# Supplementary material for: Activating PAX gene family paralogs to complement PAX5 leukemia driver mutations
Source: PLoS Genet. 2018 Sep 14;14(9):e1007642. doi: 10.1371/journal.pgen.1007642 (PMC6157899; doi:10.1371/journal.pgen.1007642)
Supplement: S1 Table — (XLSX) [file pgen.1007642.s017.xlsx]

## Sheet: Enriched Gene Sets by Sample
PAX5						PAX2						PAX8						Potassium Gluconate						Calcium Chloride
NAME	SIZE	NES	NOM p-val	FDR q-val		NAME	SIZE	NES	NOM p-val	FDR q-val		NAME	SIZE	NES	NOM p-val	FDR q-val		NAME	SIZE	NES	NOM p-val	FDR q-val		NAME	SIZE	NES	NOM p-val	FDR q-val
GO_EXTRACELLULAR_STRUCTURE_ORGANIZATION	224	3.74222	0	0		GO_MITOTIC_SISTER_CHROMATID_SEGREGATION	86	3.45436	0	0		GO_RRNA_METABOLIC_PROCESS	239	-6.51256	0	0		GO_POSITIVE_REGULATION_OF_NEURON_DIFFERENTIATION	250	3.90731	0	0		GO_REGULATION_OF_NEUROTRANSMITTER_LEVELS	152	4.1703	0	0
GO_RIBOSOME_BIOGENESIS	290	-7.52405	0	0		GO_SISTER_CHROMATID_SEGREGATION	159	3.39389	0	0		GO_RIBOSOME_BIOGENESIS	290	-6.30835	0	0		GO_SINGLE_ORGANISM_BEHAVIOR	295	3.80121	0	0		GO_SIGNAL_RELEASE	132	4.0553	0	0
GO_RRNA_METABOLIC_PROCESS	239	-7.46789	0	0		GO_NUCLEAR_CHROMOSOME_SEGREGATION	197	3.23785	0	0		GO_RNA_CATABOLIC_PROCESS	210	-5.08045	0	0		GO_POSITIVE_REGULATION_OF_NEURON_PROJECTION_DEVELOPMENT	199	3.78771	0	0		GO_NEUROTRANSMITTER_TRANSPORT	118	3.89298	0	0
GO_TRANSLATIONAL_INITIATION	139	-5.62655	0	0		GO_ANGIOGENESIS	244	3.22973	0	0		GO_TRANSLATIONAL_INITIATION	139	-4.88439	0	0		GO_MODULATION_OF_SYNAPTIC_TRANSMISSION	236	3.68688	0	0		GO_DIVALENT_INORGANIC_CATION_HOMEOSTASIS	246	3.87071	0	0
GO_RNA_CATABOLIC_PROCESS	210	-5.38862	0	0		GO_REGULATION_OF_MICROTUBULE_BASED_PROCESS	218	3.19742	0	0		GO_NUCLEAR_TRANSCRIBED_MRNA_CATABOLIC_PROCESS_NONSENSE_MEDIATED_DECAY	115	-4.71582	0	0		GO_DIVALENT_INORGANIC_CATION_HOMEOSTASIS	246	3.63802	0	0		GO_REGULATION_OF_INFLAMMATORY_RESPONSE	223	3.80522	0	0
GO_ESTABLISHMENT_OF_PROTEIN_LOCALIZATION_TO_ENDOPLASMIC_RETICULUM	101	-5.05658	0	0		GO_RETROGRADE_VESICLE_MEDIATED_TRANSPORT_GOLGI_TO_ER	73	3.12292	0	0		GO_MULTI_ORGANISM_METABOLIC_PROCESS	134	-4.42331	0	0		GO_POSITIVE_REGULATION_OF_CELL_PROJECTION_ORGANIZATION	257	3.60876	0	0		GO_MODULATION_OF_SYNAPTIC_TRANSMISSION	236	3.69456	0	0
GO_NUCLEAR_TRANSCRIBED_MRNA_CATABOLIC_PROCESS_NONSENSE_MEDIATED_DECAY	115	-4.8696	0	0		GO_RIBOSOME_BIOGENESIS	290	-6.02959	0	0		GO_ESTABLISHMENT_OF_PROTEIN_LOCALIZATION_TO_ENDOPLASMIC_RETICULUM	101	-4.31913	0	0		GO_REGULATION_OF_BLOOD_CIRCULATION	218	3.60676	0	0		GO_POSITIVE_REGULATION_OF_NEURON_DIFFERENTIATION	250	3.67591	0	0
GO_MULTI_ORGANISM_METABOLIC_PROCESS	134	-4.71789	0	0		GO_RRNA_METABOLIC_PROCESS	239	-6.01704	0	0		GO_RNA_SPLICING_VIA_TRANSESTERIFICATION_REACTIONS	250	-4.09054	0	0		GO_CIRCULATORY_SYSTEM_PROCESS	268	3.57794	0	0		GO_REGULATION_OF_LIPID_TRANSPORT	65	3.63796	0	0
GO_TRNA_METABOLIC_PROCESS	164	-4.68794	0	0		GO_TRANSLATIONAL_INITIATION	139	-5.95366	0	0		GO_PEPTIDYL_LYSINE_MODIFICATION	268	-4.03647	0	0		GO_REGULATION_OF_NEUROTRANSMITTER_LEVELS	152	3.56952	0	0		GO_REGULATION_OF_EXOCYTOSIS	153	3.55424	0	0
GO_PROTEIN_LOCALIZATION_TO_ENDOPLASMIC_RETICULUM	119	-4.65872	0	0		GO_RNA_CATABOLIC_PROCESS	210	-5.38415	0	0		GO_MACROMOLECULE_METHYLATION	156	-3.94309	0	0		GO_REGULATION_OF_DEVELOPMENTAL_GROWTH	239	3.50736	0	0		GO_REGULATION_OF_BLOOD_CIRCULATION	218	3.53678	0	0
GO_RIBOSOMAL_LARGE_SUBUNIT_BIOGENESIS	47	-4.01851	0	0		GO_MULTI_ORGANISM_METABOLIC_PROCESS	134	-5.16233	0	0		GO_PROTEIN_LOCALIZATION_TO_ENDOPLASMIC_RETICULUM	119	-3.78408	0	0		GO_AUTOPHAGOSOME_ORGANIZATION	38	3.50389	0	0		GO_RESPONSE_TO_MOLECULE_OF_BACTERIAL_ORIGIN	266	3.50831	0	0
GO_RNA_MODIFICATION	102	-3.92118	0	0		GO_ESTABLISHMENT_OF_PROTEIN_LOCALIZATION_TO_ENDOPLASMIC_RETICULUM	101	-5.06014	0	0		GO_RIBONUCLEOPROTEIN_COMPLEX_SUBUNIT_ORGANIZATION	184	-3.70304	0	0		GO_INOSITOL_LIPID_MEDIATED_SIGNALING	102	3.48483	0	0		GO_PRESYNAPTIC_PROCESS_INVOLVED_IN_SYNAPTIC_TRANSMISSION	91	3.50326	0	0
GO_TRNA_PROCESSING	104	-3.80793	0	0		GO_PROTEIN_LOCALIZATION_TO_ENDOPLASMIC_RETICULUM	119	-5.05411	0	0		GO_METHYLATION	218	-3.61403	0	0		GO_BLOOD_VESSEL_MORPHOGENESIS	300	3.4795	0	0		GO_SINGLE_ORGANISM_BEHAVIOR	295	3.49106	0	0
GO_PROTEIN_TARGETING_TO_MEMBRANE	147	-3.74405	0	0		GO_NUCLEAR_TRANSCRIBED_MRNA_CATABOLIC_PROCESS_NONSENSE_MEDIATED_DECAY	115	-5.0394	0	0		GO_COVALENT_CHROMATIN_MODIFICATION	298	-3.58428	0	0		GO_VACUOLE_ORGANIZATION	151	3.45581	0	0		GO_BLOOD_VESSEL_MORPHOGENESIS	300	3.48803	0	0
GO_RIBONUCLEOPROTEIN_COMPLEX_SUBUNIT_ORGANIZATION	184	-3.51831	0	0		GO_CELLULAR_RESPIRATION	134	-4.57261	0	0		GO_DNA_REPLICATION	191	-3.39866	0	0		GO_FOREBRAIN_DEVELOPMENT	286	3.45507	0	0		GO_POSITIVE_REGULATION_OF_NEURON_PROJECTION_DEVELOPMENT	199	3.47315	0	0
GO_NUCLEIC_ACID_PHOSPHODIESTER_BOND_HYDROLYSIS	223	-3.50954	0	0		GO_ELECTRON_TRANSPORT_CHAIN	91	-4.45164	0	0		PAX5_PROB_MATB_ACTIVATED	350	4.05473	0	0		GO_DIVALENT_INORGANIC_CATION_TRANSPORT	204	3.41057	0	0		GO_GLIOGENESIS	139	3.46243	0	0
GO_DNA_REPLICATION	191	-3.29699	0	0		GO_OXIDATIVE_PHOSPHORYLATION	77	-4.15768	0	0		PAX5_MATUREB_ACTIVATED	67	3.23794	0	0		GO_NEUROPEPTIDE_SIGNALING_PATHWAY	58	3.40218	0	0		GO_VACUOLE_ORGANIZATION	151	3.39613	0	0
ICSBP_Q6	204	-3.13111	0	0		GO_ESTABLISHMENT_OF_PROTEIN_LOCALIZATION_TO_MEMBRANE	246	-4.14147	0	0		E2F_Q4_01	207	-4.10379	0	0		GO_EXTRACELLULAR_STRUCTURE_ORGANIZATION	224	3.39552	0	0		GO_REGULATION_OF_OSSIFICATION	136	3.36243	0	0
PAX5_PROB_MATB_ACTIVATED	350	4.02751	0	0		GO_PROTEIN_TARGETING_TO_MEMBRANE	147	-4.05917	0	0		E2F1_Q6_01	213	-4.09137	0	0		GO_FEEDING_BEHAVIOR	53	3.39073	0	0		GO_POTASSIUM_ION_TRANSPORT	106	3.33639	0	0
KRCTCNNNNMANAGC_UNKNOWN	58	3.28157	0	0		GO_CYTOPLASMIC_TRANSLATION	41	-3.66658	0	0		E2F_Q6_01	207	-3.9145	0	0		GO_REGULATION_OF_NEURON_DEATH	222	3.38434	0	0		GO_POSITIVE_REGULATION_OF_SECRETION	275	3.33449	0	0
PAX5_MATUREB_ACTIVATED	67	3.1583	0	0		GO_TRNA_METABOLIC_PROCESS	164	-3.57606	0	0		E2F_Q6	210	-3.80033	0	0		GO_REGULATION_OF_SMALL_GTPASE_MEDIATED_SIGNAL_TRANSDUCTION	254	3.36293	0	0		GO_REGULATION_OF_EPITHELIAL_CELL_DIFFERENTIATION	100	3.32496	0	0
GO_RIBOSOMAL_SMALL_SUBUNIT_BIOGENESIS	55	-3.66572	0	0		GO_MITOCHONDRIAL_RESPIRATORY_CHAIN_COMPLEX_ASSEMBLY	63	-3.47389	0	0		E2F1_Q4_01	202	-3.79072	0	0		GO_PLACENTA_DEVELOPMENT	108	3.35536	0	0		GO_REGULATION_OF_HORMONE_SECRETION	191	3.28523	0	0
GO_RNA_3_END_PROCESSING	94	-3.3722	0	0		GO_MITOCHONDRIAL_RESPIRATORY_CHAIN_COMPLEX_I_BIOGENESIS	51	-3.34962	0	0		E2F_Q4	211	-3.76761	0	0		GO_POSITIVE_REGULATION_OF_SECRETION	275	3.3471	0	0		GO_POSITIVE_REGULATION_OF_SYNAPTIC_TRANSMISSION	84	3.2849	0	0
E2F1_Q6_01	213	-3.65832	0	0		GO_VIRAL_LIFE_CYCLE	260	-3.31799	0	0		E2F_Q3	196	-3.73682	0	0		GO_IN_UTERO_EMBRYONIC_DEVELOPMENT	266	3.34071	0	0		GO_CELLULAR_RESPONSE_TO_EXTERNAL_STIMULUS	227	3.26132	0	0
MYCMAX_02	216	-3.6536	0	0		GO_ENERGY_DERIVATION_BY_OXIDATION_OF_ORGANIC_COMPOUNDS	198	-3.30435	0	0		E2F1_Q6	211	-3.61277	0	0		GO_RESPONSE_TO_MECHANICAL_STIMULUS	174	3.32829	0	0		GO_POSITIVE_REGULATION_OF_CELL_PROJECTION_ORGANIZATION	257	3.25953	0	0
E2F_Q6	210	-3.3227	0	0		GO_SULFUR_COMPOUND_METABOLIC_PROCESS	279	-3.26775	0	0		E2F_Q3_01	205	-3.57046	0	0		GO_REGULATION_OF_MEMBRANE_POTENTIAL	254	3.32003	0	0		GO_AUTOPHAGOSOME_ORGANIZATION	38	3.24685	0	0
E2F1_Q6	211	-3.21395	0	0		PAX5_PROB_MATB_REPRESSED	457	3.56473	0	0		E2F1DP1RB_01	206	-3.5018	0	0		GO_PEPTIDYL_SERINE_MODIFICATION	134	3.2928	0	0		GO_NEGATIVE_REGULATION_OF_RESPONSE_TO_EXTERNAL_STIMULUS	215	3.24278	0	0
E2F_02	210	-3.18968	0	0		PAX5_MATUREB_ACTIVATED	67	3.15147	0	0		E2F_03	220	-3.48869	0	0		GO_POSITIVE_REGULATION_OF_RESPONSE_TO_EXTERNAL_STIMULUS	225	3.28637	0	0		GO_ANGIOGENESIS	244	3.22107	0	0
E2F4DP2_01	209	-3.17025	0	0		PAX5_PROB_MATB_ACTIVATED	350	2.98754	0	0		MYCMAX_02	216	-3.3013	0	0		GO_REGULATION_OF_STRESS_ACTIVATED_PROTEIN_KINASE_SIGNALING_CASCADE	170	3.2741	0	0		GO_MUSCLE_ORGAN_DEVELOPMENT	208	3.18327	0	0
E2F_Q3	196	-3.1585	0	0		ISRE_01	206	-3.09678	0	0		E2F_02	210	-3.29053	0	0		GO_CALCIUM_ION_TRANSPORT	164	3.27219	0	0		GO_DIVALENT_INORGANIC_CATION_TRANSPORT	204	3.18212	0	0
E2F_Q4	211	-3.1342	0	0		GO_NUCLEOSIDE_TRIPHOSPHATE_METABOLIC_PROCESS	189	-3.16658	0	3.77844e-05		ISRE_01	206	-3.27975	0	0		GO_GASTRULATION	122	3.27195	0	0		GO_REGULATION_OF_OSTEOBLAST_DIFFERENTIATION	93	3.18086	0	0
E2F1DP1_01	209	-3.13313	0	0		GO_AEROBIC_RESPIRATION	48	-3.01854	0	6.63171e-05		E2F1_Q3	218	-3.27803	0	0		GO_CELL_MORPHOGENESIS_INVOLVED_IN_NEURON_DIFFERENTIATION	292	3.27134	0	0		GO_REGULATION_OF_MEMBRANE_POTENTIAL	254	3.18081	0	0
GO_MATURATION_OF_SSU_RRNA	40	-3.40883	0	0		GO_RNA_MODIFICATION	102	-3.0809	0	6.92005e-05		E2F1_Q4	217	-3.26438	0	0		GO_RIBOSOME_BIOGENESIS	290	-8.41342	0	0		GO_GASTRULATION	122	3.16284	0	0
GO_CYTOPLASMIC_TRANSLATION	41	-3.0983	0	3.27792e-05		GO_TRNA_PROCESSING	104	-3.10099	0	7.2346e-05		E2F4DP1_01	212	-3.21536	0	0		GO_RRNA_METABOLIC_PROCESS	239	-7.89429	0	0		GO_REGULATION_OF_MUSCLE_CELL_DIFFERENTIATION	122	3.1618	0	0
GO_RNA_SPLICING_VIA_TRANSESTERIFICATION_REACTIONS	250	-3.18038	0	3.44181e-05		GO_NUCLEOSIDE_MONOPHOSPHATE_METABOLIC_PROCESS	205	-2.99339	0	0.000126697		E2F4DP2_01	209	-3.20787	0	0		GO_TRANSLATIONAL_INITIATION	139	-6.80345	0	0		GO_REGULATION_OF_CHOLESTEROL_EFFLUX	18	3.14754	0	0
GO_MATURATION_OF_SSU_RRNA_FROM_TRICISTRONIC_RRNA_TRANSCRIPT_SSU_RRNA_5_8S_RRNA_LSU_RRNA_	33	-3.07438	0	5.97401e-05		GO_COFACTOR_BIOSYNTHETIC_PROCESS	144	-2.95078	0	0.000152077		NFMUE1_Q6	220	-3.20238	0	0		GO_ESTABLISHMENT_OF_PROTEIN_LOCALIZATION_TO_ENDOPLASMIC_RETICULUM	101	-6.68536	0	0		GO_INORGANIC_ANION_TRANSPORT	99	3.14682	0	0
E2F4DP1_01	212	-3.06889	0	6.21963e-05		GO_CHROMOSOME_SEGREGATION	239	3.07815	0	0.000174125		GO_RNA_MODIFICATION	102	-3.32455	0	5.8421e-05		GO_PROTEIN_LOCALIZATION_TO_ENDOPLASMIC_RETICULUM	119	-6.39176	0	0		GO_EXTRACELLULAR_STRUCTURE_ORGANIZATION	224	3.14568	0	0
GO_ESTABLISHMENT_OF_PROTEIN_LOCALIZATION_TO_MEMBRANE	246	-3.0932	0	6.24555e-05		GO_COFACTOR_METABOLIC_PROCESS	287	-2.88206	0	0.000323077		SGCGSSAAA_E2F1DP2_01	152	-3.01534	0	5.97241e-05		GO_NUCLEAR_TRANSCRIBED_MRNA_CATABOLIC_PROCESS_NONSENSE_MEDIATED_DECAY	115	-6.01089	0	0		GO_REGULATION_OF_LIPID_BIOSYNTHETIC_PROCESS	100	3.14295	0	0
E2F_Q3_01	205	-3.06891	0	6.69806e-05		NRF2_01	249	-2.88338	0	0.000325315		GO_REGULATION_OF_CHROMOSOME_ORGANIZATION	255	-3.3408	0	6.20723e-05		GO_RNA_CATABOLIC_PROCESS	210	-5.99948	0	0		GO_REGULATED_EXOCYTOSIS	183	3.11879	0	0
E2F1_Q4_01	202	-3.09095	0	7.25624e-05		GO_TRNA_MODIFICATION	52	-2.86485	0	0.000453537		CETS1P54_01	236	-3.07193	0	6.22126e-05		GO_TRANSLATIONAL_TERMINATION	91	-5.4932	0	0		GO_G_PROTEIN_COUPLED_RECEPTOR_SIGNALING_PATHWAY_COUPLED_TO_CYCLIC_NUCLEOTIDE_SECOND_MESSENGER	110	3.10718	0	0
E2F1DP2_01	209	-3.10897	0	7.91589e-05		GO_BLOOD_VESSEL_MORPHOGENESIS	300	3.01485	0	0.00045765		TCCCRNNRTGC_UNKNOWN	189	-3.08967	0	6.49175e-05		GO_MULTI_ORGANISM_METABOLIC_PROCESS	134	-5.45224	0	0		GO_CALCIUM_ION_REGULATED_EXOCYTOSIS	64	3.10464	0	0
GO_TRANSLATIONAL_ELONGATION	108	-3.06611	0	8.59044e-05		GO_NEGATIVE_REGULATION_OF_PROTEIN_COMPLEX_DISASSEMBLY	150	2.9777	0	0.000487827		E2F1DP1_01	209	-3.1051	0	6.78683e-05		GO_OXIDATIVE_PHOSPHORYLATION	77	-5.38571	0	0		GO_SYNAPTIC_VESICLE_CYCLE	73	3.08913	0	0
GO_RNA_PHOSPHODIESTER_BOND_HYDROLYSIS	103	-3.01662	0	0.000108983		ICSBP_Q6	204	-2.90759	0	0.000487973		E2F1DP2_01	209	-3.14363	0	7.11002e-05		GO_MITOCHONDRIAL_TRANSLATION	104	-5.36968	0	0		GO_REGULATION_OF_REGULATED_SECRETORY_PATHWAY	105	3.08392	0	0
E2F_Q4_01	207	-2.96932	0	0.000115129		GO_RNA_SPLICING_VIA_TRANSESTERIFICATION_REACTIONS	250	2.97894	0	0.00054203		GABP_B	246	-3.17037	0	7.46552e-05		GO_TRANSLATIONAL_ELONGATION	108	-5.16229	0	0		GO_NEUROPEPTIDE_SIGNALING_PATHWAY	58	3.08298	0	0
GO_METHYLATION	218	-2.9863	0	0.000131678		GO_BRANCHED_CHAIN_AMINO_ACID_METABOLIC_PROCESS	22	-2.83147	0	0.000547355		ICSBP_Q6	204	-2.95784	0	0.000113501		GO_PROTEIN_TARGETING_TO_MEMBRANE	147	-5.1342	0	0		GO_CENTRAL_NERVOUS_SYSTEM_NEURON_DIFFERENTIATION	123	3.08032	0	0
GO_PEPTIDYL_LYSINE_MODIFICATION	268	-2.9598	0	0.000151912		GO_MICROTUBULE_CYTOSKELETON_ORGANIZATION	299	2.93537	0	0.000553417		GO_PROTEIN_TARGETING_TO_MEMBRANE	147	-3.15008	0	0.000150232		GO_NUCLEOSIDE_MONOPHOSPHATE_METABOLIC_PROCESS	205	-5.12604	0	0		GO_FEEDING_BEHAVIOR	53	3.06469	0	0
USF_C	238	-2.94207	0	0.000164471		GO_RIBOSOMAL_LARGE_SUBUNIT_BIOGENESIS	47	-2.79342	0	0.000661773		GGAMTNNNNNTCCY_UNKNOWN	101	-2.83104	0	0.000157993		GO_CELLULAR_RESPIRATION	134	-5.05321	0	0		GO_RIBOSOME_BIOGENESIS	290	-5.48524	0	0
MYCMAX_01	219	-2.90376	0	0.000205329		GO_NEGATIVE_REGULATION_OF_CYTOSKELETON_ORGANIZATION	192	2.91049	0	0.00090954		GO_TRNA_METABOLIC_PROCESS	164	-3.18745	0	0.000158139		GO_MITOCHONDRIAL_RESPIRATORY_CHAIN_COMPLEX_ASSEMBLY	63	-4.99734	0	0		GO_RRNA_METABOLIC_PROCESS	239	-5.41927	0	0
GO_TRNA_MODIFICATION	52	-2.88666	0	0.000211202		GO_TRANSLATIONAL_ELONGATION	108	-2.75574	0	0.000922289		WHN_B	207	-2.85565	0	0.000163845		GO_MITOCHONDRIAL_RESPIRATORY_CHAIN_COMPLEX_I_BIOGENESIS	51	-4.91267	0	0		GO_TRANSLATIONAL_INITIATION	139	-5.32088	0	0
GO_MITOCHONDRIAL_TRANSLATION	104	-2.88904	0	0.000218745		GO_TRANSLATIONAL_TERMINATION	91	-2.72754	0	0.00111841		GO_RIBOSOMAL_LARGE_SUBUNIT_BIOGENESIS	47	-3.25147	0	0.000166925		GO_ELECTRON_TRANSPORT_CHAIN	91	-4.90436	0	0		GO_CHROMOSOME_SEGREGATION	239	-5.10692	0	0
GO_RNA_METHYLATION	44	-2.86164	0	0.000226939		GO_TUBE_MORPHOGENESIS	273	2.86998	0	0.00112092		GO_NCRNA_TRANSCRIPTION	80	-3.05374	0	0.000190348		GO_CELLULAR_PROTEIN_COMPLEX_DISASSEMBLY	117	-4.86666	0	0		GO_DNA_REPLICATION	191	-5.05893	0	0
YATGNWAAT_OCT_C	270	2.82212	0	0.000266129		GO_PROTEIN_LOCALIZATION_TO_MITOCHONDRION	62	-2.71492	0	0.0011224		USF_C	238	-2.78025	0	0.000253267		GO_NUCLEOSIDE_TRIPHOSPHATE_METABOLIC_PROCESS	189	-4.80605	0	0		GO_SISTER_CHROMATID_SEGREGATION	159	-4.92633	0	0
GO_AMINO_ACID_ACTIVATION	51	-2.84957	0	0.00028521		GO_COENZYME_BIOSYNTHETIC_PROCESS	106	-2.71937	0	0.00115641		STAT6_02	216	-2.75946	0	0.000294941		GO_DNA_REPLICATION	191	-4.55022	0	0		GO_NUCLEAR_TRANSCRIBED_MRNA_CATABOLIC_PROCESS_NONSENSE_MEDIATED_DECAY	115	-4.88171	0	0
MYCMAX_03	215	-2.77118	0	0.000355511		GO_REGULATION_OF_VASCULATURE_DEVELOPMENT	182	2.8176	0	0.00138356		GO_SNRNA_METABOLIC_PROCESS	74	-2.99727	0	0.000315464		GO_MACROMOLECULAR_COMPLEX_DISASSEMBLY	170	-4.49658	0	0		GO_CELL_CYCLE_PHASE_TRANSITION	243	-4.83251	0	0
E2F1_Q3	218	-2.77211	0	0.00037244		GO_EXTRACELLULAR_STRUCTURE_ORGANIZATION	224	2.78551	0	0.00158459		GO_TRNA_PROCESSING	104	-2.94912	0	0.000342827		GO_TRNA_METABOLIC_PROCESS	164	-4.47773	0	0		GO_RNA_CATABOLIC_PROCESS	210	-4.803	0	0
GO_ANGIOGENESIS	244	3.02642	0	0.000379459		GO_FORMATION_OF_PRIMARY_GERM_LAYER	89	2.79019	0	0.00169023		GO_PROTEIN_ALKYLATION	89	-2.9616	0	0.000344677		GO_ANAPHASE_PROMOTING_COMPLEX_DEPENDENT_CATABOLIC_PROCESS	76	-4.47079	0	0		GO_ESTABLISHMENT_OF_PROTEIN_LOCALIZATION_TO_ENDOPLASMIC_RETICULUM	101	-4.77925	0	0
MAX_01	223	-2.80884	0.00212766	0.000388929		GO_NUCLEIC_ACID_PHOSPHODIESTER_BOND_HYDROLYSIS	223	-2.65645	0	0.00174894		GO_HISTONE_METHYLATION	67	-2.95087	0	0.00035654		GO_GENERATION_OF_PRECURSOR_METABOLITES_AND_ENERGY	254	-4.40947	0	0		GO_MULTI_ORGANISM_METABOLIC_PROCESS	134	-4.75976	0	0
IRF_Q6	199	-2.77416	0	0.000391062		GO_MITOCHONDRIAL_TRANSLATION	104	-2.64809	0	0.00187701		GO_ESTABLISHMENT_OF_PROTEIN_LOCALIZATION_TO_MEMBRANE	246	-2.95171	0	0.000371396		GO_COFACTOR_METABOLIC_PROCESS	287	-4.36835	0	0		GO_CELLULAR_RESPIRATION	134	-4.70271	0	0
GO_PROTEIN_FOLDING	197	-2.81091	0	0.000391532		GO_RIBOSOME_ASSEMBLY	50	-2.63632	0	0.00193345		GO_CELL_CYCLE_PHASE_TRANSITION	243	-2.92072	0	0.00045982		GO_SISTER_CHROMATID_SEGREGATION	159	-4.34481	0	0		GO_PROTEIN_LOCALIZATION_TO_ENDOPLASMIC_RETICULUM	119	-4.64686	0	0
NFMUE1_Q6	220	-2.73652	0	0.000397628		GO_COENZYME_METABOLIC_PROCESS	223	-2.63285	0	0.00196629		TAANNYSGCG_UNKNOWN	73	-2.69346	0	0.000469276		GO_CELL_CYCLE_PHASE_TRANSITION	243	-4.25046	0	0		GO_NUCLEAR_CHROMOSOME_SEGREGATION	197	-4.59006	0	0
GO_CELLULAR_RESPIRATION	134	-2.81876	0	0.000403767		GO_MITOCHONDRIAL_ELECTRON_TRANSPORT_UBIQUINOL_TO_CYTOCHROME_C	13	-2.62114	0	0.0020583		GO_RNA_METHYLATION	44	-2.93004	0	0.000476851		GO_CHROMOSOME_SEGREGATION	239	-4.24866	0	0		GO_OXIDATIVE_PHOSPHORYLATION	77	-4.50655	0	0
E2F_Q6_01	207	-2.78243	0	0.000411644		GO_RIBONUCLEOPROTEIN_COMPLEX_SUBUNIT_ORGANIZATION	184	-2.61903	0	0.00208571		NMYC_01	232	-2.68368	0	0.000502257		GO_CELLULAR_AMINO_ACID_METABOLIC_PROCESS	282	-4.23595	0	0		GO_SISTER_CHROMATID_COHESION	97	-4.40587	0	0
SGCGSSAAA_E2F1DP2_01	152	-2.75726	0	0.000414916		GO_GENERATION_OF_PRECURSOR_METABOLITES_AND_ENERGY	254	-2.61099	0	0.0021512		GO_REGULATION_OF_DNA_METABOLIC_PROCESS	291	-2.8548	0	0.00054555		GO_ENERGY_DERIVATION_BY_OXIDATION_OF_ORGANIC_COMPOUNDS	198	-4.21218	0	0		GO_DOUBLE_STRAND_BREAK_REPAIR	148	-4.36479	0	0
GO_MATURATION_OF_LSU_RRNA	13	-2.79246	0	0.000435361		IRF_Q6	199	-2.76964	0	0.00217035		ETS_Q4	221	-2.66275	0	0.000575565		GO_RIBONUCLEOPROTEIN_COMPLEX_SUBUNIT_ORGANIZATION	184	-4.18199	0	0		GO_DNA_RECOMBINATION	188	-4.30737	0	0
GO_NCRNA_TRANSCRIPTION	80	-2.79788	0	0.000440981		ELK1_01	239	-2.6971	0	0.00309818		GO_CYTOPLASMIC_TRANSLATION	41	-2.84627	0	0.000693749		GO_RNA_SPLICING_VIA_TRANSESTERIFICATION_REACTIONS	250	-4.17647	0	0		GO_ELECTRON_TRANSPORT_CHAIN	91	-4.24294	0	0
GO_NEGATIVE_REGULATION_OF_CELL_DEVELOPMENT	241	3.02841	0	0.000442702		GO_SULFUR_COMPOUND_BIOSYNTHETIC_PROCESS	162	-2.55506	0	0.00334816		PPARA_02	113	-2.60285	0	0.000869267		GO_PROTEIN_FOLDING	197	-4.15101	0	0		GO_MITOTIC_RECOMBINATION	41	-4.22252	0	0
GO_RRNA_MODIFICATION	24	-2.79323	0	0.0004478		GO_SKIN_DEVELOPMENT	143	2.69388	0	0.00389107		YGCGYRCGC_UNKNOWN	275	-2.59686	0	0.000885532		GO_ESTABLISHMENT_OF_PROTEIN_LOCALIZATION_TO_MEMBRANE	246	-4.12011	0	0		GO_DNA_CONFORMATION_CHANGE	238	-4.16948	0	0
GO_TRANSLATIONAL_TERMINATION	91	-2.78467	0	0.000478623		GO_MUSCLE_CONTRACTION	188	2.69804	0	0.00404783		E2F_Q2	153	-2.58028	0	0.000983915		GO_COENZYME_METABOLIC_PROCESS	223	-4.07657	0	0		GO_TELOMERE_ORGANIZATION	101	-4.16078	0	0
GO_DNA_BIOSYNTHETIC_PROCESS	108	-2.76135	0	0.000523886		GO_GOLGI_VESICLE_TRANSPORT	295	2.68246	0	0.00432091		GO_ANTIGEN_PROCESSING_AND_PRESENTATION_OF_PEPTIDE_OR_POLYSACCHARIDE_ANTIGEN_VIA_MHC_CLASS_II	83	3.12787	0	0.00100389		GO_RIBOSOMAL_SMALL_SUBUNIT_BIOGENESIS	55	-4.07113	0	0		GO_PROTEIN_TARGETING_TO_MEMBRANE	147	-4.11305	0	0
GO_ANTIGEN_PROCESSING_AND_PRESENTATION	191	3.07915	0	0.000531243		GO_MITOCHONDRIAL_TRANSPORT	139	-2.52593	0	0.00441906		MYCMAX_01	219	-2.56595	0	0.00103628		GO_REGULATION_OF_LIGASE_ACTIVITY	123	-4.05149	0	0		GO_DNA_DEPENDENT_DNA_REPLICATION	89	-4.04117	0	0
GO_RIBOSOME_ASSEMBLY	50	-2.76715	0	0.000537673		GO_PSEUDOURIDINE_SYNTHESIS	17	-2.52206	0	0.0044262		GO_PROTEIN_SUMOYLATION	109	-2.78987	0	0.00111861		GO_VIRAL_LIFE_CYCLE	260	-4.02677	0	0		GO_NUCLEOSIDE_MONOPHOSPHATE_METABOLIC_PROCESS	205	-4.02449	0	0
E2F1DP1RB_01	206	-2.69566	0	0.000593853		ACTAYRNNNCCCR_UNKNOWN	409	-2.6135	0	0.00466526		GO_CELL_CYCLE_CHECKPOINT	176	-2.78026	0	0.00127009		GO_NUCLEAR_CHROMOSOME_SEGREGATION	197	-4.01331	0	0		GO_TELOMERE_MAINTENANCE_VIA_RECOMBINATION	32	-3.90842	0	0
E2F_03	220	-2.67418	0.00193424	0.000639419		GO_MITOCHONDRIAL_ELECTRON_TRANSPORT_CYTOCHROME_C_TO_OXYGEN	15	-2.48879	0	0.00570373		GO_MACROMOLECULAR_COMPLEX_DISASSEMBLY	170	-2.73112	0	0.00165347		GO_DNA_BIOSYNTHETIC_PROCESS	108	-3.94576	0	0		GO_CELL_CYCLE_G1_S_PHASE_TRANSITION	105	-3.90809	0	0
GO_MUSCLE_CONTRACTION	188	2.99659	0	0.000660607		GO_RIBOSOMAL_SMALL_SUBUNIT_BIOGENESIS	55	-2.48882	0	0.00583048		GO_PROTEIN_ACYLATION	137	-2.73366	0	0.0016727		GO_TRNA_PROCESSING	104	-3.9414	0	0		GO_DNA_BIOSYNTHETIC_PROCESS	108	-3.87119	0	0
GO_NEGATIVE_REGULATION_OF_CELL_MORPHOGENESIS_INVOLVED_IN_DIFFERENTIATION	95	3.09902	0	0.000664054		GO_IN_UTERO_EMBRYONIC_DEVELOPMENT	266	2.6403	0	0.00591651		GO_CELLULAR_PROTEIN_COMPLEX_DISASSEMBLY	117	-2.73546	0	0.00169235		GO_CYTOPLASMIC_TRANSLATION	41	-3.90404	0	0		GO_DNA_STRAND_ELONGATION	29	-3.83295	0	0
GO_PROTEIN_TARGETING_TO_MITOCHONDRION	45	-2.72147	0	0.000698742		GABP_B	246	-2.53925	0	0.00595435		MYCMAX_03	215	-2.51338	0	0.00170929		GO_POSITIVE_REGULATION_OF_LIGASE_ACTIVITY	105	-3.88381	0	0		GO_ENERGY_DERIVATION_BY_OXIDATION_OF_ORGANIC_COMPOUNDS	198	-3.80973	0	0
GO_NEGATIVE_REGULATION_OF_NERVOUS_SYSTEM_DEVELOPMENT	213	2.95327	0	0.000731229		GO_ANTIGEN_PROCESSING_AND_PRESENTATION_OF_PEPTIDE_OR_POLYSACCHARIDE_ANTIGEN_VIA_MHC_CLASS_II	83	2.64605	0	0.00609241		GO_RNA_3_END_PROCESSING	94	-2.73701	0	0.0017132		GO_DNA_TEMPLATED_TRANSCRIPTION_TERMINATION	97	-3.86529	0	0		GO_MITOTIC_SISTER_CHROMATID_SEGREGATION	86	-3.8042	0	0
GO_STRAND_DISPLACEMENT	25	-2.69816	0	0.000746766		GO_CELLULAR_AMINO_ACID_METABOLIC_PROCESS	282	-2.46563	0	0.00624412		ELK1_01	239	-2.50639	0	0.00185509		GO_DNA_RECOMBINATION	188	-3.79225	0	0		GO_NUCLEOSIDE_TRIPHOSPHATE_METABOLIC_PROCESS	189	-3.79496	0	0
GO_CELLULAR_PROTEIN_COMPLEX_DISASSEMBLY	117	-2.70507	0	0.000748673		GO_MACROMOLECULE_DEACYLATION	65	-2.4704	0	0.00629066		GO_ANTIGEN_PROCESSING_AND_PRESENTATION	191	3.00593	0	0.00201171		GO_DNA_DEPENDENT_DNA_REPLICATION	89	-3.73136	0	0		GO_NUCLEIC_ACID_PHOSPHODIESTER_BOND_HYDROLYSIS	223	-3.70983	0	0
YY1_Q6	214	-2.64493	0.00205339	0.000750075		GO_RNA_METHYLATION	44	-2.46574	0	0.00635777		AFP1_Q6	188	-2.47356	0	0.0021836		GO_MITOTIC_RECOMBINATION	41	-3.67596	0	0		GO_VIRAL_LIFE_CYCLE	260	-3.67124	0	0
GO_BLOOD_VESSEL_MORPHOGENESIS	300	3.10328	0	0.000885405		GO_MICROTUBULE_BASED_MOVEMENT	179	2.62418	0	0.0064121		ACTAYRNNNCCCR_UNKNOWN	409	-2.47409	0	0.00223686		GO_NEGATIVE_REGULATION_OF_PROTEIN_MODIFICATION_BY_SMALL_PROTEIN_CONJUGATION_OR_REMOVAL	131	-3.64386	0	0		GO_PROTEIN_DNA_COMPLEX_SUBUNIT_ORGANIZATION	202	-3.66691	0	0
GO_REGULATION_OF_CELL_MORPHOGENESIS_INVOLVED_IN_DIFFERENTIATION	274	2.9307	0	0.000923659		GO_REGULATION_OF_TYPE_I_INTERFERON_PRODUCTION	103	-2.45262	0.00190476	0.00667665		EGR1_01	235	-2.47648	0	0.00229278		GO_RIBOSOME_ASSEMBLY	50	-3.6372	0	0		GO_DNA_SYNTHESIS_INVOLVED_IN_DNA_REPAIR	67	-3.6455	0	0
GO_RIBOSOMAL_LARGE_SUBUNIT_ASSEMBLY	22	-2.6657	0	0.00107953		GO_CELL_CYCLE_PHASE_TRANSITION	243	2.60164	0.00199601	0.00667696		GO_REGULATION_OF_SYMBIOSIS_ENCOMPASSING_MUTUALISM_THROUGH_PARASITISM	174	-2.65527	0	0.00262559		GO_RIBOSOMAL_LARGE_SUBUNIT_BIOGENESIS	47	-3.62347	0	0		GO_DNA_STRAND_ELONGATION_INVOLVED_IN_DNA_REPLICATION	25	-3.6161	0	0
GO_MACROMOLECULE_METHYLATION	156	-2.65533	0	0.00114806		GO_REGULATION_OF_CELL_SUBSTRATE_ADHESION	135	2.60639	0	0.00685849		GO_SIGNAL_TRANSDUCTION_BY_P53_CLASS_MEDIATOR	114	-2.63883	0	0.00276331		GO_CELLULAR_PROTEIN_COMPLEX_ASSEMBLY	295	-3.60945	0	0		GO_ANAPHASE_PROMOTING_COMPLEX_DEPENDENT_CATABOLIC_PROCESS	76	-3.60998	0	0
TGCGCANK_UNKNOWN	475	-2.55006	0	0.00125247		GO_METHYLATION	218	-2.44301	0	0.00713862		ELK1_02	230	-2.44868	0	0.00281138		GO_DNA_STRAND_ELONGATION_INVOLVED_IN_DNA_REPLICATION	25	-3.60829	0	0		GO_DNA_GEOMETRIC_CHANGE	78	-3.58298	0	0
GO_ANTIGEN_PROCESSING_AND_PRESENTATION_OF_PEPTIDE_OR_POLYSACCHARIDE_ANTIGEN_VIA_MHC_CLASS_II	83	3.10943	0	0.00132811		USF_C	238	-2.47938	0	0.00735869		NRF2_01	249	-2.42927	0	0.00314909		GO_DNA_STRAND_ELONGATION	29	-3.5635	0	0		GO_DNA_REPLICATION_INDEPENDENT_NUCLEOSOME_ORGANIZATION	48	-3.58255	0	0
GO_REGULATION_OF_TRANSLATIONAL_ELONGATION	22	-2.60846	0	0.00174446		ETS_Q4	221	-2.45355	0	0.00794741		TGCGCANK_UNKNOWN	475	-2.41426	0	0.003571		GO_DNA_SYNTHESIS_INVOLVED_IN_DNA_REPAIR	67	-3.50355	0	0		GO_RNA_SPLICING_VIA_TRANSESTERIFICATION_REACTIONS	250	-3.5573	0	0
GO_SNRNA_METABOLIC_PROCESS	74	-2.60691	0	0.00175107		GO_VACUOLAR_TRANSPORT	223	2.5683	0.00204499	0.00877646		GO_TRANSLATIONAL_TERMINATION	91	-2.60297	0	0.00361402		GO_REGULATION_OF_PROTEIN_UBIQUITINATION_INVOLVED_IN_UBIQUITIN_DEPENDENT_PROTEIN_CATABOLIC_PROCESS	100	-3.4976	0	0		GO_RIBONUCLEOPROTEIN_COMPLEX_SUBUNIT_ORGANIZATION	184	-3.53994	0	0
YNGTTNNNATT_UNKNOWN	290	-2.47132	0	0.00215646		GO_MUSCLE_SYSTEM_PROCESS	226	2.5592	0	0.0091334		MYC_Q2	150	-2.40223	0	0.00361793		GO_COFACTOR_BIOSYNTHETIC_PROCESS	144	-3.49293	0	0		GO_DNA_REPLICATION_INITIATION	28	-3.52122	0	0
GO_EYE_DEVELOPMENT	248	2.83801	0	0.00216512		GO_CELLULAR_PROTEIN_COMPLEX_ASSEMBLY	295	-2.40511	0	0.00983092		USF2_Q6	208	-2.40459	0	0.00363379		GO_CELLULAR_ALDEHYDE_METABOLIC_PROCESS	69	-3.48483	0	0		GO_CENTROMERE_COMPLEX_ASSEMBLY	43	-3.51919	0	0
USF2_Q6	208	-2.4466	0	0.0022554		GO_PROTEIN_FOLDING	197	-2.40153	0	0.00993096		TMTCGCGANR_UNKNOWN	151	-2.40638	0.00204082	0.00364816		GO_SISTER_CHROMATID_COHESION	97	-3.48041	0	0		GO_GENERATION_OF_PRECURSOR_METABOLITES_AND_ENERGY	254	-3.48589	0	0
GO_RIBONUCLEOPROTEIN_COMPLEX_LOCALIZATION	110	-2.58039	0	0.00230941		GO_POSITIVE_REGULATION_OF_BINDING	111	2.51905	0	0.0120051		GO_SIGNAL_TRANSDUCTION_IN_RESPONSE_TO_DNA_DAMAGE	89	-2.60306	0	0.00370669		GO_DOUBLE_STRAND_BREAK_REPAIR	148	-3.47494	0	0		GO_CELLULAR_AMINO_ACID_METABOLIC_PROCESS	282	-3.43265	0	0
GO_DNA_GEOMETRIC_CHANGE	78	-2.57559	0	0.00238987		GO_ENDOTHELIUM_DEVELOPMENT	77	2.49987	0	0.0126131		ETF_Q6	99	-2.38972	0	0.00372259		GO_RNA_3_END_PROCESSING	94	-3.42144	0	0		GO_MICROTUBULE_CYTOSKELETON_ORGANIZATION	299	-3.42609	0	0
GO_DNA_DEPENDENT_DNA_REPLICATION	89	-2.56746	0	0.00246655		GO_SINGLE_ORGANISM_BEHAVIOR	295	2.50156	0	0.0127152		CIZ_01	187	-2.38247	0	0.00391557		GO_CENTROMERE_COMPLEX_ASSEMBLY	43	-3.40067	0	0		GO_NUCLEOBASE_CONTAINING_COMPOUND_TRANSPORT	177	-3.42483	0	0
MYC_Q2	150	-2.42207	0	0.0025204		GO_REGULATION_OF_MICROTUBULE_POLYMERIZATION_OR_DEPOLYMERIZATION	160	2.50622	0	0.0127383		GO_DNA_BIOSYNTHETIC_PROCESS	108	-2.58403	0	0.00422868		GO_TELOMERE_MAINTENANCE_VIA_RECOMBINATION	32	-3.39136	0	0		GO_DNA_PACKAGING	162	-3.41709	0	0
GO_VIRAL_LIFE_CYCLE	260	-2.55901	0	0.00256834		GO_REGULATION_OF_TELOMERASE_RNA_LOCALIZATION_TO_CAJAL_BODY	15	-2.35658	0	0.013477		PAX5_PROB_REPRESSED	198	2.57904	0	0.00467438		GO_RNA_MODIFICATION	102	-3.37247	0	0		TGAYRTCA_ATF3_Q6	429	4.10737	0	0
E2F_Q2	153	-2.40858	0	0.00277189		TGCGCANK_UNKNOWN	475	-2.35065	0	0.0148464		GO_RNA_LOCALIZATION	167	-2.54942	0	0.0050702		GO_MITOTIC_SISTER_CHROMATID_SEGREGATION	86	-3.36126	0	0		AP1_Q6	221	4.05032	0	0
GO_SOMATIC_DIVERSIFICATION_OF_IMMUNE_RECEPTORS_VIA_SOMATIC_MUTATION	14	-2.53969	0	0.00292918		STTTCRNTTT_IRF_Q6	160	-2.36062	0	0.0148772		GO_PROTEIN_ACETYLATION	108	-2.54667	0	0.00508992		GO_CELLULAR_AMINO_ACID_BIOSYNTHETIC_PROCESS	72	-3.34485	0	0		TGCTGAY_UNKNOWN	418	3.92227	0	0
GO_DNA_SYNTHESIS_INVOLVED_IN_DNA_REPAIR	67	-2.5412	0	0.00295981		GO_NEGATIVE_REGULATION_OF_EMBRYONIC_DEVELOPMENT	21	2.47672	0	0.0149237		GCCATNTTG_YY1_Q6	395	-2.33947	0	0.00523127		GO_DNA_CONFORMATION_CHANGE	238	-3.33774	0	0		GGATTA_PITX2_Q2	437	3.72237	0	0
GO_REGULATION_OF_SMALL_GTPASE_MEDIATED_SIGNAL_TRANSDUCTION	254	2.80197	0	0.00297918		GO_MORPHOGENESIS_OF_A_BRANCHING_STRUCTURE	131	2.47053	0	0.0151328		GO_REGULATION_OF_MRNA_METABOLIC_PROCESS	111	-2.53828	0	0.00528834		GO_TELOMERE_ORGANIZATION	101	-3.33361	0	0		SP3_Q3	204	3.61041	0	0
GO_DNA_RECOMBINATION	188	-2.53119	0.0021322	0.00305404		GO_CYTOSKELETON_DEPENDENT_INTRACELLULAR_TRANSPORT	103	2.45907	0	0.015485		GO_CELL_CYCLE_G1_S_PHASE_TRANSITION	105	-2.53117	0	0.00541252		GO_NUCLEOTIDE_EXCISION_REPAIR	110	-3.32275	0	0		LMO2COM_01	210	3.54998	0	0
GO_ANTIGEN_PROCESSING_AND_PRESENTATION_OF_PEPTIDE_ANTIGEN	161	2.76704	0	0.00366215		GO_PROTEIN_TARGETING_TO_MITOCHONDRION	45	-2.33423	0	0.0156355		GO_VIRAL_LIFE_CYCLE	260	-2.51936	0	0.00583208		TGCTGAY_UNKNOWN	418	4.76171	0	0		ATF3_Q6	206	3.53312	0	0
E2F1_Q3_01	209	-2.37326	0.00194175	0.00372996		GO_NUCLEAR_TRANSCRIBED_MRNA_POLY_A_TAIL_SHORTENING	23	-2.33189	0	0.0156831		GO_MITOCHONDRIAL_TRANSLATION	104	-2.5122	0	0.00598188		GGATTA_PITX2_Q2	437	4.50591	0	0		PAX5_PROB_MATB_ACTIVATED	350	3.42175	0	0
NMYC_01	232	-2.3642	0	0.00387567		GO_REGULATION_OF_CALCIUM_ION_TRANSMEMBRANE_TRANSPORTER_ACTIVITY	61	2.45955	0	0.0158419		TEL2_Q6	210	-2.31034	0	0.00617437		NFKB_Q6_01	194	4.14761	0	0		YATGNWAAT_OCT_C	270	3.41998	0	0
GO_PROTEIN_IMPORT	138	-2.49001	0	0.00403571		GO_REGULATION_OF_MITOCHONDRION_ORGANIZATION	184	-2.32442	0.00204918	0.0163828		GO_RESPONSE_TO_UV	113	-2.50363	0	0.00633295		TGAYRTCA_ATF3_Q6	429	4.08102	0	0		NFE2_01	228	3.37202	0	0
GO_REGULATION_OF_TRANSLATIONAL_FIDELITY	15	-2.49189	0	0.00405954		GO_PURINE_CONTAINING_COMPOUND_BIOSYNTHETIC_PROCESS	100	-2.31529	0	0.0174283		STTTCRNTTT_IRF_Q6	160	-2.30403	0	0.00642822		MZF1_02	201	3.94161	0	0		AP1_C	220	3.35086	0	0
GO_REGULATION_OF_TYPE_I_INTERFERON_PRODUCTION	103	-2.48715	0	0.00408586		HEB_Q6	220	2.38454	0.00200401	0.0179727		GO_INORGANIC_ANION_TRANSPORT	99	2.79902	0	0.00655748		SOX9_B1	192	3.73835	0	0		E4F1_Q6	239	3.34045	0	0
GO_SIGNAL_TRANSDUCTION_BY_P53_CLASS_MEDIATOR	114	-2.47591	0	0.0043109		GO_MITOTIC_SPINDLE_ORGANIZATION	62	2.4351	0	0.0186202		YNGTTNNNATT_UNKNOWN	290	-2.29801	0	0.0065741		RGAANNTTC_HSF1_01	363	3.72956	0	0		EVI1_04	171	3.31384	0	0
GO_MACROMOLECULAR_COMPLEX_DISASSEMBLY	170	-2.47997	0	0.00431471		GO_MACROMOLECULE_METHYLATION	156	-2.29756	0.002	0.0189658		IRF7_01	202	-2.29879	0	0.00666679		AREB6_03	208	3.7164	0	0		FAC1_01	175	3.28083	0	0
GO_REGULATION_OF_BLOOD_CIRCULATION	218	2.72467	0	0.00467285		GO_PEPTIDYL_LYSINE_MODIFICATION	268	-2.29768	0.00412371	0.0192737		IRF_Q6	199	-2.28817	0.00198413	0.00669667		LMO2COM_01	210	3.67269	0	0		CACCCBINDINGFACTOR_Q6	230	3.26251	0	0
WHN_B	207	-2.32399	0	0.00482854		GO_COCHLEA_DEVELOPMENT	32	2.4261	0	0.0193399		GO_NUCLEIC_ACID_PHOSPHODIESTER_BOND_HYDROLYSIS	223	-2.49279	0	0.00689141		AP2_Q6_01	234	3.6315	0	0		CCCNNGGGAR_OLF1_01	282	3.21774	0	0
STTTCRNTTT_IRF_Q6	160	-2.31205	0	0.00483785		GO_COGNITION	198	2.41983	0	0.0196298		GO_DNA_INTEGRITY_CHECKPOINT	133	-2.49388	0	0.00699226		MAZR_01	193	3.59772	0	0		AP1FJ_Q2	229	3.21709	0	0
GCCATNTTG_YY1_Q6	395	-2.30772	0	0.0048491		PAX5_PROB_ACTIVATED	103	2.39209	0	0.0198112		GO_RRNA_MODIFICATION	24	-2.47846	0	0.00735946		PR_01	119	3.57737	0	0		AP1_01	215	3.20499	0	0
GO_OXIDATIVE_PHOSPHORYLATION	77	-2.4568	0	0.00485918		GO_FORMATION_OF_TRANSLATION_PREINITIATION_COMPLEX	20	-2.28527	0.002079	0.0203266		GGAANCGGAANY_UNKNOWN	99	-2.26218	0	0.00762135		FOXO3_01	188	3.57668	0	0		TGGNNNNNNKCCAR_UNKNOWN	331	3.19477	0	0
GO_ANION_TRANSMEMBRANE_TRANSPORT	193	2.71932	0	0.00488215		GO_NUCLEAR_TRANSCRIBED_MRNA_CATABOLIC_PROCESS_DEADENYLATION_DEPENDENT_DECAY	53	-2.28093	0	0.0205507		MAX_01	223	-2.26314	0	0.00770221		FAC1_01	175	3.4824	0	0		LFA1_Q6	206	3.18507	0	0
GO_NEGATIVE_REGULATION_OF_CELL_PROJECTION_ORGANIZATION	123	2.72782	0	0.00491287		GO_GASTRULATION	122	2.40218	0	0.0220697		GO_EXTRACELLULAR_STRUCTURE_ORGANIZATION	224	2.81724	0	0.00773128		NFKB_Q6	212	3.43252	0	0		AMEF2_Q6	206	3.16931	0	0
TCCCRNNRTGC_UNKNOWN	189	-2.32559	0	0.00491453		GATA6_01	189	2.39994	0	0.0225469		PAX5_MATUREB_REPRESSED	139	-2.24467	0	0.00829357		CATTGTYY_SOX9_B1	294	3.40826	0	0		NFKB_Q6	212	3.13212	0	0
STAT6_02	216	-2.30097	0.0019084	0.00492506		CP2_02	210	2.3264	0	0.0237689		GO_PYRIMIDINE_RIBONUCLEOSIDE_METABOLIC_PROCESS	26	-2.45599	0	0.00855542		WTGAAAT_UNKNOWN	462	3.39845	0	0		RGAANNTTC_HSF1_01	363	3.12076	0	0
GO_NUCLEAR_TRANSCRIBED_MRNA_POLY_A_TAIL_SHORTENING	23	-2.45764	0	0.0049305		GO_REGULATION_OF_CELL_MORPHOGENESIS_INVOLVED_IN_DIFFERENTIATION	274	2.36288	0	0.0254558		GO_POSITIVE_REGULATION_OF_CHROMOSOME_ORGANIZATION	138	-2.44953	0	0.00897696		HNF1_Q6	185	3.39366	0	0		PAX5_PROB_MATB_REPRESSED	457	-7.79209	0	0
GO_REGULATION_OF_ENDOCYTOSIS	173	2.69936	0	0.00528823		GO_RESPONSE_TO_MECHANICAL_STIMULUS	174	2.35796	0	0.0255594		GO_PROTEIN_FOLDING	197	-2.44673	0	0.00901183		ZIC2_01	201	3.36612	0	0		E2F4DP1_01	212	-5.28771	0	0
GO_CIRCULATORY_SYSTEM_PROCESS	268	2.69176	0	0.00536268		GO_MESODERM_MORPHOGENESIS	51	2.37825	0.00194175	0.025779		STAT1_02	218	-2.2183	0.00403226	0.00948919		NFAT_Q6	188	3.36209	0	0		E2F1_Q6	211	-5.28357	0	0
ISRE_01	206	-2.27444	0	0.00539075		GO_DETECTION_OF_STIMULUS	230	2.36319	0	0.0259412		STAT4_01	202	-2.22074	0	0.00954931		DBP_Q6	200	3.34903	0	0		E2F1DP1_01	209	-5.23238	0	0
ETS_Q4	221	-2.27678	0.00420168	0.00543684		GO_NEGATIVE_REGULATION_OF_PROTEOLYSIS	243	2.37991	0	0.0261312		GO_REGULATION_OF_TYPE_I_INTERFERON_PRODUCTION	103	-2.41882	0	0.0107739		MEF2_Q6_01	194	3.34875	0	0		E2F_02	210	-5.20291	0	0
ARGGGTTAA_UNKNOWN	103	2.57695	0	0.0058396		GO_PROTEIN_LOCALIZATION_TO_CELL_PERIPHERY	132	2.37327	0	0.0262997		GO_DNA_DEPENDENT_DNA_REPLICATION	89	-2.41428	0	0.0107757		AP1_Q6	221	3.33875	0	0		E2F4DP2_01	209	-5.19946	0	0
PAX5_PROB_REPRESSED	198	2.58609	0	0.0065401		GO_HEART_MORPHOGENESIS	160	2.36706	0	0.0263343		GO_REGULATION_OF_VIRAL_TRANSCRIPTION	55	-2.40679	0	0.0110766		GR_01	162	3.31349	0	0		E2F1DP2_01	209	-5.11521	0	0
CP2_02	210	2.48007	0	0.00654619		GO_REGULATION_OF_CARBOHYDRATE_METABOLIC_PROCESS	133	2.36938	0	0.0263907		GO_VENTRICULAR_SYSTEM_DEVELOPMENT	24	-2.40142	0	0.0113465		AP1_Q2	219	3.31181	0	0		E2F_Q6	210	-5.10531	0	0
GATA_Q6	144	2.45753	0	0.00667069		GO_PLACENTA_DEVELOPMENT	108	2.36359	0.00199203	0.0264757		GO_NEGATIVE_REGULATION_OF_DNA_METABOLIC_PROCESS	96	-2.39456	0	0.0118428		SP3_Q3	204	3.30442	0	0		E2F_Q4	211	-5.0314	0	0
ACCTGTTG_UNKNOWN	121	2.46269	0	0.00676773		GO_REGULATION_OF_PROTEIN_COMPLEX_DISASSEMBLY	190	2.35072	0	0.0264795		GO_NUCLEAR_IMPORT	115	-2.38847	0	0.0120917		LYF1_01	205	3.29755	0	0		SGCGSSAAA_E2F1DP2_01	152	-5.019	0	0
GO_MRNA_3_END_PROCESSING	71	-2.41666	0	0.0067807		GO_STEM_CELL_DIFFERENTIATION	148	2.34529	0	0.0268464		GO_DNA_RECOMBINATION	188	-2.37875	0	0.0126251		NFKAPPAB_01	216	3.27411	0	0		E2F1DP1RB_01	206	-4.90756	0	0
GO_CELL_JUNCTION_ASSEMBLY	110	2.65974	0	0.00702366		PAX5_PROB_REPRESSED	198	2.40959	0	0.0271021		GO_NEGATIVE_REGULATION_OF_DNA_BINDING	40	-2.37178	0.00193424	0.0129176		AMEF2_Q6	206	3.26758	0	0		E2F_03	220	-4.50295	0	0
WGGAATGY_TEF1_Q6	298	2.48812	0	0.00714022		GO_CYTOPLASMIC_TRANSLATIONAL_INITIATION	14	-2.23853	0	0.0278047		GO_MITOCHONDRIAL_RESPIRATORY_CHAIN_COMPLEX_I_BIOGENESIS	51	-2.3724	0	0.0130139		CACCCBINDINGFACTOR_Q6	230	3.26177	0	0		E2F_Q4_01	207	-4.48143	0	0
GO_POSITIVE_REGULATION_OF_CALCIUM_ION_DEPENDENT_EXOCYTOSIS	17	2.64776	0	0.0073952		GO_MATURATION_OF_SSU_RRNA_FROM_TRICISTRONIC_RRNA_TRANSCRIPT_SSU_RRNA_5_8S_RRNA_LSU_RRNA_	33	-2.23213	0	0.0285657		AR_Q6	203	-2.16629	0	0.0130407		AP1_C	220	3.25977	0	0		E2F1_Q3	218	-4.439	0	0
GO_SMOOTH_MUSCLE_CONTRACTION	36	2.63674	0	0.00773909		GO_NEGATIVE_REGULATION_OF_PEPTIDASE_ACTIVITY	169	2.32554	0	0.0295736		YY1_Q6	214	-2.15381	0.00198807	0.0139762		WGTTNNNNNAAA_UNKNOWN	413	3.25522	0	0		E2F_Q3_01	205	-4.25454	0	0
PAX5_PROB_ACTIVATED	103	2.49259	0	0.00774468		GO_EMBRYONIC_PLACENTA_DEVELOPMENT	66	2.32756	0.00205339	0.029657		GO_CHLORIDE_TRANSPORT	75	2.65255	0	0.0147161		FOXO4_02	203	3.25177	0	0		E2F1_Q4_01	202	-4.13803	0	0
GO_NUCLEAR_EXPORT	136	-2.39642	0	0.00777892		GO_REGULATION_OF_SYNCYTIUM_FORMATION_BY_PLASMA_MEMBRANE_FUSION	15	2.3199	0	0.029685		GO_NUCLEAR_EXPORT	136	-2.34917	0.00201207	0.0149129		MYOD_Q6_01	205	3.24431	0	0		E2F_Q3	196	-3.84641	0	0
GO_NEGATIVE_REGULATION_OF_NEURON_DIFFERENTIATION	155	2.61652	0	0.00838204		GO_REGULATION_OF_CELL_MATRIX_ADHESION	73	2.3203	0	0.0302326		GO_REGULATION_OF_RNA_SPLICING	89	-2.35041	0	0.0149607		PAX5_PROB_REPRESSED	198	3.24233	0	0		E2F_Q6_01	207	-3.78534	0	0
GO_DNA_DOUBLE_STRAND_BREAK_PROCESSING	19	-2.38688	0	0.00842408		GO_PROTEIN_IMPORT	138	-2.21966	0.0019802	0.0303816		GO_CELLULAR_LIPID_CATABOLIC_PROCESS	130	2.69408	0	0.0151293		RGAGGAARY_PU1_Q6	420	3.23255	0	0		E2F1_Q6_01	213	-3.74097	0	0
GO_G_PROTEIN_COUPLED_RECEPTOR_SIGNALING_PATHWAY_COUPLED_TO_CYCLIC_NUCLEOTIDE_SECOND_MESSENGER	110	2.6038	0	0.00845429		AP4_Q6	185	2.27441	0.00197628	0.0304605		GO_MONOCARBOXYLIC_ACID_CATABOLIC_PROCESS	83	2.62095	0	0.015142		E2A_Q2	191	3.23051	0	0		KTGGYRSGAA_UNKNOWN	69	-3.11907	0	0
GO_MUSCLE_TISSUE_DEVELOPMENT	206	2.59912	0	0.00858594		GO_CARBOHYDRATE_DERIVATIVE_CATABOLIC_PROCESS	141	-2.22132	0	0.0304935		TCF1P_Q6	220	-2.1296	0.00395257	0.0158092		RSRFC4_01	186	3.22823	0	0		GO_CELLULAR_PROTEIN_COMPLEX_ASSEMBLY	295	-3.20194	0	9.96291e-06
STAT5A_02	112	-2.19556	0.00193798	0.0086464		GO_DETECTION_OF_LIGHT_STIMULUS	35	2.31243	0	0.0306282		YY1_02	222	-2.12737	0.00196078	0.0158158		WGGAATGY_TEF1_Q6	298	3.2216	0	0		GO_ATP_DEPENDENT_CHROMATIN_REMODELING	68	-3.21424	0	1.0129e-05
GO_MUSCLE_SYSTEM_PROCESS	226	2.58012	0	0.00867308		GO_REGULATION_OF_CATION_CHANNEL_ACTIVITY	71	2.30999	0	0.0307261		GO_INTRINSIC_APOPTOTIC_SIGNALING_PATHWAY_IN_RESPONSE_TO_DNA_DAMAGE	68	-2.3407	0	0.0159169		LFA1_Q6	206	3.21915	0	0		GO_STRAND_DISPLACEMENT	25	-3.21892	0	1.03006e-05
GO_PROTEIN_HETEROTETRAMERIZATION	35	2.58816	0	0.0086812		E2F1_Q4	217	-2.2242	0	0.0321511		GO_ADHERENS_JUNCTION_ORGANIZATION	50	2.66129	0	0.0164952		NF1_Q6_01	217	3.21294	0	0		GO_NUCLEAR_EXPORT	136	-3.23146	0	1.04782e-05
GO_CELL_JUNCTION_ORGANIZATION	151	2.58414	0	0.00870073		GO_CELL_DIFFERENTIATION_INVOLVED_IN_EMBRYONIC_PLACENTA_DEVELOPMENT	19	2.30092	0	0.0322195		HNF3ALPHA_Q6	157	-2.11716	0.00392157	0.0167451		SRY_02	194	3.19421	0	0		GO_CELL_CYCLE_G2_M_PHASE_TRANSITION	132	-3.32063	0	1.06621e-05
MYCMAX_B	230	-2.19194	0.0038835	0.0087071		GO_PHOTOTRANSDUCTION	27	2.2974	0.00416667	0.0324818		GO_RESPONSE_TO_VIRUS	204	-2.33093	0.00195312	0.0168788		AP1_01	215	3.18963	0	0		GO_HISTONE_EXCHANGE	47	-3.32394	0	1.08525e-05
GO_MITOCHONDRIAL_RESPIRATORY_CHAIN_COMPLEX_ASSEMBLY	63	-2.37743	0	0.0087428		GO_RRNA_MODIFICATION	24	-2.20206	0.00197628	0.0340213		GO_POSITIVE_REGULATION_OF_VIRAL_PROCESS	82	-2.32131	0	0.0174766		NF1_Q6	212	3.18954	0	0		GO_MICROTUBULE_ORGANIZING_CENTER_ORGANIZATION	78	-3.32533	0	1.10498e-05
GO_REGULATION_OF_RAS_PROTEIN_SIGNAL_TRANSDUCTION	168	2.60436	0.00195312	0.00875107		MYCMAX_01	219	-2.19699	0	0.0344637		GO_MATURATION_OF_LSU_RRNA	13	-2.32227	0	0.0175724		LBP1_Q6	186	3.18663	0	0		GO_RNA_LOCALIZATION	167	-3.34261	0	1.12544e-05
GO_ESTABLISHMENT_OR_MAINTENANCE_OF_CELL_POLARITY	119	2.61679	0	0.00876304		NERF_Q2	213	-2.18944	0.00421941	0.0344891		GO_REGULATION_OF_CENTRIOLE_REPLICATION	13	-2.32381	0.00201207	0.0176254		AP1FJ_Q2	229	3.17796	0	0		GO_MITOCHONDRIAL_RESPIRATORY_CHAIN_COMPLEX_I_BIOGENESIS	51	-3.35542	0	1.14667e-05
GO_NUCLEAR_TRANSCRIBED_MRNA_CATABOLIC_PROCESS_DEADENYLATION_DEPENDENT_DECAY	53	-2.37869	0	0.00881535		GO_RIBOSOMAL_LARGE_SUBUNIT_ASSEMBLY	22	-2.19188	0	0.0353524		GO_SPLICEOSOMAL_SNRNP_ASSEMBLY	37	-2.31665	0	0.0180386		CTAWWWATA_RSRFC4_Q2	278	3.16366	0	0		GO_CELL_CYCLE_CHECKPOINT	176	-3.36313	0	1.16873e-05
AP4_Q6	185	2.49365	0	0.00885106		GO_CHONDROITIN_SULFATE_CATABOLIC_PROCESS	12	-2.19229	0	0.0357197		GO_REGULATION_OF_CHROMATIN_ORGANIZATION	138	-2.309	0.00391389	0.0181795		YATGNWAAT_OCT_C	270	3.15632	0	0		GO_POSITIVE_REGULATION_OF_GENE_EXPRESSION_EPIGENETIC	75	-3.36831	0	1.19164e-05
GO_CELL_SUBSTRATE_ADHESION	138	2.58832	0	0.00900272		WGGAATGY_TEF1_Q6	298	2.23402	0.00622407	0.0362773		GO_NEGATIVE_REGULATION_OF_MITOTIC_CELL_CYCLE	181	-2.31007	0	0.0183462		NKX25_02	191	3.14535	0	0		GO_MITOCHONDRIAL_RESPIRATORY_CHAIN_COMPLEX_ASSEMBLY	63	-3.37489	0	1.21548e-05
GO_MUSCLE_ORGAN_DEVELOPMENT	208	2.57049	0	0.0090734		GO_REGULATION_OF_ERBB_SIGNALING_PATHWAY	72	2.26689	0.00598802	0.0393089		GO_PEPTIDYL_LYSINE_METHYLATION	55	-2.31106	0.00192308	0.0184212		AP1_Q6_01	218	3.14333	0	0		GO_POSITIVE_REGULATION_OF_LIGASE_ACTIVITY	105	-3.0997	0	1.76633e-05
GO_ELECTRON_TRANSPORT_CHAIN	91	-2.3653	0	0.00925606		GO_MUSCLE_TISSUE_DEVELOPMENT	206	2.26123	0	0.0402762		GO_REGULATION_OF_SIGNAL_TRANSDUCTION_BY_P53_CLASS_MEDIATOR	147	-2.30483	0	0.018506		TITF1_Q3	183	3.13172	0	0		GO_ESTABLISHMENT_OF_PROTEIN_LOCALIZATION_TO_MEMBRANE	246	-3.10482	0	1.7923e-05
GO_PROTEIN_LOCALIZATION_TO_CELL_PERIPHERY	132	2.54689	0	0.00927547		GO_SENSORY_PERCEPTION_OF_LIGHT_STIMULUS	140	2.25565	0	0.0404162		CTCNANGTGNY_UNKNOWN	65	-2.09574	0.00389864	0.018928		AAAYWAACM_HFH4_01	185	3.12152	0	0		GO_RIBOSOMAL_SMALL_SUBUNIT_BIOGENESIS	55	-3.13225	0	1.81905e-05
TGGNNNNNNKCCAR_UNKNOWN	331	2.40189	0.00199203	0.00931152		GO_AMINO_ACID_ACTIVATION	51	-2.16753	0.00198413	0.0404284		GO_DIGESTION	82	2.52016	0.00204499	0.0196672		AML_Q6	209	3.1123	0	0		GO_PROTEIN_FOLDING	197	-3.13324	0	1.84662e-05
GO_DNA_TEMPLATED_TRANSCRIPTION_TERMINATION	97	-2.36594	0	0.00936517		GO_CELL_CYCLE_G2_M_PHASE_TRANSITION	132	2.25753	0.00191571	0.0405275		GO_CELL_JUNCTION_ORGANIZATION	151	2.52646	0	0.0198698		PAX4_02	181	3.10543	0	0		GO_PROTEIN_SUMOYLATION	109	-3.15535	0	1.87503e-05
GO_NUCLEOTIDE_EXCISION_REPAIR	110	-2.36272	0	0.00937127		GO_REGULATION_OF_CALCIUM_ION_TRANSMEMBRANE_TRANSPORT	95	2.2524	0	0.0406986		STAT5A_02	112	-2.08412	0.00604839	0.0199289		CREBP1_01	147	3.09888	0	0		GO_REGULATION_OF_LIGASE_ACTIVITY	123	-3.16166	0	1.90432e-05
GO_PHENOL_CONTAINING_COMPOUND_BIOSYNTHETIC_PROCESS	25	2.54836	0	0.00942712		GO_GLYCOPROTEIN_METABOLIC_PROCESS	284	-2.16836	0	0.0407325		SNACANNNYSYAGA_UNKNOWN	80	-2.08642	0.00199601	0.0200268		TTAYRTAA_E4BP4_01	208	3.05054	0	0		GO_TRNA_METABOLIC_PROCESS	164	-3.16845	0	1.93455e-05
GO_POSITIVE_REGULATION_OF_CELL_PROJECTION_ORGANIZATION	257	2.55757	0	0.00948724		GO_TRNA_METHYLATION	19	-2.1616	0.00193798	0.0408038		GO_MRNA_3_END_PROCESSING	71	-2.29244	0	0.0200384		ATF3_Q6	206	3.04341	0	0		GO_MEMBRANE_DISASSEMBLY	44	-3.17535	0	1.96575e-05
GO_VACUOLAR_TRANSPORT	223	2.55088	0	0.00962592		GCCATNTTG_YY1_Q6	395	2.18813	0.00396825	0.0409979		GO_RIBONUCLEOPROTEIN_COMPLEX_LOCALIZATION	110	-2.28585	0	0.0203528		SOX5_01	208	3.04276	0	0		GO_ALPHA_AMINO_ACID_BIOSYNTHETIC_PROCESS	61	-3.03922	0	2.44498e-05
GO_PLASMA_MEMBRANE_ORGANIZATION	177	2.52745	0	0.00966664		GO_POSITIVE_REGULATION_OF_PHOSPHOLIPASE_ACTIVITY	37	-2.16306	0.00185874	0.0411274		GO_STRAND_DISPLACEMENT	25	-2.28681	0.00188324	0.0205267		TAAWWATAG_RSRFC4_Q2	134	3.03304	0	0		GO_REGULATION_OF_PROTEIN_COMPLEX_DISASSEMBLY	190	-3.04428	0	2.47802e-05
GO_PERIPHERAL_NERVOUS_SYSTEM_AXON_ENSHEATHMENT	18	2.52171	0.00198413	0.00968572		GO_ESTABLISHMENT_OR_MAINTENANCE_OF_CELL_POLARITY	119	2.24101	0	0.0411545		GO_ORGANIC_HYDROXY_COMPOUND_TRANSPORT	113	2.54664	0	0.02065		NFKAPPAB65_01	200	3.03058	0	0		GO_COFACTOR_METABOLIC_PROCESS	287	-3.04794	0	2.51196e-05
GO_DNA_PACKAGING	162	2.55139	0	0.00983791		GO_BRANCHING_MORPHOGENESIS_OF_AN_EPITHELIAL_TUBE	106	2.23771	0.00208333	0.0412947		GO_ANTIGEN_PROCESSING_AND_PRESENTATION_OF_PEPTIDE_ANTIGEN	161	2.52881	0	0.021021		FOXO1_01	182	3.02735	0	0		GO_RIBONUCLEOPROTEIN_COMPLEX_LOCALIZATION	110	-3.0524	0	2.54685e-05
GO_CELL_DIFFERENTIATION_IN_SPINAL_CORD	37	2.52785	0	0.0099145		GO_REGULATION_OF_CHROMOSOME_SEGREGATION	77	2.23134	0.00205339	0.0413821		GO_NEGATIVE_REGULATION_OF_MRNA_METABOLIC_PROCESS	34	-2.26029	0	0.0217126		STAT6_02	216	3.02369	0	0		GO_ERROR_PRONE_TRANSLESION_SYNTHESIS	19	-3.05499	0	2.58272e-05
GO_NEUROPEPTIDE_SIGNALING_PATHWAY	58	2.52935	0	0.0100352		GO_REGULATION_OF_CATECHOLAMINE_SECRETION	30	2.24247	0	0.0414554		GO_CELLULAR_PROTEIN_COMPLEX_ASSEMBLY	295	-2.25867	0	0.0217237		YATTNATC_UNKNOWN	269	3.00024	0	0		GO_COENZYME_METABOLIC_PROCESS	223	-3.0615	0	2.61962e-05
GO_TUBE_MORPHOGENESIS	273	2.51207	0	0.0101437		GO_POSITIVE_REGULATION_OF_CELL_SUBSTRATE_ADHESION	76	2.23291	0	0.0415277		GO_PROTEIN_MODIFICATION_BY_SMALL_PROTEIN_REMOVAL	109	-2.26114	0	0.0218625		RSRFC4_Q2	158	2.98905	0	0		GO_POSTREPLICATION_REPAIR	49	-3.03149	0	3.20088e-05
GO_NEGATIVE_REGULATION_OF_CATECHOLAMINE_SECRETION	12	2.53101	0	0.010198		GO_NUCLEOSIDE_PHOSPHATE_BIOSYNTHETIC_PROCESS	142	-2.15744	0	0.0415331		GO_RNA_DEPENDENT_DNA_BIOSYNTHETIC_PROCESS	20	-2.26648	0	0.0219812		NFKB_C	220	2.98279	0	0		GO_NUCLEOTIDE_EXCISION_REPAIR	110	-3.00374	0	3.77498e-05
GO_POSITIVE_REGULATION_OF_NEURON_PROJECTION_DEVELOPMENT	199	2.50708	0	0.0102154		GO_POSITIVE_REGULATION_OF_CATENIN_IMPORT_INTO_NUCLEUS	9	2.24396	0	0.0415376		GO_DNA_MODIFICATION	67	-2.27384	0	0.0220384		YNGTTNNNATT_UNKNOWN	290	2.97873	0	0		GO_CENTROSOME_CYCLE	44	-3.00515	0	3.82277e-05
GO_DORSAL_VENTRAL_PATTERN_FORMATION	67	2.50309	0	0.0102235		GO_POSITIVE_REGULATION_OF_MYOTUBE_DIFFERENTIATION	21	2.24582	0.00193424	0.041755		GO_CENTRIOLE_ASSEMBLY	18	-2.2616	0	0.0220961		TFIII_Q6	168	2.97582	0	0		GO_REGULATION_OF_CHROMOSOME_SEGREGATION	77	-3.01168	0	3.87178e-05
SRF_Q6	194	2.38456	0.00198807	0.0102288		GO_REGULATION_OF_ADHERENS_JUNCTION_ORGANIZATION	43	2.2341	0.00414079	0.0418201		GO_POSITIVE_REGULATION_OF_MULTI_ORGANISM_PROCESS	130	-2.26315	0.0020284	0.0222051		PR_02	108	2.97559	0	0		GO_NUCLEOTIDE_EXCISION_REPAIR_DNA_INCISION	39	-3.01625	0	3.92206e-05
GO_MORPHOGENESIS_OF_A_BRANCHING_STRUCTURE	131	2.49846	0	0.0102884		PXR_Q2	209	2.16831	0.00392927	0.0427261		GO_TRNA_MODIFICATION	52	-2.26665	0	0.0222133		PITX2_Q2	193	2.97129	0	0		GO_RECOMBINATIONAL_REPAIR	70	-2.97718	0	5.12263e-05
GO_NEGATIVE_REGULATION_OF_DNA_BINDING	40	-2.34778	0	0.0103034		ACCTGTTG_UNKNOWN	121	2.19391	0.00406504	0.0429545		GO_RIBOSOMAL_LARGE_SUBUNIT_ASSEMBLY	22	-2.26689	0	0.0224504		GATA1_04	178	2.95483	0	0		GO_ANATOMICAL_STRUCTURE_HOMEOSTASIS	238	-2.98341	0	5.1851e-05
OCT_C	187	2.35925	0	0.0103542		GO_PHOTOTRANSDUCTION_VISIBLE_LIGHT	13	2.22388	0	0.0430928		GO_MITOTIC_RECOMBINATION	41	-2.26853	0.0059761	0.0224954		PTF1BETA_Q6	192	2.9523	0	0		GO_REGULATION_OF_MICROTUBULE_BASED_PROCESS	218	-2.98682	0	5.24912e-05
MYOGENIN_Q6	212	2.36955	0.00206186	0.0103845		GATA_Q6	144	2.0989	0.0077821	0.0468707		GO_HORMONE_METABOLIC_PROCESS	115	2.54923	0	0.0225127		CEBPB_01	207	2.94415	0	0		GO_CHROMATIN_ASSEMBLY_OR_DISASSEMBLY	151	-2.96436	0	5.62109e-05
GO_RESPONSE_TO_MECHANICAL_STIMULUS	174	2.49403	0	0.010494		GO_PROTEIN_KINASE_B_SIGNALING	31	2.20578	0.00200401	0.0473342		GO_POTASSIUM_ION_TRANSPORT	106	2.49352	0	0.0236539		E47_02	195	2.93432	0	0		GO_CELLULAR_AMINO_ACID_BIOSYNTHETIC_PROCESS	72	-2.969	0	5.68722e-05
GO_HORMONE_METABOLIC_PROCESS	115	2.48959	0	0.01058		GO_DNA_LIGATION_INVOLVED_IN_DNA_REPAIR	11	2.2013	0	0.047574		GO_LIPID_MODIFICATION	172	2.55612	0	0.0239965		HLF_01	196	2.93385	0	0		GO_REGULATION_OF_PROTEIN_UBIQUITINATION_INVOLVED_IN_UBIQUITIN_DEPENDENT_PROTEIN_CATABOLIC_PROCESS	100	-2.97019	0	5.75493e-05
ELK1_01	239	-2.16139	0.0019802	0.010913		GO_MUSCLE_CELL_DIFFERENTIATION	184	2.20876	0	0.0475782		GO_DNA_SYNTHESIS_INVOLVED_IN_DNA_REPAIR	67	-2.24332	0	0.0241882		HP1SITEFACTOR_Q6	181	2.92452	0	0		GO_NEGATIVE_REGULATION_OF_CELL_CYCLE_PROCESS	196	-2.92395	0	5.97618e-05
GO_RNA_LOCALIZATION	167	-2.32706	0	0.0116198		GO_REGULATION_OF_BLOOD_CIRCULATION	218	2.2065	0	0.0477351		GO_MITOTIC_CELL_CYCLE_CHECKPOINT	129	-2.23659	0	0.0250548		TGGNNNNNNKCCAR_UNKNOWN	331	2.91931	0	0		GO_CILIUM_ORGANIZATION	159	-2.93095	0	6.04259e-05
GO_SIGNAL_TRANSDUCTION_IN_RESPONSE_TO_DNA_DAMAGE	89	-2.32351	0	0.011783		GO_NEUROPEPTIDE_SIGNALING_PATHWAY	58	2.20233	0	0.0477924		GO_NUCLEOBASE_CONTAINING_COMPOUND_TRANSPORT	177	-2.23143	0	0.0258265		GR_Q6_01	217	2.91862	0	0		GO_TRANSCRIPTION_COUPLED_NUCLEOTIDE_EXCISION_REPAIR	72	-2.93497	0	6.11048e-05
GO_NEGATIVE_REGULATION_OF_NEURAL_PRECURSOR_CELL_PROLIFERATION	17	2.4691	0	0.0120619		AP1_Q4_01	213	2.10148	0	0.0487178		GO_DNA_GEOMETRIC_CHANGE	78	-2.22051	0	0.0276722		CCCNNGGGAR_OLF1_01	282	2.91083	0	0		GO_CYTOPLASMIC_TRANSLATION	41	-2.93561	0	6.17992e-05
GO_POTASSIUM_ION_TRANSPORT	106	2.46999	0.00408163	0.0122308		GO_REGULATION_OF_CELLULAR_RESPONSE_TO_INSULIN_STIMULUS	50	2.19375	0.00390625	0.0494566		GO_NEGATIVE_REGULATION_OF_CHROMOSOME_ORGANIZATION	93	-2.21662	0	0.0280881		VDR_Q3	180	2.90684	0	0		GO_SPINDLE_ASSEMBLY	65	-2.9403	0	6.25095e-05
GO_MEMBRANE_TUBULATION	12	2.46126	0	0.0124299		GO_RNA_PHOSPHODIESTER_BOND_HYDROLYSIS	103	-2.12211	0.00209644	0.0496567		MYCMAX_B	230	-2.02538	0.0094697	0.0282835		E47_01	212	2.9058	0	0		E2F1_Q4	217	-2.83877	0	7.16056e-05
NCX_01	122	-2.13514	0	0.0124625		GO_DNA_REPLICATION	191	-2.12357	0.00392927	0.0498821		NRF1_Q6	224	-2.01422	0.0102459	0.0295121		PAX5_PROB_MATB_REPRESSED	457	-6.48194	0	0		GO_REGULATION_OF_HEART_CONTRACTION	169	3.01115	0	8.53166e-05
GO_FILOPODIUM_ASSEMBLY	17	2.45601	0	0.012755		KRCTCNNNNMANAGC_UNKNOWN	58	2.11855	0	0.0502203		E2F1_Q3_01	209	-2.00906	0.00392157	0.0301084		SGCGSSAAA_E2F1DP2_01	152	-4.00956	0	0		GO_EXOCYTOSIS	264	3.02152	0	8.7094e-05
GO_REGULATION_OF_CELLULAR_RESPONSE_TO_GROWTH_FACTOR_STIMULUS	187	2.44588	0	0.0129226		GO_REGULATION_OF_ICOSANOID_SECRETION	14	-2.12384	0.00188324	0.0504619		GO_POSITIVE_REGULATION_OF_RNA_SPLICING	21	-2.19014	0	0.0327272		E2F1DP1_01	209	-3.95519	0	0		GO_ARTERY_DEVELOPMENT	68	3.02373	0	8.8947e-05
GO_REGULATION_OF_REPRODUCTIVE_PROCESS	93	2.44971	0	0.013019		MEF2_02	173	2.10478	0	0.050938		GO_OXIDATIVE_PHOSPHORYLATION	77	-2.19133	0	0.0328756		E2F1_Q6	211	-3.92336	0	0		HNF1_Q6	185	2.86429	0	9.11489e-05
GO_REGULATION_OF_CATECHOLAMINE_SECRETION	30	2.44146	0	0.0131466		SRF_Q6	194	2.12596	0.00603622	0.0521034		GO_PROTEIN_LOCALIZATION_TO_NUCLEUS	137	-2.18716	0	0.0331407		E2F4DP1_01	212	-3.89756	0	0		MAZR_01	193	2.86524	0	9.36808e-05
GO_SKIN_DEVELOPMENT	143	2.42771	0	0.013748		IRF7_01	202	-2.10591	0	0.0529324		PAX4_01	225	-1.99029	0.00206612	0.0333154		E2F_02	210	-3.835	0	0		GO_REGULATION_OF_CYTOSOLIC_CALCIUM_ION_CONCENTRATION	143	2.9376	0	9.58921e-05
GO_BRANCHING_MORPHOGENESIS_OF_AN_EPITHELIAL_TUBE	106	2.42983	0	0.0138062								GO_REGULATION_OF_TRANSCRIPTION_FROM_RNA_POLYMERASE_I_PROMOTER	22	-2.17648	0.00623701	0.0351645		E2F4DP2_01	209	-3.82394	0	0		FOXJ2_02	174	2.86761	0	9.63574e-05
TGASTMAGC_NFE2_01	164	2.30315	0.0040568	0.0138381								GO_POSITIVE_REGULATION_OF_VIRAL_TRANSCRIPTION	34	-2.17155	0.00203666	0.0353662		E2F_Q6	210	-3.77645	0	0		GO_MESODERM_DEVELOPMENT	90	2.93957	0	9.75744e-05
GO_REGULATION_OF_METAL_ION_TRANSPORT	259	2.42258	0	0.0138829								GO_CALCIUM_ION_TRANSMEMBRANE_TRANSPORT	118	2.42745	0	0.0354055		E2F1DP2_01	209	-3.75249	0	0		ATF_B	156	2.89492	0	9.91914e-05
GO_POSITIVE_REGULATION_OF_NEURON_DIFFERENTIATION	250	2.42439	0.00404858	0.0139624								GO_REGULATION_OF_DNA_REPLICATION	141	-2.17234	0.00389864	0.0355347		E2F_Q4	211	-3.69363	0	0		GO_POSITIVE_REGULATION_OF_OSSIFICATION	64	2.94256	0	9.93168e-05
GO_PROTEIN_LOCALIZATION_TO_MITOCHONDRION	62	-2.29538	0	0.0140247								GO_DOUBLE_STRAND_BREAK_REPAIR	148	-2.16722	0.00587084	0.0360808		E2F1DP1RB_01	206	-3.54334	0	0		GO_REGULATION_OF_CALCIUM_ION_DEPENDENT_EXOCYTOSIS	64	2.94598	0	0.000101123
GO_NEGATIVE_REGULATION_OF_EMBRYONIC_DEVELOPMENT	21	2.43038	0	0.0140333								ARNT_01	219	-1.97176	0.00194553	0.0363291		E2F1_Q6_01	213	-3.51986	0	0		WGGAATGY_TEF1_Q6	298	2.92121	0	0.000102197
GO_NUCLEAR_PORE_ORGANIZATION	14	-2.29032	0.0020202	0.0142542								GO_HISTONE_H3_K4_METHYLATION	26	-2.16065	0.00414079	0.0370195		E2F_03	220	-3.49228	0	0		GO_REGULATION_OF_STEROL_TRANSPORT	27	2.96212	0	0.000102995
GO_PSEUDOURIDINE_SYNTHESIS	17	-2.28856	0	0.014291								GO_NEGATIVE_REGULATION_OF_DNA_REPLICATION	49	-2.15668	0.00603622	0.0371675		E2F_Q4_01	207	-3.42978	0	0		GO_TRANSMEMBRANE_RECEPTOR_PROTEIN_SERINE_THREONINE_KINASE_SIGNALING_PATHWAY	167	2.97037	0	0.000104938
GO_STRIATED_MUSCLE_CELL_DIFFERENTIATION	130	2.38947	0	0.0144253								GO_CELLULAR_RESPONSE_TO_UV	63	-2.16126	0.002079	0.0372882		E2F1_Q3	218	-3.33685	0	0		NFAT_Q6	188	2.94084	0	0.000105391
GO_REGULATION_OF_OSSIFICATION	136	2.38408	0.00206612	0.0144663								GO_V_D_J_RECOMBINATION	15	-2.15714	0.00601202	0.0374404		E2F1_Q4_01	202	-3.1697	0	0		GO_NEGATIVE_REGULATION_OF_RESPONSE_TO_WOUNDING	124	2.9772	0	0.000106957
GO_REGULATION_OF_NEURON_APOPTOTIC_PROCESS	171	2.41191	0	0.014549								GO_CHROMATIN_REMODELING	134	-2.15005	0	0.0378192		E2F_Q3_01	205	-3.16768	0	0		NFKAPPAB65_01	200	2.96494	0	0.000108791
GO_REGULATION_OF_SYNAPSE_STRUCTURE_OR_ACTIVITY	172	2.38456	0	0.0146143								GO_MICROTUBULE_ORGANIZING_CENTER_ORGANIZATION	78	-2.15071	0.00207039	0.0379893		GO_REGULATION_OF_TELOMERASE_RNA_LOCALIZATION_TO_CAJAL_BODY	15	-3.09751	0	7.12071e-06		GO_REGULATION_OF_PEPTIDYL_TYROSINE_PHOSPHORYLATION	166	2.98757	0	0.000109054
GO_NEURON_PROJECTION_GUIDANCE	161	2.38973	0	0.0146155								GO_TRANSLATIONAL_ELONGATION	108	-2.15168	0.00195312	0.0381809		GO_DNA_REPLICATION_INDEPENDENT_NUCLEOSOME_ORGANIZATION	48	-3.09761	0	7.20651e-06		GO_POSITIVE_REGULATION_OF_LIPID_TRANSPORT	36	3.00563	0	0.000111235
GO_ADENYLATE_CYCLASE_MODULATING_G_PROTEIN_COUPLED_RECEPTOR_SIGNALING_PATHWAY	93	2.39486	0	0.0146209								NCX_01	122	-1.9586	0.00583658	0.0385513		GO_ALPHA_AMINO_ACID_BIOSYNTHETIC_PROCESS	61	-3.12503	0	7.29439e-06		AP1_Q4	228	2.9788	0	0.000112417
GO_REGULATION_OF_CELL_SIZE	150	2.38016	0	0.0146479								GO_PROTEIN_LIPID_COMPLEX_SUBUNIT_ORGANIZATION	26	2.39409	0	0.0391343		GO_MATURATION_OF_5_8S_RRNA	27	-3.14486	0	7.38444e-06		GO_POSITIVE_REGULATION_OF_OSTEOBLAST_DIFFERENTIATION	49	2.92234	0	0.00011438
GO_ADENYLATE_CYCLASE_INHIBITING_G_PROTEIN_COUPLED_RECEPTOR_SIGNALING_PATHWAY	44	2.40204	0	0.0146682								GO_ORGANIC_ANION_TRANSPORT	288	2.39919	0	0.0391862		GO_NUCLEIC_ACID_PHOSPHODIESTER_BOND_HYDROLYSIS	223	-3.14971	0	7.47675e-06		GO_CARDIAC_SEPTUM_DEVELOPMENT	68	2.92973	0	0.000116287
GO_SYNAPSE_ORGANIZATION	118	2.40966	0	0.0147195								GO_MEMBRANE_INVAGINATION	37	2.38793	0	0.0392437		GO_CELL_CYCLE_G1_S_PHASE_TRANSITION	105	-3.17822	0	7.57139e-06		AP1_Q6_01	218	2.9797	0	0.000116293
GO_CELL_MORPHOGENESIS_INVOLVED_IN_NEURON_DIFFERENTIATION	292	2.39619	0	0.0147418								GO_INTRINSIC_APOPTOTIC_SIGNALING_PATHWAY_BY_P53_CLASS_MEDIATOR	48	-2.14161	0	0.039331		GO_RNA_LOCALIZATION	167	-3.19889	0	7.66846e-06		GO_REGULATION_OF_TRANSCRIPTION_INVOLVED_IN_G1_S_TRANSITION_OF_MITOTIC_CELL_CYCLE	26	-2.87963	0	0.000118238
GO_SCHWANN_CELL_DIFFERENTIATION	27	2.39858	0	0.0147459								GO_REGULATION_OF_TELOMERASE_RNA_LOCALIZATION_TO_CAJAL_BODY	15	-2.14256	0	0.0394764		GO_PROTEIN_TARGETING_TO_MITOCHONDRION	45	-3.20203	0	7.76805e-06		GO_STEROL_BIOSYNTHETIC_PROCESS	37	2.9334	0	0.000118258
GO_RECEPTOR_MEDIATED_ENDOCYTOSIS	185	2.39091	0	0.014754								GO_LIPID_LOCALIZATION	203	2.40458	0	0.0396559		GO_AEROBIC_RESPIRATION	48	-3.20703	0	7.87026e-06		AP1_Q4_01	213	2.9826	0	0.000120447
OCT_Q6	189	2.28457	0.00207469	0.0148292								GO_NUCLEOTIDE_EXCISION_REPAIR	110	-2.13758	0.002	0.040036		GO_AMINO_ACID_ACTIVATION	51	-3.23288	0	7.9752e-06		GO_INTERSTRAND_CROSS_LINK_REPAIR	37	-2.87374	0	0.000123435
GO_POSITIVE_REGULATION_OF_EXTRINSIC_APOPTOTIC_SIGNALING_PATHWAY_IN_ABSENCE_OF_LIGAND	14	2.40237	0	0.0148596								WGTTNNNNNAAA_UNKNOWN	413	-1.94868	0.0083682	0.0401973		GO_COENZYME_BIOSYNTHETIC_PROCESS	106	-3.23986	0	8.08297e-06		LMO2COM_02	187	3.00478	0	0.000124908
GO_REGULATION_OF_RHO_PROTEIN_SIGNAL_TRANSDUCTION	98	2.376	0	0.0148743								GO_MITOCHONDRIAL_RESPIRATORY_CHAIN_COMPLEX_ASSEMBLY	63	-2.13276	0.00201207	0.041036		GO_CELL_CYCLE_G2_M_PHASE_TRANSITION	132	-3.24399	0	8.1937e-06		GO_NEGATIVE_REGULATION_OF_KINASE_ACTIVITY	208	2.91246	0	0.000128705
GO_REGULATION_OF_EXTRINSIC_APOPTOTIC_SIGNALING_PATHWAY_IN_ABSENCE_OF_LIGAND	37	2.40446	0	0.0149297								GO_NEGATIVE_REGULATION_OF_CELL_CYCLE_PROCESS	196	-2.13137	0.00198807	0.0410489		GO_MITOCHONDRIAL_ELECTRON_TRANSPORT_CYTOCHROME_C_TO_OXYGEN	15	-3.25183	0	8.3075e-06		NFKB_Q6_01	194	3.01093	0	0.000129712
GO_TRANSCRIPTION_COUPLED_NUCLEOTIDE_EXCISION_REPAIR	72	-2.27834	0.00207469	0.0150798								GO_REGULATION_OF_HEART_CONTRACTION	169	2.35973	0	0.0411783		GO_MATURATION_OF_SSU_RRNA	40	-3.2544	0	8.42451e-06		GO_EYE_DEVELOPMENT	248	2.91365	0	0.000130716
GO_REGULATION_OF_HEART_CONTRACTION	169	2.37204	0	0.0151141								GO_CARNITINE_METABOLIC_PROCESS	11	2.36465	0	0.0415381		GO_PROTEIN_DNA_COMPLEX_SUBUNIT_ORGANIZATION	202	-3.28771	0	8.54486e-06		GO_ORGANIC_ANION_TRANSPORT	288	2.91487	0	0.000132791
GO_MULTI_MULTICELLULAR_ORGANISM_PROCESS	165	2.36837	0	0.0152611								GO_AMINO_ACID_BETAINE_METABOLIC_PROCESS	14	2.37138	0.00416667	0.0417379		E2F_Q6_01	207	-3.13439	0	1.21951e-05		AP2_Q6_01	234	3.0581	0	0.0001349
AP4_Q6_01	209	2.27167	0.00206186	0.0155307								GO_PHAGOCYTOSIS_RECOGNITION	20	2.35265	0	0.0423654		GO_TRANSCRIPTION_COUPLED_NUCLEOTIDE_EXCISION_REPAIR	72	-3.03897	0	1.38493e-05		GO_ADENYLATE_CYCLASE_MODULATING_G_PROTEIN_COUPLED_RECEPTOR_SIGNALING_PATHWAY	93	2.91521	0	0.000134933
GO_IMMUNOGLOBULIN_PRODUCTION	41	-2.26728	0.00387597	0.0159044								T3R_Q6	200	-1.93367	0.0123711	0.0427906		GO_MRNA_3_END_PROCESSING	71	-3.07771	0	1.40104e-05		LYF1_01	205	2.85739	0	0.000135743
GO_SCHWANN_CELL_DEVELOPMENT	22	2.35899	0	0.0160048								GO_REGULATION_OF_LYMPHOCYTE_APOPTOTIC_PROCESS	44	-2.12343	0.00387597	0.0429228		GO_DNA_REPLICATION_INITIATION	28	-3.07785	0	1.41752e-05		RGAGGAARY_PU1_Q6	420	2.80153	0	0.000137887
GO_ARTERY_DEVELOPMENT	68	2.35721	0	0.0160196								GO_CELLULAR_RESPONSE_TO_TOPOLOGICALLY_INCORRECT_PROTEIN	109	2.33737	0.00206612	0.0432261		GO_HISTONE_EXCHANGE	47	-3.00875	0	1.96904e-05		BACH2_01	218	3.06547	0	0.000140521
GO_NEGATIVE_REGULATION_OF_NEURON_APOPTOTIC_PROCESS	118	2.34993	0.00204082	0.0160605								GO_NEGATIVE_REGULATION_OF_GENE_SILENCING	18	-2.12056	0.00195695	0.0433031		GO_STRAND_DISPLACEMENT	25	-3.01151	0	1.99092e-05		CREBP1_Q2	215	2.80829	0	0.000140701
GO_CELL_CELL_JUNCTION_ASSEMBLY	61	2.35035	0.00197239	0.0161942								GO_SPHINGOLIPID_MEDIATED_SIGNALING_PATHWAY	10	2.32635	0	0.0434836		ZIC1_01	221	2.82782	0	2.0056e-05		ARGGGTTAA_UNKNOWN	103	2.81924	0	0.000143632
GO_MITOCHONDRIAL_RESPIRATORY_CHAIN_COMPLEX_I_BIOGENESIS	51	-2.26195	0	0.0162747								GO_ANION_TRANSMEMBRANE_TRANSPORT	193	2.33921	0	0.0444716		GO_MATURATION_OF_SSU_RRNA_FROM_TRICISTRONIC_RRNA_TRANSCRIPT_SSU_RRNA_5_8S_RRNA_LSU_RRNA_	33	-3.02584	0	2.01329e-05		ZIC2_01	201	2.8241	0	0.000146688
GO_REGULATION_OF_SYSTEMIC_ARTERIAL_BLOOD_PRESSURE_MEDIATED_BY_A_CHEMICAL_SIGNAL	31	2.3511	0	0.0162971								GO_STEROL_TRANSPORT	39	2.32786	0	0.0448711		ICSBP_Q6	204	2.84463	0	2.02839e-05		GO_NEGATIVE_REGULATION_OF_GROWTH	186	2.90552	0	0.000148033
GO_REGULATION_OF_AXONOGENESIS	141	2.35317	0	0.0163195								YRTCANNRCGC_UNKNOWN	56	-1.92019	0.00970874	0.0455918		GO_ERROR_PRONE_TRANSLESION_SYNTHESIS	19	-3.02753	0	2.03617e-05		NFKAPPAB_01	216	2.83402	0	0.000149877
PAX5_MATUREB_REPRESSED	139	-2.09209	0.003861	0.0163942								HLF_01	196	-1.9159	0.0059761	0.0460034		MMEF2_Q6	209	2.85966	0	2.0517e-05		TFIIA_Q6	201	2.83457	0	0.000153207
GO_ENDOTHELIUM_DEVELOPMENT	77	2.33722	0	0.0165757								PAX5_PROB_ACTIVATED	103	2.18988	0	0.0469236		OCT1_02	155	2.88704	0	2.07556e-05		AP1_Q2	219	2.83535	0	0.000156689
YY1_02	222	-2.08671	0.00199203	0.016603								GO_B_CELL_DIFFERENTIATION	64	-2.10598	0.00198807	0.047274		AREB6_01	204	2.88716	0	2.09998e-05		GO_CILIUM_MORPHOGENESIS	176	-2.8503	0	0.000159274
GO_CHROMATIN_SILENCING_AT_RDNA	37	2.33848	0	0.0166615								ETS1_B	222	-1.90637	0.0118577	0.0479306		AP4_Q5	224	2.89179	0	2.12498e-05		AREB6_01	204	2.83577	0	0.000160333
GO_REGULATION_OF_ERBB_SIGNALING_PATHWAY	72	2.34196	0	0.016789								GO_REGULATION_OF_CELLULAR_RESPONSE_TO_HEAT	70	-2.10215	0.00204499	0.047944		PR_Q2	206	2.89995	0	2.15058e-05		GO_DNA_REPLICATION_DEPENDENT_NUCLEOSOME_ORGANIZATION	32	-2.85136	0	0.000160969
GO_DNA_REPLICATION_DEPENDENT_NUCLEOSOME_ORGANIZATION	32	2.33089	0	0.0168133								GO_ELECTRON_TRANSPORT_CHAIN	91	-2.09612	0.00614754	0.0487706		MEF2_02	173	2.90182	0	2.17681e-05		DR4_Q2	211	2.78986	0	0.000161953
GO_POSITIVE_REGULATION_OF_BLOOD_PRESSURE	23	2.34029	0	0.0168235								KTGGYRSGAA_UNKNOWN	69	-1.89917	0.00824742	0.0490685		MYOGENIN_Q6	212	2.90264	0	2.20368e-05		GO_DIGESTION	82	2.88671	0	0.00016209
GO_REGULATION_OF_CYTOSOLIC_CALCIUM_ION_CONCENTRATION	143	2.33453	0.00199601	0.0168381								GO_ALPHA_BETA_T_CELL_DIFFERENTIATION	37	-2.09626	0.00195695	0.0491079		E2F_Q3	196	-2.865	0	2.26429e-05		CREB_Q2	230	2.83672	0	0.000164151
GO_PHENOL_CONTAINING_COMPOUND_METABOLIC_PROCESS	62	2.33855	0	0.0168576								YATGNWAAT_OCT_C	270	2.1602	0	0.049172		GO_REGULATION_OF_WOUND_HEALING	104	3.06568	0	2.7624e-05		GO_REGULATION_OF_ION_HOMEOSTASIS	149	2.89363	0	0.000164474
GO_REGULATION_OF_TELOMERASE_RNA_LOCALIZATION_TO_CAJAL_BODY	15	-2.25529	0.00198807	0.0168886								GO_CHROMOSOME_SEGREGATION	239	-2.09732	0.00199601	0.0491726		GO_PROTEIN_AUTOPHOSPHORYLATION	179	3.07965	0	2.81765e-05		TGASTMAGC_NFE2_01	164	2.79019	0	0.000165068
GO_SENSORY_ORGAN_MORPHOGENESIS	184	2.3315	0.00199601	0.0169577								KRCTCNNNNMANAGC_UNKNOWN	58	2.20482	0	0.054201		GO_REGULATION_OF_MUSCLE_CELL_DIFFERENTIATION	122	3.09509	0	2.87515e-05		GO_REGULATION_OF_ANION_TRANSPORT	106	2.8946	0	0.000166929
GO_RESPONSE_TO_MOLECULE_OF_BACTERIAL_ORIGIN	266	2.32366	0	0.0174101								TTTNNANAGCYR_UNKNOWN	100	2.03994	0.00414079	0.0780262		GO_REGULATION_OF_CYTOSOLIC_CALCIUM_ION_CONCENTRATION	143	3.09655	0	2.93505e-05		AML_Q6	209	2.84646	0	0.000168154
GO_FOREBRAIN_DEVELOPMENT	286	2.32109	0	0.0177505								ALX4_01	13	2.06425	0.00207469	0.0782869		GO_APOPTOTIC_SIGNALING_PATHWAY	262	3.10219	0	2.9975e-05		HEB_Q6	220	2.79539	0	0.000168304
GO_REGULATION_OF_BLOOD_PRESSURE	120	2.31697	0	0.0179336								OCT_Q6	189	1.9072	0.0121704	0.150242		GO_NEGATIVE_REGULATION_OF_RESPONSE_TO_EXTERNAL_STIMULUS	215	3.11943	0	3.06266e-05		AAAYWAACM_HFH4_01	185	2.84704	0	0.000172358
GO_CARBOHYDRATE_TRANSPORT	80	2.31561	0.00195312	0.0179808								OCT_C	187	1.87833	0.01222	0.160023		GO_COVALENT_CHROMATIN_MODIFICATION	298	3.13364	0	3.13072e-05		CREBP1_01	147	2.85304	0	0.000176778
GO_REGULATION_OF_DNA_METABOLIC_PROCESS	291	-2.24471	0	0.0180108								MYOGENIN_Q6	212	1.79431	0.0197628	0.226954		GO_REGULATION_OF_RAS_PROTEIN_SIGNAL_TRANSDUCTION	168	3.13871	0	3.20187e-05		GO_REGULATION_OF_LIPID_METABOLIC_PROCESS	218	2.87635	0	0.000199704
GO_POSITIVE_REGULATION_OF_SODIUM_ION_TRANSMEMBRANE_TRANSPORT	15	2.3176	0.00408163	0.0180548								MEF2_02	173	1.74138	0.0237624	0.274849		GO_NUCLEOBASE_CONTAINING_COMPOUND_TRANSPORT	177	-2.98087	0	3.20489e-05		GO_NEGATIVE_REGULATION_OF_PROTEIN_COMPLEX_DISASSEMBLY	150	-2.8311	0	0.000201861
GO_REGULATION_OF_NOREPINEPHRINE_SECRETION	11	2.31351	0	0.0180678								TGANNYRGCA_TCF11MAFG_01	253	1.68449	0.0224719	0.314972		GO_ANTIGEN_PROCESSING_AND_PRESENTATION_OF_PEPTIDE_ANTIGEN	161	-2.98759	0	3.23973e-05		AP4_01	208	2.76332	0	0.000216135
GO_REGULATION_OF_TRANSMEMBRANE_RECEPTOR_PROTEIN_SERINE_THREONINE_KINASE_SIGNALING_PATHWAY	172	2.3077	0.00409836	0.0182369								OCT1_04	174	1.66039	0.0286299	0.332876		MYCMAX_01	219	-2.83773	0	3.24482e-05		CEBP_C	153	2.76397	0	0.000220138
GO_REGULATION_OF_NEURON_DEATH	222	2.30863	0	0.018316								MYOD_Q6_01	205	1.68725	0.0229167	0.333828		GO_EMBRYONIC_PLACENTA_DEVELOPMENT	66	3.15962	0	3.27633e-05		BACH1_01	210	2.74562	0	0.000222662
GO_PEPTIDE_HORMONE_PROCESSING	22	2.30863	0	0.0185048								GATA_C	194	1.62947	0.0399202	0.363165		GO_EYE_MORPHOGENESIS	100	3.16675	0	3.35434e-05		SRF_Q5_01	179	2.74782	0	0.000226373
GO_REGULATION_OF_SYSTEMIC_ARTERIAL_BLOOD_PRESSURE_BY_HORMONE	25	2.30105	0	0.0189652								AP4_Q5	224	1.55945	0.0567951	0.450083		GO_EYE_DEVELOPMENT	248	3.17281	0	3.43616e-05		GO_REGULATION_OF_MICROTUBULE_POLYMERIZATION_OR_DEPOLYMERIZATION	160	-2.81906	0	0.000228727
GO_ENDOTHELIAL_CELL_DIFFERENTIATION	61	2.29795	0	0.0189794								OCT1_B	199	1.54518	0.0653846	0.455252		GO_CALCIUM_ION_TRANSMEMBRANE_TRANSPORT	118	3.17593	0	3.52206e-05		SRF_Q4	185	2.74953	0	0.00023021
GO_PROTEIN_MODIFICATION_BY_SMALL_PROTEIN_REMOVAL	109	-2.23565	0.00201207	0.0190799								NRSF_01	63	1.56621	0.0380762	0.461269		GO_HEART_MORPHOGENESIS	160	3.17868	0	3.61237e-05		GO_AEROBIC_RESPIRATION	48	-2.81952	0	0.000231085
GO_FORMATION_OF_PRIMARY_GERM_LAYER	89	2.29547	0	0.0190901								WGGAATGY_TEF1_Q6	298	1.52861	0.0607843	0.464457		GO_RHYTHMIC_PROCESS	244	3.18179	0	3.70743e-05		MYOD_Q6_01	205	2.75011	0	0.000234179
GO_EYE_MORPHOGENESIS	100	2.29303	0.00198413	0.0191341								PAX8_B	81	1.51277	0.063786	0.475501		GO_SENSORY_ORGAN_MORPHOGENESIS	184	3.20364	0	3.80763e-05		GO_VASCULAR_PROCESS_IN_CIRCULATORY_SYSTEM	117	2.8665	0	0.000235643
GO_EMBRYO_IMPLANTATION	33	2.29824	0.00196464	0.019154								ARGGGTTAA_UNKNOWN	103	1.49637	0.0658915	0.489112		GO_RIBONUCLEOPROTEIN_COMPLEX_LOCALIZATION	110	-2.96053	0	3.81246e-05		PITX2_Q2	193	2.75748	0	0.000238287
GO_ACTIN_CYTOSKELETON_REORGANIZATION	49	2.27804	0	0.0210737								RSRFC4_Q2	158	1.48123	0.0702479	0.49963		GO_REGULATION_OF_EPITHELIAL_CELL_DIFFERENTIATION	100	3.22827	0	3.9134e-05		GO_POSITIVE_REGULATION_OF_RESPONSE_TO_EXTERNAL_STIMULUS	225	2.86248	0	0.000241781
GO_BIOMINERAL_TISSUE_DEVELOPMENT	51	2.27663	0	0.021125														EVI1_04	171	2.81613	0	3.93486e-05		WTGAAAT_UNKNOWN	462	2.76021	0	0.000242542
GO_MULTICELLULAR_ORGANISMAL_MACROMOLECULE_METABOLIC_PROCESS	54	2.27043	0	0.0219502														HNF3B_01	148	2.81671	0	3.9781e-05		GO_APPENDAGE_DEVELOPMENT	124	2.86287	0	0.000245048
GO_REGULATION_OF_EXTENT_OF_CELL_GROWTH	85	2.26519	0	0.0226288														CEBP_01	209	2.81782	0	4.0223e-05		GO_ARTERY_MORPHOGENESIS	45	2.86337	0	0.000248405
GO_AEROBIC_RESPIRATION	48	-2.20875	0.00395257	0.0226386														GO_REGULATION_OF_AXONOGENESIS	141	3.2293	0	4.02521e-05		GO_NEGATIVE_REGULATION_OF_SECRETION	149	2.86436	0	0.000251855
GO_SOMATIC_DIVERSIFICATION_OF_IMMUNE_RECEPTORS	39	-2.20442	0.00394477	0.0229694														GO_MUSCLE_ORGAN_DEVELOPMENT	208	3.23325	0	4.1436e-05		GO_GENE_SILENCING_BY_RNA	123	-2.80038	0	0.000256974
GO_RETROGRADE_VESICLE_MEDIATED_TRANSPORT_GOLGI_TO_ER	73	2.25597	0	0.0242442														GO_LEUKOCYTE_DIFFERENTIATION	236	3.23349	0	4.26916e-05		GO_CALCIUM_ION_TRANSPORT	164	2.84723	0	0.00026428
GO_NCRNA_3_END_PROCESSING	20	-2.19381	0	0.0244519														GO_RECOMBINATIONAL_REPAIR	70	-2.94733	0	4.313e-05		GO_APOPTOTIC_SIGNALING_PATHWAY	262	2.84872	0	0.000267668
GO_REGULATION_OF_PROTEIN_BINDING	148	2.25248	0	0.0246586														GO_TERMINATION_OF_RNA_POLYMERASE_II_TRANSCRIPTION	61	-2.94932	0	4.35793e-05		GO_POSITIVE_REGULATION_OF_RESPONSE_TO_WOUNDING	118	2.85307	0	0.000271145
SRF_C	176	2.19914	0.00204082	0.0247478														GO_NUCLEOSIDE_PHOSPHATE_BIOSYNTHETIC_PROCESS	142	-2.95027	0	4.4038e-05		GO_DEVELOPMENTAL_GROWTH	270	2.84177	0	0.000271612
GO_GOLGI_VESICLE_TRANSPORT	295	2.24217	0	0.0254771														GO_PHENOL_CONTAINING_COMPOUND_METABOLIC_PROCESS	62	3.03325	0	5.30723e-05		TTAYRTAA_E4BP4_01	208	2.72136	0	0.000272787
GO_POSITIVE_REGULATION_OF_EXOCYTOSIS	66	2.2435	0.004158	0.0254933														GO_HORMONE_MEDIATED_SIGNALING_PATHWAY	121	3.04508	0	5.40929e-05		GO_CELL_FATE_COMMITMENT	159	2.85597	0	0.000274712
GO_VASOCONSTRICTION	20	2.24634	0.00191571	0.0256949														GO_RNA_PHOSPHODIESTER_BOND_HYDROLYSIS	103	-2.91826	0	5.42829e-05		GO_CIRCULATORY_SYSTEM_PROCESS	268	2.8425	0	0.000274965
GO_REGULATION_OF_SYSTEMIC_ARTERIAL_BLOOD_PRESSURE	60	2.24364	0	0.0257072														GO_PTERIDINE_CONTAINING_COMPOUND_BIOSYNTHETIC_PROCESS	14	-2.92147	0	5.48368e-05		GO_TRNA_TRANSPORT	32	-2.78573	0	0.000275782
GO_REGULATION_OF_CALCIUM_ION_TRANSMEMBRANE_TRANSPORTER_ACTIVITY	61	2.24404	0.00591716	0.0258893														HFH3_01	141	2.80421	0	5.64592e-05		GO_RESPONSE_TO_MECHANICAL_STIMULUS	174	2.84302	0	0.000278402
GO_MAMMARY_GLAND_EPITHELIUM_DEVELOPMENT	43	2.23813	0	0.0260744														NFE2_01	228	2.80698	0	5.70663e-05		GO_NEGATIVE_REGULATION_OF_CYTOSKELETON_ORGANIZATION	192	-2.78588	0	0.00027854
MYOD_Q6_01	205	2.16509	0.00215517	0.0263586														GO_OXIDOREDUCTION_COENZYME_METABOLIC_PROCESS	90	-2.90225	0	5.97127e-05		TATA_C	210	2.70874	0	0.000291579
E47_01	212	2.17574	0.00200401	0.0264155														GO_POSITIVE_REGULATION_OF_RESPONSE_TO_WOUNDING	118	2.97287	0	6.49485e-05		E12_Q6	215	2.7091	0	0.000296207
GO_SECONDARY_METABOLITE_BIOSYNTHETIC_PROCESS	15	2.23506	0	0.026416														GO_POSITIVE_REGULATION_OF_DEVELOPMENTAL_GROWTH	131	2.98193	0	6.59633e-05		GO_REGULATION_OF_SISTER_CHROMATID_SEGREGATION	61	-2.75761	0	0.00029997
GO_DNA_REPLICATION_INITIATION	28	-2.18076	0	0.0264572														GO_MULTI_MULTICELLULAR_ORGANISM_PROCESS	165	2.98659	0	6.70104e-05		GO_REGULATION_OF_FAT_CELL_DIFFERENTIATION	79	2.81676	0	0.000302098
GO_TISSUE_REMODELING	68	2.23185	0	0.026538														GO_CELLULAR_RESPONSE_TO_ABIOTIC_STIMULUS	225	2.99096	0	6.80912e-05		GO_CELLULAR_COMPONENT_ASSEMBLY_INVOLVED_IN_MORPHOGENESIS	204	-2.76763	0	0.000302791
GO_CELL_REDOX_HOMEOSTASIS	57	-2.17741	0.00631579	0.0267311														GO_GLIOGENESIS	139	2.99925	0	6.92074e-05		GO_NUCLEOBASE_BIOSYNTHETIC_PROCESS	17	-2.76357	0	0.000302854
GO_NEUROTRANSMITTER_TRANSPORT	118	2.23199	0	0.026752														GO_SIGNAL_RELEASE	132	3.00508	0	7.03609e-05		GO_DNA_INTEGRITY_CHECKPOINT	133	-2.76652	0	0.000305795
E2F1_Q4	217	-2.00402	0.00196464	0.0268294														GO_REGULATION_OF_JNK_CASCADE	135	3.00717	0	7.15535e-05		GO_SENSORY_PERCEPTION_OF_PAIN	54	2.80064	0	0.000315163
GO_POSITIVE_REGULATION_OF_AXON_EXTENSION	33	2.22902	0.00424628	0.0268426														GO_DEVELOPMENTAL_GROWTH	270	3.01248	0	7.27871e-05		GO_CHLORIDE_TRANSPORT	75	2.79558	0	0.000324171
GO_PROTEIN_SUMOYLATION	109	-2.17378	0.00198807	0.0270765														HNF1_C	162	2.80319	0	7.36881e-05		GO_PTERIDINE_CONTAINING_COMPOUND_BIOSYNTHETIC_PROCESS	14	-2.74194	0	0.000325755
LFA1_Q6	206	2.1804	0.00198807	0.0270775														GO_CENTRAL_NERVOUS_SYSTEM_NEURON_DIFFERENTIATION	123	3.01383	0	7.40641e-05		GO_UROGENITAL_SYSTEM_DEVELOPMENT	241	2.7972	0	0.000327985
GO_REGULATION_OF_MEMBRANE_POTENTIAL	254	2.22345	0	0.0274851														PAX5_01	133	2.8038	0	7.44638e-05		GO_REGULATION_OF_GENE_EXPRESSION_EPIGENETIC	203	-2.7388	0	0.000328366
GO_CHROMATIN_SILENCING	83	2.22394	0.00404858	0.0276364														GO_CAMERA_TYPE_EYE_MORPHOGENESIS	74	3.02871	0	7.53867e-05		AAAYRNCTG_UNKNOWN	294	2.68868	0	0.00033234
GO_NEGATIVE_REGULATION_OF_LOCOMOTION	205	2.21895	0.00391389	0.0277969														GO_ADULT_BEHAVIOR	104	3.03087	0	7.67573e-05		HNF4_01_B	206	2.69327	0.00193424	0.000337453
GO_SENSORY_PERCEPTION_OF_LIGHT_STIMULUS	140	2.21897	0.00192308	0.0280229														GO_REGULATION_OF_HORMONE_SECRETION	191	3.03135	0	7.81788e-05		GO_PROTEIN_HETEROTETRAMERIZATION	35	-2.72642	0	0.000342315
GO_REGULATION_OF_WNT_SIGNALING_PATHWAY	267	2.21474	0.006	0.0281216														GO_REGULATION_OF_AMINE_TRANSPORT	47	2.9681	0	8.51236e-05		ER_Q6	226	2.68456	0	0.000354616
GO_GLUCOSE_IMPORT	11	2.2127	0	0.0281768														AREB6_04	201	2.77648	0	8.78321e-05		GO_NON_RECOMBINATIONAL_REPAIR	63	-2.71826	0	0.000366862
GO_REGULATION_OF_MUSCLE_CONTRACTION	113	2.21526	0.00197239	0.0282415														OLF1_01	216	2.78233	0	8.87193e-05		GO_PURINE_NUCLEOBASE_BIOSYNTHETIC_PROCESS	11	-2.71463	0	0.000374414
GO_ODONTOGENESIS	77	2.21296	0.00398406	0.0283571														OSF2_Q6	209	2.7824	0	8.96246e-05		OLF1_01	216	2.68311	0	0.000374932
NRF2_01	249	-1.99239	0.00580271	0.0283793														PAX4_01	225	2.79423	0	9.05485e-05		GO_MULTI_ORGANISM_LOCALIZATION	63	-2.70457	0	0.000383799
GO_NEGATIVE_REGULATION_OF_AXONOGENESIS	55	2.20903	0.00198413	0.0284039														AP4_01	208	2.74812	0	0.000100534		GO_REGULATION_OF_TRANSMEMBRANE_RECEPTOR_PROTEIN_SERINE_THREONINE_KINASE_SIGNALING_PATHWAY	172	2.78695	0	0.000384981
GO_MEMBRANE_BIOGENESIS	24	2.21027	0	0.028502														GO_MITOCHONDRIAL_TRANSMEMBRANE_TRANSPORT	36	-2.83072	0	0.000100547		GO_REGULATION_OF_CELL_DIVISION	232	-2.70544	0	0.000387257
GO_RNA_PHOSPHODIESTER_BOND_HYDROLYSIS_EXONUCLEOLYTIC	33	-2.16257	0	0.0286544														TEF_Q6	198	2.75294	0	0.000101501		PAX2_02	195	2.67972	0	0.000394573
GO_REGULATION_OF_VASOCONSTRICTION	44	2.20581	0.00373832	0.0289421														CREL_01	221	2.75606	0	0.000102486		GO_EPIDERMIS_DEVELOPMENT	170	2.78484	0	0.000396325
GO_SPLICEOSOMAL_SNRNP_ASSEMBLY	37	-2.16278	0.00616016	0.0289447														RAAGNYNNCTTY_UNKNOWN	113	2.76288	0	0.000103491		AP1_Q2_01	217	2.6636	0	0.000409152
ARNT_01	219	-1.98267	0.00809717	0.028994														AP1_Q4_01	213	2.7657	0	0.000104516		GO_GLUTATHIONE_DERIVATIVE_METABOLIC_PROCESS	15	-2.69755	0	0.000412313
GO_RNA_SECONDARY_STRUCTURE_UNWINDING	37	-2.15685	0	0.0294511														TBP_01	178	2.69725	0	0.000110027		E2A_Q2	191	2.67825	0	0.000413998
GO_REGULATION_OF_OSTEOBLAST_DIFFERENTIATION	93	2.20147	0	0.0295444														MYOD_Q6	200	2.70001	0	0.000111018		CREBP1CJUN_01	221	2.66497	0	0.000414681
TMTCGCGANR_UNKNOWN	151	-1.97494	0.00968992	0.0297363														CEBP_C	153	2.70438	0	0.000112027		PAX5_PROB_REPRESSED	198	2.66648	0	0.000420361
GO_MICROTUBULE_CYTOSKELETON_ORGANIZATION	299	2.19804	0.00616016	0.0299953														DR4_Q2	211	2.70952	0	0.000113055		FOXO3_01	188	2.66702	0	0.0004262
GO_PROTEIN_HETEROOLIGOMERIZATION	98	2.19481	0.00191205	0.0300385														SP1_Q2_01	209	2.71218	0	0.000114102		OSF2_Q6	209	2.66735	0	0.000432202
GO_PHOSPHOLIPID_DEPHOSPHORYLATION	21	2.19531	0.00191571	0.0301935														TGANNYRGCA_TCF11MAFG_01	253	2.72065	0	0.000115168		NF1_Q6_01	217	2.64949	0	0.000434973
AP4_01	208	2.13361	0.00194553	0.0303427														EGR2_01	171	2.73344	0	0.000116255		GO_STEM_CELL_DIFFERENTIATION	148	2.77309	0	0.000438347
GO_RNA_POLYADENYLATION	29	-2.15054	0	0.030388														GO_POSTREPLICATION_REPAIR	49	-2.82333	0	0.000116901		GO_IMP_METABOLIC_PROCESS	14	-2.685	0	0.00044041
GO_REGIONALIZATION	234	2.19035	0	0.0304493														GO_LIPID_PHOSPHORYLATION	87	2.9452	0	0.000120131		NFKB_C	220	2.65307	0	0.000440622
GO_REGULATION_OF_CELLULAR_COMPONENT_SIZE	293	2.1906	0	0.030644														CP2_02	210	2.68258	0	0.00012162		SREBP_Q3	206	2.65496	0	0.000446419
GO_ENDOCYTIC_RECYCLING	22	2.18754	0.00401606	0.0307554														GO_TRNA_MODIFICATION	52	-2.81854	0	0.000121656		GO_MITOTIC_CELL_CYCLE_CHECKPOINT	129	-2.67809	0	0.000453589
GO_REGULATION_OF_POSTTRANSCRIPTIONAL_GENE_SILENCING	19	-2.14436	0	0.0310376														GO_REGULATION_OF_AUTOPHAGY	235	2.94764	0	0.000121872		GO_FORMATION_OF_TRANSLATION_PREINITIATION_COMPLEX	20	-2.67886	0	0.000457533
GO_NUCLEAR_PORE_COMPLEX_ASSEMBLY	10	-2.14105	0.00596422	0.0310382														SREBP_Q3	206	2.68569	0	0.000122678		GO_MULTI_MULTICELLULAR_ORGANISM_PROCESS	165	2.76749	0	0.000464466
SMAD3_Q6	185	2.12313	0	0.0310483														GO_POSITIVE_REGULATION_OF_SYNAPTIC_TRANSMISSION	84	2.9553	0	0.000123664		CREL_01	221	2.63211	0	0.000465821
GO_MITOTIC_RECOMBINATION	41	-2.13889	0.00391389	0.0311219														DR3_Q4	119	2.68758	0	0.000123754		SRF_C	176	2.63814	0	0.000471718
LMO2COM_02	187	2.11116	0	0.0311819														HNF4_01_B	206	2.69065	0	0.000124849		GO_FORMATION_OF_PRIMARY_GERM_LAYER	89	2.75086	0	0.000473864
GO_SPINAL_CORD_DEVELOPMENT	76	2.17932	0	0.0312228														GO_STRESS_ACTIVATED_PROTEIN_KINASE_SIGNALING_CASCADE	87	2.95836	0	0.00012551		TEF_Q6	198	2.62586	0	0.0004752
CIZ_01	187	-1.9628	0.00206186	0.0313083														GO_CELLULAR_RESPONSE_TO_EXTERNAL_STIMULUS	227	2.94058	0	0.000138155		GO_CELLULAR_RESPONSE_TO_INTERLEUKIN_1	63	2.74494	0	0.000478434
GO_PRODUCTION_OF_MOLECULAR_MEDIATOR_OF_IMMUNE_RESPONSE	55	-2.1445	0.006	0.0313489														GO_POSITIVE_REGULATION_OF_PROTEIN_MODIFICATION_BY_SMALL_PROTEIN_CONJUGATION_OR_REMOVAL	183	-2.80918	0	0.000143486		GO_DEVELOPMENTAL_GROWTH_INVOLVED_IN_MORPHOGENESIS	84	2.75345	0	0.0004788
GO_NUCLEAR_IMPORT	115	-2.14126	0	0.03135														ZIC3_01	204	2.65784	0	0.000150106		AP4_Q5	224	2.62681	0	0.000481066
GO_ESTABLISHMENT_OF_CELL_POLARITY	74	2.17953	0.00186567	0.0313767														SP1_Q6	220	2.66621	0	0.000151389		GO_RESPONSE_TO_TRANSFORMING_GROWTH_FACTOR_BETA	128	2.74823	0	0.000483316
GO_REGULATION_OF_SYSTEMIC_ARTERIAL_BLOOD_PRESSURE_BY_RENIN_ANGIOTENSIN	16	2.18077	0	0.0315317														GO_NEGATIVE_REGULATION_OF_CELL_DEVELOPMENT	241	2.93451	0	0.00015328		GO_CELL_MORPHOGENESIS_INVOLVED_IN_NEURON_DIFFERENTIATION	292	2.75401	0	0.00048384
GO_CALCIUM_ION_TRANSPORT	164	2.17983	0	0.0315415														GO_REGULATION_OF_CATECHOLAMINE_SECRETION	30	2.93623	0	0.000155409		GO_TUBE_MORPHOGENESIS	273	2.75673	0	0.000484684
GO_CALCIUM_ION_TRANSMEMBRANE_TRANSPORT	118	2.18265	0.00182815	0.0315689														RP58_01	159	2.65678	0	0.000163844		GO_CALCIUM_ION_REGULATED_EXOCYTOSIS_OF_NEUROTRANSMITTER	26	2.7553	0	0.000488988
GO_ESTABLISHMENT_OF_PROTEIN_LOCALIZATION_TO_PLASMA_MEMBRANE	83	2.17661	0	0.0315973														GO_POSITIVE_REGULATION_OF_AXONOGENESIS	61	2.92814	0	0.000166118		GO_MESENCHYME_DEVELOPMENT	139	2.75676	0	0.00049001
TGANNYRGCA_TCF11MAFG_01	253	2.1053	0.00623701	0.0316553														GO_TUBE_MORPHOGENESIS	273	2.93027	0	0.000168333		GO_CANONICAL_WNT_SIGNALING_PATHWAY	80	2.75611	0	0.000494245
GO_LEUKOCYTE_MIGRATION	214	2.18107	0	0.0316727														GO_REGULATION_OF_HEART_CONTRACTION	169	2.9312	0	0.000170608		GO_REGULATION_OF_DEVELOPMENTAL_GROWTH	239	2.74166	0	0.000501765
GO_PHOSPHATIDYLINOSITOL_DEPHOSPHORYLATION	21	2.1739	0.00386847	0.0319057														GO_RRNA_MODIFICATION	24	-2.79811	0	0.000176071		CP2_02	210	2.62156	0	0.000503836
TTTNNANAGCYR_UNKNOWN	100	2.11246	0.00426439	0.0319428														E4BP4_01	182	2.64296	0	0.000176092		RSRFC4_01	186	2.62164	0	0.000509906
GO_MYOBLAST_FUSION	12	2.17228	0	0.0319753														FOXD3_01	154	2.64536	0	0.00017756		GO_NEGATIVE_REGULATION_OF_CELL_CYCLE_PHASE_TRANSITION	135	-2.66372	0	0.000532361
AR_01	132	-1.9543	0.00594059	0.0323777														GO_LABYRINTHINE_LAYER_DEVELOPMENT	35	2.92727	0	0.000182642		ATF4_Q2	217	2.61185	0	0.000536857
GO_WOUND_HEALING_SPREADING_OF_EPIDERMAL_CELLS	6	2.16809	0.00209644	0.0323787														AAAYRNCTG_UNKNOWN	294	2.62959	0	0.00018372		GO_REGULATION_OF_TELOMERASE_RNA_LOCALIZATION_TO_CAJAL_BODY	15	-2.65146	0	0.000545566
GO_REGULATION_OF_PROTEIN_KINASE_B_SIGNALING	97	2.16683	0	0.0324009														AP3_Q6	184	2.63353	0	0.00018519		GO_FOLIC_ACID_CONTAINING_COMPOUND_BIOSYNTHETIC_PROCESS	11	-2.65679	0	0.000548457
GO_CELL_CHEMOTAXIS	121	2.16896	0	0.0324191														GO_ALPHA_AMINO_ACID_METABOLIC_PROCESS	185	-2.7919	0	0.000185715		GO_CELL_PROJECTION_ASSEMBLY	232	-2.65201	0	0.000550075
GO_LOCOMOTORY_BEHAVIOR	128	2.16407	0	0.0325919														SRF_Q4	185	2.63649	0	0.000186683		GO_ANTIGEN_PROCESSING_AND_PRESENTATION_OF_PEPTIDE_ANTIGEN	161	-2.65231	0	0.000554659
GO_NEGATIVE_REGULATION_OF_AXON_GUIDANCE	22	2.15478	0	0.0327045														AP2_Q3	217	2.63652	0	0.000188201		GO_SOMATIC_CELL_DNA_RECOMBINATION	31	-2.65288	0	0.00055932
IRF2_01	107	-1.94795	0.00412371	0.0327282														GO_GLYOXYLATE_METABOLIC_PROCESS	24	-2.78591	0	0.000189684		CREB_Q4_01	185	2.58593	0	0.000564835
GO_ENDOCRINE_PROCESS	32	2.16408	0	0.0327993														E4F1_Q6	239	2.63955	0	0.000189744		NF1_Q6	212	2.58746	0	0.000571182
GO_PARTURITION	14	2.15588	0.00582524	0.0328598														CRX_Q4	197	2.62333	0	0.00019539		GO_REGULATION_OF_DNA_DEPENDENT_DNA_REPLICATION	37	-2.63909	0	0.000575487
GO_SENSORY_PERCEPTION_OF_MECHANICAL_STIMULUS	113	2.15488	0	0.0328762														IK1_01	221	2.62654	0	0.000196929		LXR_Q3	59	2.59577	0	0.000577672
GO_CELL_FATE_COMMITMENT	159	2.1596	0	0.0328804														GO_ANTIGEN_PROCESSING_AND_PRESENTATION	191	-2.77717	0	0.000204344		GO_REGULATION_OF_NUCLEOTIDE_METABOLIC_PROCESS	154	2.73299	0	0.000579158
GO_NEGATIVE_REGULATION_OF_ERBB_SIGNALING_PATHWAY	42	2.15814	0	0.0329747														PAX4_04	168	2.61906	0	0.000206402		GO_CELLULAR_RESPONSE_TO_EXTRACELLULAR_STIMULUS	162	2.72416	0	0.000581355
GO_RENAL_SYSTEM_PROCESS	77	2.15613	0	0.0330008														ZID_01	205	2.62016	0	0.000208002		E47_01	212	2.59876	0	0.000584312
GO_CENTRAL_NERVOUS_SYSTEM_NEURON_DIFFERENTIATION	123	2.15986	0.00390625	0.0330421														GO_LYMPHOCYTE_DIFFERENTIATION	169	2.91933	0	0.000216802		GO_HEART_MORPHOGENESIS	160	2.72796	0	0.000587054
GO_RAS_PROTEIN_SIGNAL_TRANSDUCTION	131	2.15695	0.00200803	0.0330432														PAX5_MATUREB_REPRESSED	139	2.60829	0	0.000219344		ETS2_B	236	2.60548	0	0.000591107
GO_NEGATIVE_REGULATION_OF_ENDOPLASMIC_RETICULUM_STRESS_INDUCED_INTRINSIC_APOPTOTIC_SIGNALING_PATHWAY	15	2.16059	0.00185529	0.0330763														GO_CELL_CYCLE_CHECKPOINT	176	-2.76197	0	0.000229739		CREB_01	227	2.58205	0	0.000597198
GO_SECOND_MESSENGER_MEDIATED_SIGNALING	116	2.15127	0	0.0332435														NKX61_01	179	2.60157	0	0.000231251		RACCACAR_AML_Q6	210	2.58073	0	0.000602894
GO_COLLAGEN_FIBRIL_ORGANIZATION	26	2.14216	0.0020284	0.0336927														GO_NEGATIVE_REGULATION_OF_NERVOUS_SYSTEM_DEVELOPMENT	213	2.9024	0	0.00023197		ATF_01	215	2.57426	0	0.000608669
GO_NEGATIVE_REGULATION_OF_PROTEIN_BINDING	70	2.14847	0	0.0336945														GO_DNA_GEOMETRIC_CHANGE	78	-2.75392	0	0.000238521		ZIC3_01	204	2.58098	0	0.000609448
GO_STEM_CELL_DIVISION	23	2.14465	0.00381679	0.0337372														GO_ANTIGEN_PROCESSING_AND_PRESENTATION_OF_EXOGENOUS_PEPTIDE_ANTIGEN_VIA_MHC_CLASS_I	65	-2.7483	0	0.000241866		MEF2_02	173	2.57649	0	0.000615144
GO_EMBRYONIC_ORGAN_MORPHOGENESIS	225	2.14599	0.00187266	0.0337421														GGARNTKYCCA_UNKNOWN	53	2.59311	0	0.000241878		ATF1_Q6	188	2.57326	0	0.000619806
GO_CELL_MATRIX_ADHESION	97	2.14252	0.00195695	0.033799														GO_FORMATION_OF_TRANSLATION_PREINITIATION_COMPLEX	20	-2.74538	0	0.000248107		GO_POSITIVE_REGULATION_OF_MITOTIC_CELL_CYCLE	111	-2.62804	0	0.000634167
GO_INNERVATION	21	2.14628	0	0.033883														TAL1BETAITF2_01	210	2.58814	0	0.000249404		GO_REGULATION_OF_NUCLEAR_DIVISION	146	-2.62009	0	0.000648487
GO_ASPARTATE_FAMILY_AMINO_ACID_CATABOLIC_PROCESS	16	2.14262	0.0020284	0.0339935														GO_PYRIMIDINE_CONTAINING_COMPOUND_BIOSYNTHETIC_PROCESS	35	-2.74618	0	0.000250322		GO_LEUKOCYTE_MIGRATION	214	2.7168	0	0.000683826
GO_NUCLEOBASE_CONTAINING_COMPOUND_TRANSPORT	177	-2.11837	0.00594059	0.0350935														SREBP1_Q6	208	2.58863	0	0.000251252		COREBINDINGFACTOR_Q6	216	2.54905	0	0.000688016
GO_REGULATION_OF_CELL_SHAPE	120	2.1338	0.00389864	0.0354531														YY1_02	222	2.59098	0	0.000253127		TGACGTCA_ATF3_Q6	197	2.54927	0	0.000695037
GO_ENERGY_DERIVATION_BY_OXIDATION_OF_ORGANIC_COMPOUNDS	198	-2.11463	0.00414938	0.0356038														GO_REGULATION_OF_CELLULAR_RESPONSE_TO_GROWTH_FACTOR_STIMULUS	187	2.8653	0	0.000261031		E47_02	195	2.54399	0	0.000699518
GO_REGULATION_OF_NEURAL_PRECURSOR_CELL_PROLIFERATION	58	2.1299	0.00400802	0.0360568														GO_POSITIVE_REGULATION_OF_GROWTH	198	2.87352	0	0.000264294		AP2ALPHA_01	206	2.56127	0	0.000702202
GO_NEGATIVE_REGULATION_OF_DNA_METABOLIC_PROCESS	96	-2.10773	0.00416667	0.0360914														GO_NUCLEOBASE_BIOSYNTHETIC_PROCESS	17	-2.7377	0	0.000266934		GO_MONOVALENT_INORGANIC_CATION_HOMEOSTASIS	98	2.71075	0	0.000704277
GO_REGULATION_OF_BONE_RESORPTION	23	-2.11089	0	0.0361383														HEB_Q6	220	2.57557	0	0.000267134		GO_METAPHASE_PLATE_CONGRESSION	39	-2.60274	0	0.000709999
GO_NEGATIVE_REGULATION_OF_CELLULAR_AMIDE_METABOLIC_PROCESS	117	-2.10844	0	0.0362899														AP2ALPHA_01	206	2.5816	0	0.000269055		GO_COFACTOR_BIOSYNTHETIC_PROCESS	144	-2.60543	0	0.000710876
GO_NEGATIVE_REGULATION_OF_MEGAKARYOCYTE_DIFFERENTIATION	17	2.12717	0.00214592	0.0365838														VDR_Q6	201	2.58162	0	0.000271005		NKX62_Q2	185	2.54161	0	0.000744238
GGAANCGGAANY_UNKNOWN	99	-1.92482	0.00798403	0.0366946														GO_INTRINSIC_APOPTOTIC_SIGNALING_PATHWAY	144	2.8409	0	0.000271871		GO_GENE_SILENCING	183	-2.59008	0	0.000751737
GO_BLOOD_VESSEL_REMODELING	26	2.12416	0.00198413	0.0369058														FREAC4_01	118	2.58535	0	0.000272983		MSX1_01	131	2.54046	0	0.000754512
GO_REGULATION_OF_ACTIN_FILAMENT_BASED_PROCESS	267	2.1247	0.00213675	0.0369588														GO_RESPONSE_TO_MOLECULE_OF_BACTERIAL_ORIGIN	266	2.84284	0	0.000274996		GO_REGULATION_OF_RNA_STABILITY	132	-2.58558	0	0.000760164
GO_NEGATIVE_REGULATION_OF_GENE_EXPRESSION_EPIGENETIC	100	2.12262	0.00389105	0.0369659														IK3_01	181	2.57408	0	0.000277481		GO_DNA_TEMPLATED_TRANSCRIPTION_TERMINATION	97	-2.58005	0	0.000791795
GO_RRNA_METHYLATION	16	-2.10226	0.00204499	0.0371722														GO_REGULATION_OF_SYNAPSE_STRUCTURE_OR_ACTIVITY	172	2.8432	0	0.000278194		PPARA_02	113	2.53697	0	0.000797011
GO_CHONDROITIN_SULFATE_CATABOLIC_PROCESS	12	-2.0988	0.00833333	0.0374901														GO_MUSCLE_TISSUE_DEVELOPMENT	206	2.84905	0	0.000281467		GO_FOREBRAIN_DEVELOPMENT	286	2.70258	0	0.000828738
GO_MUSCLE_CELL_DIFFERENTIATION	184	2.11978	0.00604839	0.0375108														IK2_01	215	2.56864	0	0.000282178		GO_REGULATION_OF_PEPTIDE_TRANSPORT	194	2.70129	0	0.000834079
GO_INORGANIC_ANION_TRANSPORT	99	2.11642	0	0.0376199														HNF3ALPHA_Q6	157	2.56906	0	0.000284138		GO_NEGATIVE_REGULATION_OF_PROTEIN_MODIFICATION_BY_SMALL_PROTEIN_CONJUGATION_OR_REMOVAL	131	-2.57056	0	0.000837037
GO_REGULATION_OF_JNK_CASCADE	135	2.11693	0.00192308	0.03772														GO_NEUROTRANSMITTER_TRANSPORT	118	2.83537	0	0.00028426		TFIII_Q6	168	2.53009	0	0.000839392
GO_CELL_CYCLE_G1_S_PHASE_TRANSITION	105	-2.09604	0.00413223	0.0377346														GO_INTRACELLULAR_RECEPTOR_SIGNALING_PATHWAY	141	2.85529	0	0.000284818		GO_REGULATION_OF_EPITHELIAL_CELL_PROLIFERATION	219	2.69383	0	0.000841706
GO_REGULATION_OF_MRNA_POLYADENYLATION	10	-2.09364	0.00194553	0.0378771														SPZ1_01	189	2.57056	0	0.000286125		GO_CARDIAC_SEPTUM_MORPHOGENESIS	33	2.69239	0	0.000846662
GO_NEGATIVE_REGULATION_OF_OSTEOBLAST_DIFFERENTIATION	33	2.1171	0.00204499	0.0379105														GTTRYCATRR_UNKNOWN	134	2.57239	0	0.00028814		GO_CELL_CHEMOTAXIS	121	2.69543	0	0.000849358
GO_SPINAL_CORD_PATTERNING	19	2.11386	0.00206186	0.0380183														GO_REGULATION_OF_METAL_ION_TRANSPORT	259	2.85754	0	0.000288249		GO_POSITIVE_REGULATION_OF_LIPID_METABOLIC_PROCESS	97	2.69933	0	0.000852254
GATA6_01	189	2.06214	0	0.0386497														TCF1P_Q6	220	2.5579	0	0.000288602		GO_SKIN_DEVELOPMENT	143	2.69783	0	0.00085715
GO_REGULATION_OF_VASCULATURE_DEVELOPMENT	182	2.10705	0.00198807	0.0393049														LMO2COM_02	187	2.55883	0	0.000290565		GO_ENDOCRINE_SYSTEM_DEVELOPMENT	94	2.69003	0.00203252	0.000863976
GO_CLATHRIN_MEDIATED_ENDOCYTOSIS	35	2.10596	0.0038835	0.0393494														GO_VASCULAR_PROCESS_IN_CIRCULATORY_SYSTEM	117	2.8601	0	0.000291764		YKACATTT_UNKNOWN	230	2.52787	0	0.000864248
GO_CELLULAR_RESPONSE_TO_PEPTIDE	230	2.10719	0.00189394	0.0395005														AREB6_02	209	2.5628	0	0.000292556		GO_GLOBAL_GENOME_NUCLEOTIDE_EXCISION_REPAIR	32	-2.56144	0	0.000876631
AP4_Q5	224	2.05366	0.00420168	0.0395667														GO_RESPONSE_TO_LIGHT_STIMULUS	228	2.83041	0	0.000296664		MYCMAX_01	219	-2.48316	0	0.000895164
GGCNKCCATNK_UNKNOWN	107	-1.90633	0.0191083	0.0400304														COREBINDINGFACTOR_Q6	216	2.5567	0	0.000299068		IK3_01	181	2.52063	0	0.000905034
CGGAARNGGCNG_UNKNOWN	48	-1.90285	0.0101626	0.0400596														GO_CLEAVAGE_INVOLVED_IN_RRNA_PROCESSING	19	-2.72891	0	0.000300992		GO_RIBOSOME_ASSEMBLY	50	-2.55564	0	0.000924677
GO_ENSHEATHMENT_OF_NEURONS	75	2.0992	0.00208768	0.040994														ETS2_B	236	2.54998	0	0.00030705		GO_MITOCHONDRIAL_TRANSLATION	104	-2.55457	0	0.000926797
SRF_Q5_01	179	2.04232	0.0020202	0.0411244														YCATTAA_UNKNOWN	399	2.55142	0	0.000309097		SREBP1_Q6	208	2.50387	0	0.000940874
GO_COVALENT_CHROMATIN_MODIFICATION	298	-2.078	0.00619835	0.0414442														GO_MESENCHYME_DEVELOPMENT	139	2.82097	0	0.000323867		GCCNNNWTAAR_UNKNOWN	123	2.5141	0	0.00094419
GO_RESPONSE_TO_FUNGUS	28	2.09582	0	0.0414602														ATF4_Q2	217	2.54181	0	0.000329711		P53_02	206	2.49777	0	0.000947001
GO_NEGATIVE_REGULATION_OF_NEURON_DEATH	149	2.09643	0.00824742	0.0415351														GO_POTASSIUM_ION_TRANSPORT	106	2.8134	0	0.000335592		ACAWYAAAG_UNKNOWN	84	2.50452	0	0.000949274
GO_SMALL_MOLECULE_CATABOLIC_PROCESS	287	2.09267	0.00190114	0.0417362														AP4_Q6_01	209	2.53548	0	0.000338583		OCT1_02	155	2.51315	0	0.00095086
GO_HEART_MORPHOGENESIS	160	2.09308	0	0.041861														GABP_B	246	-2.55755	0	0.000349988		PAX4_02	181	2.51609	0	0.000952933
LEF1_Q6	196	2.02766	0.00392157	0.0421536														P300_01	207	2.53161	0.00197628	0.00037101		AREB6_03	208	2.49592	0	0.000953115
GO_POSITIVE_REGULATION_OF_HEART_RATE	18	2.08917	0.00595238	0.0423392														GO_REGULATION_OF_NUCLEOTIDE_METABOLIC_PROCESS	154	2.80939	0	0.000376883		GO_AORTA_MORPHOGENESIS	19	2.68032	0	0.000955106
GO_POSITIVE_REGULATION_OF_VASCULATURE_DEVELOPMENT	105	2.08822	0.00379507	0.0423871														GO_MATURATION_OF_5_8S_RRNA_FROM_TRICISTRONIC_RRNA_TRANSCRIPT_SSU_RRNA_5_8S_RRNA_LSU_RRNA_	19	-2.69162	0	0.00039224		ZID_01	205	2.50478	0	0.000957826
GO_RESPONSE_TO_COCAINE	33	2.08929	0	0.0425427														GO_CHROMOSOME_LOCALIZATION	54	-2.69276	0	0.000395622		GO_REGULATION_OF_CATECHOLAMINE_SECRETION	30	2.67889	0	0.000958777
GO_RESPIRATORY_SYSTEM_DEVELOPMENT	158	2.08575	0.00201207	0.0425973														GO_TRICARBOXYLIC_ACID_METABOLIC_PROCESS	34	-2.68473	0	0.000399047		STAT1_03	212	2.51838	0	0.000961839
GO_AMMONIUM_ION_METABOLIC_PROCESS	138	2.08633	0.00191939	0.0426264														GO_REGULATION_OF_ANION_TRANSPORT	106	2.80331	0	0.000402238		GO_REGULATION_OF_AMINE_TRANSPORT	47	2.67412	0	0.000966045
GO_MITOCHONDRIAL_RNA_METABOLIC_PROCESS	23	-2.06698	0.0040404	0.0430721														GO_STEM_CELL_DIFFERENTIATION	148	2.79917	0	0.000413314		GO_MYELOID_LEUKOCYTE_ACTIVATION	88	2.67559	0	0.000974373
AP1_Q2	219	2.02843	0.00393701	0.0431861														ACCTGTTG_UNKNOWN	121	2.50233	0	0.000436073		GO_CELLULAR_RESPONSE_TO_BIOTIC_STIMULUS	142	2.6711	0	0.00100567
GO_HISTONE_DEUBIQUITINATION	21	-2.06717	0.00392927	0.0433981														SYATTGTG_UNKNOWN	184	2.50447	0	0.000438886		MYOGENIN_Q6	212	2.48031	0	0.001017
GO_SOMATIC_DIVERSIFICATION_OF_IMMUNOGLOBULINS	27	-2.06744	0.002079	0.0437365														GO_NUCLEAR_EXPORT	136	-2.67298	0	0.00044262		GO_REGULATION_OF_LEUKOCYTE_MIGRATION	109	2.66727	0	0.00102368
GO_REGULATION_OF_CELL_CYCLE_G1_S_PHASE_TRANSITION	136	-2.06086	0	0.0444957														E12_Q6	215	2.49904	0	0.000444782		GO_POSITIVE_REGULATION_OF_EXOCYTOSIS	66	2.66789	0	0.00103228
GO_POSITIVE_REGULATION_OF_ENDOTHELIAL_CELL_APOPTOTIC_PROCESS	10	2.07743	0.00213675	0.044534														GO_DNA_PACKAGING	162	-2.6734	0	0.000446339		GO_TRANSLATIONAL_ELONGATION	108	-2.53873	0	0.00105032
GO_GPI_ANCHOR_METABOLIC_PROCESS	32	-2.05756	0.00199601	0.0448954														IRF7_01	202	2.49415	0	0.000464506		GO_REGULATION_OF_NEURON_DEATH	222	2.65943	0	0.00108389
GO_CATECHOLAMINE_BIOSYNTHETIC_PROCESS	12	2.07366	0	0.0451094														GO_REGULATION_OF_OSSIFICATION	136	2.77941	0	0.00046737		GO_REGULATION_OF_CELLULAR_RESPONSE_TO_GROWTH_FACTOR_STIMULUS	187	2.65484	0	0.00109779
GO_DNA_TEMPLATED_TRANSCRIPTION_ELONGATION	84	-2.05394	0.00207469	0.0451336														GO_REGULATION_OF_CELL_MORPHOGENESIS_INVOLVED_IN_DIFFERENTIATION	274	2.77879	0	0.000476879		GO_MUSCLE_TISSUE_DEVELOPMENT	206	2.65315	0	0.00109977
GO_POSITIVE_REGULATION_OF_REGULATED_SECRETORY_PATHWAY	38	2.07409	0	0.0452199														MAF_Q6	214	2.488	0	0.000481602		GO_RIBOSOMAL_LARGE_SUBUNIT_BIOGENESIS	47	-2.53108	0	0.00110089
GO_RNA_PHOSPHODIESTER_BOND_HYDROLYSIS_ENDONUCLEOLYTIC	53	-2.05218	0.00610998	0.0452453														YKACATTT_UNKNOWN	230	2.49024	0	0.000484631		GO_REGULATION_OF_EPIDERMAL_CELL_DIFFERENTIATION	34	2.65188	0	0.00110224
GO_TRANSCRIPTION_FROM_RNA_POLYMERASE_III_PROMOTER	38	-2.05398	0	0.0455342														GO_DIGESTION	82	2.76413	0	0.000485812		GO_REGULATION_OF_MUSCLE_CELL_APOPTOTIC_PROCESS	34	2.64405	0	0.00110477
GO_REGULATION_OF_RNA_STABILITY	132	-2.04902	0.00190476	0.0456685														GO_DIGESTIVE_SYSTEM_DEVELOPMENT	114	2.76666	0	0.00049067		GO_MISMATCH_REPAIR	31	-2.52279	0	0.0011907
GO_VIRAL_GENOME_REPLICATION	17	2.07075	0.00411523	0.0457242														GO_REGULATION_OF_CELLULAR_AMINO_ACID_METABOLIC_PROCESS	62	-2.66333	0	0.00049346		MAX_01	223	-2.42336	0	0.00122529
CCCNNGGGAR_OLF1_01	282	2.00924	0.00625	0.0460739														GO_NEGATIVE_REGULATION_OF_TOR_SIGNALING	28	2.75905	0	0.000494793		GO_REGULATION_OF_SIGNAL_TRANSDUCTION_BY_P53_CLASS_MEDIATOR	147	-2.51623	0	0.00124814
GO_CELL_AGGREGATION	13	2.0652	0.00195312	0.0470386														GO_REGULATION_OF_FAT_CELL_DIFFERENTIATION	79	2.76848	0	0.000495626		GO_POSITIVE_REGULATION_OF_CELL_ACTIVATION	257	2.63187	0	0.00128486
GO_REACTIVE_OXYGEN_SPECIES_METABOLIC_PROCESS	80	2.06406	0.00422833	0.0471463														GO_REGULATION_OF_CELL_SIZE	150	2.76892	0	0.000500683		GO_POSITIVE_REGULATION_OF_STEM_CELL_PROLIFERATION	52	2.63188	0	0.00129505
GO_NEGATIVE_REGULATION_OF_AMINE_TRANSPORT	18	2.06145	0.00198807	0.0472349														FREAC2_01	195	2.48623	0.0019305	0.00050127		GO_MEMBRANE_DEPOLARIZATION	43	2.62821	0	0.00132963
GO_POSITIVE_REGULATION_OF_CYTOKINE_PRODUCTION_INVOLVED_IN_IMMUNE_RESPONSE	27	2.06063	0.00992064	0.0472429														ISRE_01	206	2.47839	0	0.000513956		GO_NEGATIVE_REGULATION_OF_IMMUNE_SYSTEM_PROCESS	295	2.62615	0	0.00134089
GO_CHLORIDE_TRANSPORT	75	2.06211	0	0.0472923														NKX22_01	141	2.48028	0	0.000517109		GO_PEPTIDYL_LYSINE_MODIFICATION	268	-2.50857	0	0.00135258
GO_CELLULAR_LIPID_CATABOLIC_PROCESS	130	2.06256	0.00398406	0.0474304														AML1_Q6	224	2.47507	0	0.000518196		CCANNAGRKGGC_UNKNOWN	97	2.42916	0	0.00139052
GO_DORSAL_SPINAL_CORD_DEVELOPMENT	10	2.05472	0.00203252	0.0474632														MYB_Q3	207	2.48041	0	0.000520301		GATAAGR_GATA_C	217	2.43392	0	0.00139822
GO_NEPHRON_DEVELOPMENT	92	2.05485	0	0.0476583														GATA1_01	197	2.47752	0	0.000521336		TST1_01	192	2.42982	0	0.0014022
GO_SINGLE_ORGANISM_BEHAVIOR	295	2.05288	0.00618557	0.0476874														SMTTTTGT_UNKNOWN	317	2.47343	0	0.000525673		CACBINDINGPROTEIN_Q6	209	2.42409	0	0.00140904
GO_SARCOPLASMIC_RETICULUM_CALCIUM_ION_TRANSPORT	9	2.05737	0	0.0478286														AML1_01	224	2.469	0	0.000529872		ATF6_01	100	2.43521	0	0.00141017
GO_REGULATION_OF_ERK1_AND_ERK2_CASCADE	178	2.05497	0.00591716	0.0478555														FOXO1_02	200	2.47022	0	0.000533026		CRX_Q4	197	2.42565	0	0.00142068
GO_REGULATION_OF_CATION_TRANSMEMBRANE_TRANSPORT	167	2.05617	0.00393701	0.0479997														GO_ASPARTATE_FAMILY_AMINO_ACID_METABOLIC_PROCESS	46	-2.64565	0.00199203	0.000543316		PAX5_MATUREB_ACTIVATED	67	2.42107	0	0.0014245
GO_MUSCLE_CELL_DEVELOPMENT	97	2.0574	0.00596422	0.0480631														MEIS1AHOXA9_01	92	2.46507	0	0.000547972		GO_GLIAL_CELL_DIFFERENTIATION	108	2.61165	0	0.00144758
GO_REGULATION_OF_SYSTEMIC_ARTERIAL_BLOOD_PRESSURE_BY_CIRCULATORY_RENIN_ANGIOTENSIN	11	2.05504	0.00430108	0.0480675														GO_CELLULAR_RESPONSE_TO_STARVATION	103	2.73847	0	0.000552629		GO_POSITIVE_REGULATION_OF_PEPTIDYL_TYROSINE_PHOSPHORYLATION	123	2.61418	0	0.00144779
GO_ORGANIC_ANION_TRANSPORT	288	2.05023	0	0.0481589														GO_POSITIVE_REGULATION_OF_LIPID_METABOLIC_PROCESS	97	2.73973	0	0.000557995		GO_MORPHOGENESIS_OF_A_BRANCHING_STRUCTURE	131	2.61432	0	0.00145884
GO_TRANSCRIPTION_ELONGATION_FROM_RNA_POLYMERASE_II_PROMOTER	69	-2.03719	0.00775194	0.0488669														GO_NEGATIVE_REGULATION_OF_RESPONSE_TO_WOUNDING	124	2.7355	0	0.000560538		GO_MONOCYTE_CHEMOTAXIS	24	2.61442	0	0.00145927
GO_CHONDROITIN_SULFATE_PROTEOGLYCAN_METABOLIC_PROCESS	35	-2.03477	0.00831601	0.0493111														GO_G_PROTEIN_COUPLED_RECEPTOR_SIGNALING_PATHWAY_COUPLED_TO_CYCLIC_NUCLEOTIDE_SECOND_MESSENGER	110	2.73482	0	0.000568425		GO_NUCLEOBASE_METABOLIC_PROCESS	35	-2.49606	0	0.00146915
GO_POSITIVE_REGULATION_OF_VASOCONSTRICTION	22	2.04471	0.00412371	0.04953														GATA6_01	189	2.45107	0	0.000569389		GO_POSITIVE_REGULATION_OF_LEUKOCYTE_MIGRATION	82	2.60873	0	0.00151065
																		HNF3_Q6	131	2.45112	0	0.000572699		GO_TRANSLATIONAL_TERMINATION	91	-2.49022	0	0.00151893
																		MEF2_03	191	2.45421	0	0.000576048		AP2GAMMA_01	217	2.40878	0	0.00156254
																		GO_METAPHASE_PLATE_CONGRESSION	39	-2.63197	0	0.000582492		GO_REGULATION_OF_STRIATED_MUSCLE_CELL_DIFFERENTIATION	68	2.59889	0	0.00159964
																		GO_DNA_DAMAGE_RESPONSE_DETECTION_OF_DNA_DAMAGE	35	-2.62884	0	0.000587402		GO_NOTCH_SIGNALING_PATHWAY	95	2.60003	0	0.00160111
																		GO_LEUKOCYTE_CELL_CELL_ADHESION	204	2.73043	0	0.000589228		GO_MESENCHYMAL_CELL_DIFFERENTIATION	104	2.60113	0	0.00160264
																		GO_GPI_ANCHOR_METABOLIC_PROCESS	32	-2.6283	0	0.000592133		GO_ANION_TRANSMEMBRANE_TRANSPORT	193	2.59623	0	0.00162547
																		GO_PTERIDINE_CONTAINING_COMPOUND_METABOLIC_PROCESS	30	-2.62592	0	0.000592237		GO_AMINO_ACID_ACTIVATION	51	-2.48019	0	0.00162766
																		GO_RESPONSE_TO_ACID_CHEMICAL	253	2.72779	0	0.000610185		GO_INTRINSIC_APOPTOTIC_SIGNALING_PATHWAY_IN_RESPONSE_TO_ENDOPLASMIC_RETICULUM_STRESS	29	2.59053	0	0.00163046
																		GO_MITOCHONDRIAL_TRANSPORT	139	-2.62013	0	0.000611331		WGTTNNNNNAAA_UNKNOWN	413	2.40235	0	0.00163296
																		BACH2_01	218	2.44246	0	0.000627505		GO_CALCIUM_ION_TRANSMEMBRANE_TRANSPORT	118	2.59307	0	0.00163393
																		GO_REGULATION_OF_LIPID_BIOSYNTHETIC_PROCESS	100	2.72011	0	0.000655561		GO_REGULATION_OF_CHEMOTAXIS	137	2.59625	0	0.00163717
																		BACH1_01	210	2.4347	0	0.000655891		GO_REGULATION_OF_COAGULATION	72	2.59063	0.00201613	0.00164194
																		GO_REGULATION_OF_PEPTIDE_SECRETION	156	2.71714	0	0.000656741		MZF1_02	201	2.3971	0.00189753	0.00164741
																		FOXO4_01	188	2.43674	0	0.000659617		GO_REGULATION_OF_SYNAPSE_STRUCTURE_OR_ACTIVITY	172	2.59694	0	0.00164903
																		HNF6_Q6	168	2.43136	0	0.000662588		GO_SPINDLE_CHECKPOINT	23	-2.47372	0	0.00167115
																		GO_VACUOLAR_TRANSPORT	223	2.71734	0	0.000662711		GO_LENS_DEVELOPMENT_IN_CAMERA_TYPE_EYE	48	2.58501	0	0.00168746
																		NGFIC_01	218	2.42809	0	0.00066305		GO_SENSORY_PERCEPTION_OF_LIGHT_STIMULUS	140	2.58406	0	0.00169506
																		TGASTMAGC_NFE2_01	164	2.43796	0	0.000663387		GO_NEPHRON_DEVELOPMENT	92	2.57878	0	0.00169633
																		FREAC3_01	189	2.42863	0	0.000666693		GO_VENTRICULAR_SEPTUM_DEVELOPMENT	44	2.5789	0	0.00169852
																		GO_DEOXYRIBONUCLEOTIDE_METABOLIC_PROCESS	33	-2.61033	0	0.000667204		GO_POSITIVE_REGULATION_OF_CHOLESTEROL_EFFLUX	13	2.58011	0	0.00171008
																		YTAAYNGCT_UNKNOWN	120	2.42936	0	0.000668561		GO_CONNECTIVE_TISSUE_DEVELOPMENT	150	2.5822	0	0.00171218
																		TCANNTGAY_SREBP1_01	396	2.42644	0	0.000669973		GO_NEGATIVE_REGULATION_OF_CELL_GROWTH	136	2.57534	0	0.00175979
																		NFAT_Q4_01	204	2.4289	0	0.000670376		GCM_Q2	197	2.37656	0	0.00176856
																		MYB_Q5_01	211	2.42896	0	0.000674101		GO_CENTRIOLE_ASSEMBLY	18	-2.46512	0	0.00177793
																		GO_RIBOSOMAL_LARGE_SUBUNIT_ASSEMBLY	22	-2.60716	0	0.000675801		NFAT_Q4_01	204	2.37894	0	0.00178249
																		GO_FEMALE_SEX_DIFFERENTIATION	87	2.71498	0	0.000688074		GO_SOMATIC_DIVERSIFICATION_OF_IMMUNE_RECEPTORS	39	-2.46114	0	0.00181535
																		RACCACAR_AML_Q6	210	2.41706	0	0.000688529		GTGGGTGK_UNKNOWN	226	2.37084	0	0.00182128
																		PXR_Q2	209	2.41787	0	0.000692192		GO_ALPHA_AMINO_ACID_METABOLIC_PROCESS	185	-2.45973	0	0.00182368
																		CHX10_01	162	2.42235	0	0.000694413		GO_RHYTHMIC_PROCESS	244	2.5681	0	0.00183738
																		HSF1_01	220	2.41787	0	0.000695893		GO_POSITIVE_REGULATION_OF_LIPID_BIOSYNTHETIC_PROCESS	49	2.56821	0	0.00184954
																		BRN2_01	191	2.42072	0.00204082	0.000699635		GO_REGULATION_OF_EPIDERMIS_DEVELOPMENT	48	2.56431	0	0.00185001
																		GO_ADENYLATE_CYCLASE_MODULATING_G_PROTEIN_COUPLED_RECEPTOR_SIGNALING_PATHWAY	93	2.7129	0	0.000707104		GO_MULTICELLULAR_ORGANISMAL_SIGNALING	90	2.56494	0	0.00185282
																		GO_NUCLEOTIDE_EXCISION_REPAIR_DNA_INCISION	39	-2.59907	0	0.000725575		GO_NOTCH_RECEPTOR_PROCESSING	16	2.56165	0.00203666	0.00186508
																		GO_ORGANIC_ACID_BIOSYNTHETIC_PROCESS	214	-2.59375	0	0.000732664		TAL1BETAITF2_01	210	2.36391	0	0.00189754
																		GO_MEMBRANE_DISASSEMBLY	44	-2.59392	0	0.000738257		CEBP_Q2_01	206	2.35469	0	0.00195318
																		SRF_Q5_01	179	2.40633	0	0.000741236		GO_CENTRAL_NERVOUS_SYSTEM_NEURON_DEVELOPMENT	57	2.55225	0	0.00195972
																		GO_NUCLEOSIDE_MONOPHOSPHATE_BIOSYNTHETIC_PROCESS	60	-2.58821	0	0.000753898		GO_REGULATION_OF_MAP_KINASE_ACTIVITY	271	2.55053	0	0.00196501
																		WTTGKCTG_UNKNOWN	413	2.40199	0	0.000766147		GATA1_04	178	2.35561	0.00200401	0.00196776
																		YY1_01	200	2.40001	0	0.000771088		HFH8_01	149	2.356	0	0.00196998
																		GO_REGULATION_OF_INFLAMMATORY_RESPONSE	223	2.70652	0	0.000774258		GO_REGULATION_OF_CELLULAR_PROTEIN_CATABOLIC_PROCESS	253	-2.44702	0	0.00197196
																		LEF1_Q6	196	2.39487	0	0.0008038		FOXM1_01	192	2.35714	0.00204082	0.0019849
																		GO_RESPONSE_TO_OXYGEN_LEVELS	266	2.69602	0	0.00082857		GO_PTERIDINE_CONTAINING_COMPOUND_METABOLIC_PROCESS	30	-2.44366	0	0.00198601
																		GO_MONOSACCHARIDE_BIOSYNTHETIC_PROCESS	49	-2.57228	0	0.000835458		ZIC1_01	221	2.35775	0	0.00198762
																		GO_PYRIMIDINE_CONTAINING_COMPOUND_METABOLIC_PROCESS	64	-2.57394	0.00198413	0.000837304		ACTAYRNNNCCCR_UNKNOWN	409	2.35058	0	0.0019889
																		GO_NEGATIVE_REGULATION_OF_SECRETION	149	2.69097	0	0.000838327		GO_TRICARBOXYLIC_ACID_METABOLIC_PROCESS	34	-2.4454	0	0.0019912
																		GO_I_KAPPAB_KINASE_NF_KAPPAB_SIGNALING	66	2.69137	0	0.000845554		AP4_Q6_01	209	2.34723	0	0.00199606
																		TCCATTKW_UNKNOWN	192	2.38205	0.00384615	0.000853919		TAXCREB_02	22	2.34743	0	0.00201063
																		GO_ANTIGEN_PROCESSING_AND_PRESENTATION_OF_PEPTIDE_ANTIGEN_VIA_MHC_CLASS_I	87	-2.56991	0	0.000864502		GO_NUCLEOSIDE_PHOSPHATE_BIOSYNTHETIC_PROCESS	142	-2.44112	0	0.00202136
																		GO_TRANSMEMBRANE_RECEPTOR_PROTEIN_SERINE_THREONINE_KINASE_SIGNALING_PATHWAY	167	2.68502	0	0.000866616		GO_CHROMATIN_REMODELING	134	-2.43822	0	0.00205576
																		GO_REGULATION_OF_COAGULATION	72	2.6841	0	0.000870934		HNF6_Q6	168	2.33704	0	0.00209277
																		GO_REGULATION_OF_CELLULAR_PROTEIN_CATABOLIC_PROCESS	253	-2.5665	0	0.000884232		CEBP_01	209	2.33369	0	0.00211006
																		AAANWWTGC_UNKNOWN	157	2.37605	0	0.000887465		HNF4_Q6	215	2.33593	0	0.00211228
																		STAT_Q6	207	2.3691	0	0.000901682		GO_UBIQUINONE_METABOLIC_PROCESS	12	-2.43303	0	0.00211585
																		GO_RIBOSOMAL_SMALL_SUBUNIT_ASSEMBLY	17	-2.56375	0	0.000903629		GO_NUCLEOTIDE_EXCISION_REPAIR_PREINCISION_COMPLEX_STABILIZATION	21	-2.43404	0	0.00212577
																		GO_SIGNAL_TRANSDUCTION_IN_ABSENCE_OF_LIGAND	28	2.67758	0	0.000968724		CHX10_01	162	2.32773	0	0.00214431
																		GO_SMALL_MOLECULE_CATABOLIC_PROCESS	287	-2.55716	0	0.000969938		GO_DETECTION_OF_ABIOTIC_STIMULUS	80	2.54036	0	0.00218174
																		GO_NUCLEOTIDE_EXCISION_REPAIR_DNA_GAP_FILLING	24	-2.54897	0	0.000998294		GO_REGULATION_OF_CARTILAGE_DEVELOPMENT	46	2.53865	0	0.00219444
																		GO_REGULATION_OF_PROTEIN_MODIFICATION_BY_SMALL_PROTEIN_CONJUGATION_OR_REMOVAL	260	-2.55063	0	0.0010011		GO_ENDODERM_DEVELOPMENT	58	2.5348	0	0.00220724
																		GO_MYELOID_CELL_DIFFERENTIATION	161	2.66904	0	0.00101042		TCF1P_Q6	220	2.32151	0	0.00222232
																		GO_RESPONSE_TO_RETINOIC_ACID	85	2.6711	0	0.00101877		GO_POTASSIUM_ION_IMPORT	19	2.5288	0	0.00226262
																		GO_GLYCOSYL_COMPOUND_BIOSYNTHETIC_PROCESS	85	-2.5414	0	0.00103721		YNGTTNNNATT_UNKNOWN	290	2.32003	0	0.00226806
																		GO_INTRINSIC_APOPTOTIC_SIGNALING_PATHWAY_IN_RESPONSE_TO_DNA_DAMAGE	68	2.66587	0	0.00105126		EFC_Q6	211	2.31897	0.00400802	0.00227401
																		GO_CELLULAR_RESPONSE_TO_LIGHT_STIMULUS	79	2.66605	0	0.00105981		GO_MITOCHONDRIAL_ELECTRON_TRANSPORT_CYTOCHROME_C_TO_OXYGEN	15	-2.42414	0.00205761	0.00227506
																		YY1_Q6	214	2.348	0	0.00106366		CTCNANGTGNY_UNKNOWN	65	2.31584	0	0.00228082
																		FOXJ2_02	174	2.34817	0	0.00106906		HNF4_DR1_Q3	220	2.31296	0	0.00230133
																		AP2REP_01	144	2.3441	0	0.00108433		CATTGTYY_SOX9_B1	294	2.30102	0.00408998	0.00231685
																		TGTYNNNNNRGCARM_UNKNOWN	68	2.33962	0	0.00108615		SRF_Q6	194	2.30331	0	0.00231869
																		GO_REGULATION_OF_OSTEOBLAST_DIFFERENTIATION	93	2.66176	0	0.00108716		ISRE_01	206	2.30826	0.0018315	0.00232008
																		GO_GLIAL_CELL_DIFFERENTIATION	108	2.661	0	0.00108968		YTAAYNGCT_UNKNOWN	120	2.30483	0	0.00232273
																		TEF1_Q6	175	2.34031	0	0.00109155		DR1_Q3	210	2.29614	0	0.00232387
																		GO_ATP_DEPENDENT_CHROMATIN_REMODELING	68	-2.53273	0	0.00109692		WCAANNNYCAG_UNKNOWN	217	2.29294	0.00194932	0.00232624
																		MYOD_01	215	2.34115	0	0.00109701		ZF5_01	208	2.29386	0.00186916	0.00232991
																		TFIIA_Q6	201	2.33574	0	0.00111137		SP1_Q2_01	209	2.30103	0.0020202	0.002332
																		GATA1_05	205	2.33659	0	0.00111685		GO_HORMONE_METABOLIC_PROCESS	115	2.52578	0.00200803	0.00233448
																		OCT1_Q6	187	2.33489	0.00213675	0.00112321		LBP1_Q6	186	2.29927	0	0.0023354
																		OCT_C	187	2.33334	0	0.00114367		TTTNNANAGCYR_UNKNOWN	100	2.30144	0	0.0023363
																		WCAANNNYCAG_UNKNOWN	217	2.32901	0	0.00117586		SOX5_01	208	2.30484	0	0.00233832
																		YWATTWNNRGCT_UNKNOWN	55	2.32739	0	0.0011785		P53_DECAMER_Q2	211	2.29687	0.00191205	0.00233867
																		GO_REGULATION_OF_PEPTIDE_TRANSPORT	194	2.65114	0	0.00118089		GO_PURINE_NUCLEOBASE_METABOLIC_PROCESS	18	-2.41733	0	0.00234674
																		P53_02	206	2.32907	0	0.00118154		CTAWWWATA_RSRFC4_Q2	278	2.29703	0.00210084	0.00235366
																		YGCANTGCR_UNKNOWN	106	2.32235	0	0.0011878		GO_KINETOCHORE_ORGANIZATION	10	-2.41838	0	0.00235416
																		GO_INTERSTRAND_CROSS_LINK_REPAIR	37	-2.52427	0	0.00118902		STAT5B_01	194	2.29091	0	0.00235467
																		GO_EAR_DEVELOPMENT	152	2.64531	0	0.00119341		HSF1_01	220	2.28925	0	0.00236027
																		HIF1_Q5	205	2.32345	0	0.00119343		MMEF2_Q6	209	2.28601	0.00406504	0.00236773
																		GO_REGULATION_OF_NEURON_APOPTOTIC_PROCESS	171	2.64169	0	0.00119502		T3R_Q6	200	2.28452	0	0.00237482
																		GTGGGTGK_UNKNOWN	226	2.3255	0	0.00119912		GO_MITOTIC_SPINDLE_ORGANIZATION	62	-2.41327	0.00211416	0.00239736
																		GO_SPLICEOSOMAL_SNRNP_ASSEMBLY	37	-2.52305	0	0.00120161		TITF1_Q3	183	2.28217	0	0.00240205
																		GO_ANGIOGENESIS	244	2.63859	0	0.00121814		GO_POSITIVE_REGULATION_OF_DEVELOPMENTAL_GROWTH	131	2.52182	0.00199203	0.00243101
																		TATA_C	210	2.31502	0	0.00126787		GO_GRANULOCYTE_MIGRATION	54	2.51938	0	0.00244971
																		GO_RRNA_3_END_PROCESSING	13	-2.51364	0	0.00127435		GO_ADULT_BEHAVIOR	104	2.51689	0	0.00251187
																		SRF_C	176	2.31046	0	0.0012819		GO_RNA_PHOSPHODIESTER_BOND_HYDROLYSIS	103	-2.40613	0	0.00251632
																		GO_REGULATION_OF_ESTABLISHMENT_OF_PROTEIN_LOCALIZATION_TO_CHROMOSOME	10	-2.51385	0	0.00128308		GO_RESPONSE_TO_STARVATION	133	2.51345	0	0.00255034
																		GO_OVULATION_CYCLE	89	2.63397	0	0.00128412		GO_MESODERM_MORPHOGENESIS	51	2.51306	0	0.00255182
																		POU3F2_02	194	2.31023	0	0.00128487		GO_CELLULAR_MONOVALENT_INORGANIC_CATION_HOMEOSTASIS	79	2.51416	0	0.00255715
																		HEN1_02	168	2.31197	0	0.00128789		GO_REGULATION_OF_HOMOTYPIC_CELL_CELL_ADHESION	250	2.51212	0	0.00256162
																		GO_STEROID_HORMONE_MEDIATED_SIGNALING_PATHWAY	99	2.63338	0	0.0012953		GO_SENSORY_ORGAN_MORPHOGENESIS	184	2.51453	0	0.00256415
																		GO_UROGENITAL_SYSTEM_DEVELOPMENT	241	2.62845	0	0.00132858		GATA_Q6	144	2.27018	0	0.00258209
																		GO_FORMATION_OF_PRIMARY_GERM_LAYER	89	2.62639	0.00189036	0.00132948		GR_01	162	2.26873	0.00194175	0.00258689
																		GO_INTRA_GOLGI_VESICLE_MEDIATED_TRANSPORT	45	2.62887	0	0.00133856		TTCYNRGAA_STAT5B_01	267	2.26308	0	0.00264258
																		ETS1_B	222	2.30774	0.00200803	0.00134581		GO_REGULATION_OF_PHOSPHATIDYLINOSITOL_3_KINASE_SIGNALING	110	2.50803	0.00206612	0.00264456
																		GO_POSITIVE_REGULATION_OF_STRESS_ACTIVATED_PROTEIN_KINASE_SIGNALING_CASCADE	113	2.62125	0	0.00135118		GO_DEFENSE_RESPONSE_TO_BACTERIUM	136	2.50679	0	0.00266148
																		GO_GLUTATHIONE_DERIVATIVE_METABOLIC_PROCESS	15	-2.50449	0	0.0013547		GO_AORTA_DEVELOPMENT	37	2.50176	0	0.00273513
																		GO_LEUKOCYTE_MIGRATION	214	2.62145	0	0.00136112		GO_REGULATION_OF_METAL_ION_TRANSPORT	259	2.49935	0	0.00273547
																		GO_REGULATION_OF_NOTCH_SIGNALING_PATHWAY	54	2.61854	0	0.00136222		CREB_Q2_01	195	2.25948	0	0.00273645
																		HNF4ALPHA_Q6	222	2.3064	0	0.00136409		GO_CARDIAC_CHAMBER_DEVELOPMENT	108	2.49248	0	0.00273727
																		GO_REGULATION_OF_ION_HOMEOSTASIS	149	2.61891	0	0.00137209		GO_CELL_CYCLE_ARREST	130	2.49395	0	0.00274437
																		GO_PYRIMIDINE_NUCLEOTIDE_BIOSYNTHETIC_PROCESS	27	-2.50147	0	0.00138961		GO_RESPONSE_TO_CARBOHYDRATE	143	2.5018	0	0.00275094
																		GO_ORGANIC_ANION_TRANSPORT	288	2.61384	0	0.00140295		GO_RESPONSE_TO_INTERLEUKIN_1	85	2.49512	0	0.00275194
																		CCCNNNNNNAAGWT_UNKNOWN	86	2.30143	0	0.00142257		GO_REGULATION_OF_WOUND_HEALING	104	2.49264	0	0.00275248
																		GO_ENSHEATHMENT_OF_NEURONS	75	2.61035	0	0.00144262		GO_REGULATION_OF_CELL_FATE_COMMITMENT	20	2.4907	0	0.00275356
																		TGATTTRY_GFI1_01	198	2.29737	0	0.00144778		GO_POSITIVE_REGULATION_OF_ERK1_AND_ERK2_CASCADE	117	2.49749	0	0.00275959
																		GO_POSITIVE_REGULATION_OF_ION_TRANSPORT	181	2.6084	0	0.00145243		GO_RESPONSE_TO_TEMPERATURE_STIMULUS	121	2.49593	0	0.00275964
																		GO_POSITIVE_REGULATION_OF_STEM_CELL_PROLIFERATION	52	2.60722	0	0.00146181		GO_SENSORY_PERCEPTION_OF_CHEMICAL_STIMULUS	110	2.49098	0	0.00276109
																		GO_NEGATIVE_REGULATION_OF_HYDROLASE_ACTIVITY	299	2.60052	0	0.00148903		GO_CHROMOSOME_LOCALIZATION	54	-2.38775	0	0.00281652
																		GO_DEFENSE_RESPONSE_TO_BACTERIUM	136	2.60234	0	0.00148979		GO_OUTFLOW_TRACT_MORPHOGENESIS	36	2.48399	0.00202429	0.00283713
																		GO_LEARNING	103	2.60441	0	0.00149061		GO_CELLULAR_RESPONSE_TO_STARVATION	103	2.48637	0	0.00283735
																		GO_PURINE_NUCLEOBASE_BIOSYNTHETIC_PROCESS	11	-2.49167	0	0.00149966		GO_REGULATION_OF_SYNAPTIC_PLASTICITY	114	2.48401	0	0.00285246
																		GO_MESENCHYMAL_CELL_DIFFERENTIATION	104	2.59863	0	0.00150765		GO_MATURATION_OF_SSU_RRNA	40	-2.38382	0.00192308	0.00285296
																		GO_REGULATION_OF_BLOOD_PRESSURE	120	2.59252	0	0.00152401		RFX1_01	210	2.24986	0	0.00286058
																		GO_REGULATION_OF_EXOCYTOSIS	153	2.59333	0	0.00152468		GO_GLYCOLIPID_BIOSYNTHETIC_PROCESS	53	-2.38399	0	0.00286705
																		GO_RAS_PROTEIN_SIGNAL_TRANSDUCTION	131	2.59431	0	0.00152558		GO_IN_UTERO_EMBRYONIC_DEVELOPMENT	266	2.48155	0	0.00287453
																		AP4_Q6	185	2.28993	0	0.0015466		NERF_Q2	213	2.24797	0	0.00288406
																		GO_ADHERENS_JUNCTION_ORGANIZATION	50	2.58777	0	0.00157877		PPAR_DR1_Q2	221	2.2483	0.00198413	0.00289146
																		MSX1_01	131	2.28409	0	0.00158121		P300_01	207	2.24374	0.00194175	0.00299495
																		HMEF2_Q6	98	2.28412	0	0.0015883		GO_PROTEIN_EXPORT_FROM_NUCLEUS	28	-2.37466	0	0.00300403
																		GO_MISMATCH_REPAIR	31	-2.48364	0	0.0015885		GO_REGULATION_OF_ADAPTIVE_IMMUNE_RESPONSE	102	2.47493	0	0.00300676
																		HSF2_01	209	2.28427	0	0.00159546		GO_TRANSLESION_SYNTHESIS	36	-2.37525	0	0.00301497
																		GO_SKIN_DEVELOPMENT	143	2.58459	0	0.00160538		TAXCREB_01	114	2.2398	0.00199203	0.00302989
																		ATF6_01	100	2.28334	0	0.00160575		STAT6_02	216	2.23852	0	0.00303231
																		CACBINDINGPROTEIN_Q6	209	2.28108	0.00204082	0.00163073		FOXO4_02	203	2.24021	0	0.00303729
																		GO_PROTEIN_DEALKYLATION	24	2.57993	0	0.0016395		GO_CENTROSOME_DUPLICATION	31	-2.3709	0	0.00305213
																		GO_REGIONALIZATION	234	2.58107	0	0.00165022		GO_GPI_ANCHOR_METABOLIC_PROCESS	32	-2.36783	0	0.00310328
																		GO_REGULATION_OF_HEMOPOIESIS	259	2.57176	0	0.00165293		GO_POSITIVE_REGULATION_OF_FATTY_ACID_METABOLIC_PROCESS	21	2.468	0	0.00312231
																		AP1_Q2_01	217	2.2792	0	0.00165501		GO_NEGATIVE_REGULATION_OF_CELL_DEVELOPMENT	241	2.46936	0	0.00312387
																		TAL1BETAE47_01	187	2.27859	0	0.00165588		GO_NEGATIVE_REGULATION_OF_HORMONE_SECRETION	58	2.46445	0	0.00316319
																		GO_REGULATION_OF_PHOSPHATIDYLINOSITOL_3_KINASE_SIGNALING	110	2.57203	0	0.00166352		GO_EAR_DEVELOPMENT	152	2.46483	0	0.00317975
																		GO_NEGATIVE_REGULATION_OF_KINASE_ACTIVITY	208	2.57287	0	0.00166529		TTF1_Q6	216	2.23441	0	0.00319004
																		GO_TRANSLESION_SYNTHESIS	36	-2.47296	0	0.00168065		GTTRYCATRR_UNKNOWN	134	2.23393	0	0.00320159
																		GO_TUMOR_NECROSIS_FACTOR_MEDIATED_SIGNALING_PATHWAY	108	-2.47348	0	0.00168384		TAL1BETAE47_01	187	2.23352	0	0.00320233
																		TAL1ALPHAE47_01	198	2.27674	0.00202429	0.00168851		GO_REGULATION_OF_AXONOGENESIS	141	2.46	0	0.00324006
																		ACTAYRNNNCCCR_UNKNOWN	409	-2.33582	0	0.00169071		GO_INTRINSIC_APOPTOTIC_SIGNALING_PATHWAY	144	2.45818	0	0.00325923
																		AFP1_Q6	188	2.27558	0	0.00170408		GO_CELLULAR_PROTEIN_COMPLEX_DISASSEMBLY	117	-2.36018	0.00205339	0.00325976
																		GO_REGULATION_OF_TRANSLATIONAL_ELONGATION	22	-2.47112	0	0.00170463		GO_NEGATIVE_REGULATION_OF_IMMUNE_EFFECTOR_PROCESS	80	2.45575	0	0.00328548
																		GO_REGULATION_OF_STEM_CELL_PROLIFERATION	73	2.56673	0	0.00171315		AML1_01	224	2.22759	0.00408998	0.00330969
																		GO_REGULATION_OF_PROTEIN_LOCALIZATION_TO_CHROMOSOME_TELOMERIC_REGION	14	-2.4683	0.00205761	0.00172426		NRF2_Q4	214	2.22823	0.00393701	0.00332807
																		GO_REGULATION_OF_NUCLEAR_DIVISION	146	-2.46679	0.00203252	0.0017362		GO_ENDOTHELIUM_DEVELOPMENT	77	2.4523	0	0.00334746
																		E2F1_Q4	217	-2.32404	0.00205761	0.0017397		GO_PROTEIN_LOCALIZATION_TO_CHROMOSOME	34	-2.35292	0	0.00348658
																		GCTNWTTGK_UNKNOWN	232	2.26875	0	0.00175706		GO_COENZYME_BIOSYNTHETIC_PROCESS	106	-2.35226	0	0.00348734
																		ELK1_01	239	2.26878	0	0.00176466		GO_TRNA_PROCESSING	104	-2.3512	0	0.00349552
																		CEBP_Q3	202	2.26426	0	0.00177216		HNF4ALPHA_Q6	222	2.21648	0.00194175	0.00352016
																		AP1_Q4	228	2.26446	0	0.00177973		OCT1_01	194	2.21672	0	0.00352087
																		AR_01	132	2.265	0.00205761	0.00178011		FREAC4_01	118	2.21905	0	0.00352174
																		CTCNANGTGNY_UNKNOWN	65	2.26277	0.00197628	0.00179504		GO_GLUTAMINE_METABOLIC_PROCESS	20	-2.34832	0.00200803	0.00354615
																		GO_REGULATION_OF_MUSCLE_SYSTEM_PROCESS	155	2.55608	0	0.00181426		GO_NEGATIVE_REGULATION_OF_MITOTIC_CELL_CYCLE	181	-2.34656	0.002	0.00356103
																		GO_PROTEIN_LOCALIZATION_TO_GOLGI_APPARATUS	32	2.55806	0	0.00182567		GO_NEGATIVE_REGULATION_OF_MUSCLE_CONTRACTION	14	2.44324	0	0.00357784
																		GO_CARDIAC_CHAMBER_DEVELOPMENT	108	2.55341	0	0.00184658		GO_SIGNAL_TRANSDUCTION_IN_ABSENCE_OF_LIGAND	28	2.4417	0	0.00361678
																		GO_PROTEIN_LOCALIZATION_TO_MITOCHONDRION	62	-2.45842	0	0.00186558		AP2_Q3	217	2.21066	0	0.00363044
																		GO_DNA_TEMPLATED_TRANSCRIPTION_ELONGATION	84	-2.45481	0	0.00190282		ACCTGTTG_UNKNOWN	121	2.20806	0	0.00364606
																		ARGGGTTAA_UNKNOWN	103	2.24845	0.00197628	0.00192859		IK1_01	221	2.20407	0	0.00367367
																		GO_REGULATION_OF_CARBOHYDRATE_METABOLIC_PROCESS	133	2.54618	0	0.00193974		GO_ORGANIC_ACID_TRANSPORT	199	2.4375	0	0.00369618
																		GO_REGULATION_OF_EXTENT_OF_CELL_GROWTH	85	2.5402	0.00195312	0.00196738		KRCTCNNNNMANAGC_UNKNOWN	58	-2.25056	0.00202429	0.00374922
																		GO_RETINA_DEVELOPMENT_IN_CAMERA_TYPE_EYE	97	2.54172	0	0.00197074		GO_NEGATIVE_REGULATION_OF_INFLAMMATORY_RESPONSE	77	2.43409	0	0.00378908
																		GO_MICROTUBULE_ORGANIZING_CENTER_ORGANIZATION	78	-2.44619	0	0.00198816		SMAD3_Q6	185	2.19743	0.00200803	0.00380856
																		GO_MORPHOGENESIS_OF_AN_EPITHELIAL_SHEET	31	2.53575	0	0.00199731		GO_GLYCOSYL_COMPOUND_BIOSYNTHETIC_PROCESS	85	-2.33518	0	0.00384692
																		GO_LYMPHOCYTE_ACTIVATION	288	2.53164	0	0.00201202		GO_REGULATION_OF_BIOMINERAL_TISSUE_DEVELOPMENT	53	2.43094	0	0.00386733
																		GO_BONE_DEVELOPMENT	122	2.5327	0	0.00201588		GO_CELLULAR_RESPONSE_TO_RETINOIC_ACID	47	2.43045	0	0.00387573
																		GO_REGULATION_OF_CAMP_METABOLIC_PROCESS	90	2.53328	0	0.00202803		GO_POSITIVE_REGULATION_OF_CELL_CYCLE_PHASE_TRANSITION	67	-2.33237	0.0020202	0.00390542
																		TTF1_Q6	216	2.24106	0	0.00203577		HFH3_01	141	2.19228	0.0019685	0.00395783
																		TCF11_01	197	2.24178	0	0.00203683		GO_ZINC_ION_HOMEOSTASIS	17	2.42657	0	0.00398782
																		GO_REGULATION_OF_RNA_STABILITY	132	-2.4403	0	0.00204126		GO_LEUKOCYTE_CHEMOTAXIS	88	2.42542	0	0.00398955
																		GO_NEGATIVE_REGULATION_OF_CELL_CYCLE_PROCESS	196	-2.43746	0	0.00205058		GO_REGIONALIZATION	234	2.42583	0	0.00399576
																		GO_IMMUNOGLOBULIN_PRODUCTION_INVOLVED_IN_IMMUNOGLOBULIN_MEDIATED_IMMUNE_RESPONSE	21	-2.44045	0	0.00205401		GO_RESPONSE_TO_ORGANOPHOSPHORUS	121	2.42175	0	0.00403888
																		GO_ANTERIOR_POSTERIOR_PATTERN_SPECIFICATION	145	2.52731	0	0.00206656		GO_CARTILAGE_DEVELOPMENT	112	2.42358	0	0.00404448
																		KCCGNSWTTT_UNKNOWN	91	2.23738	0	0.00206952		GO_RESPONSE_TO_RETINOIC_ACID	85	2.42216	0	0.00405182
																		HOXA4_Q2	204	2.23801	0	0.00207811		VDR_Q6	201	2.18125	0.00192308	0.00405838
																		GO_NCRNA_3_END_PROCESSING	20	-2.43536	0	0.00208576		PAX_Q6	192	2.18249	0.00630252	0.00406099
																		ZF5_01	208	2.23885	0	0.00208677		RYCACNNRNNRNCAG_UNKNOWN	58	2.18274	0	0.00407341
																		NRF2_Q4	214	2.23425	0	0.00209778		IK2_01	215	2.18478	0.00193798	0.00407645
																		GO_CELLULAR_RESPONSE_TO_EXTRACELLULAR_STIMULUS	162	2.52386	0	0.00210389		RAAGNYNNCTTY_UNKNOWN	113	2.18592	0.00202429	0.00407933
																		GO_OLIGOSACCHARIDE_LIPID_INTERMEDIATE_BIOSYNTHETIC_PROCESS	20	-2.42927	0	0.00216048		AP2REP_01	144	2.18411	0.00413223	0.00408191
																		GO_MUSCLE_ORGAN_MORPHOGENESIS	48	2.51816	0	0.00216491		VDR_Q3	180	2.18345	0	0.00409441
																		GO_REGULATION_OF_MUSCLE_TISSUE_DEVELOPMENT	79	2.51708	0	0.00216853		GO_STRESS_ACTIVATED_PROTEIN_KINASE_SIGNALING_CASCADE	87	2.41776	0	0.00411321
																		GO_PYRIMIDINE_NUCLEOTIDE_METABOLIC_PROCESS	42	-2.42719	0	0.00217627		YY1_02	222	2.18373	0	0.00411562
																		GGAANCGGAANY_UNKNOWN	99	-2.28362	0	0.00217927		GO_POSITIVE_REGULATION_OF_HEMOPOIESIS	138	2.41637	0	0.00413358
																		NERF_Q2	213	2.22805	0	0.00219029		FOXD3_01	154	2.17775	0	0.00413422
																		NKX62_Q2	185	2.22701	0	0.00219551		EGR_Q6	229	2.17654	0	0.00417381
																		GO_METHYLATION	218	-2.42259	0	0.00222064		GO_FOLIC_ACID_METABOLIC_PROCESS	18	-2.32252	0	0.00417939
																		CREBP1_Q2	215	2.22355	0	0.00225921		GO_CELLULAR_RESPONSE_TO_ACID_CHEMICAL	135	2.412	0	0.00425288
																		GO_PHOSPHOLIPID_EFFLUX	9	2.50913	0	0.00230276		MYOD_01	215	2.17322	0	0.00427996
																		ARP1_01	122	2.22132	0.00206612	0.00230739		GO_REGULATION_OF_I_KAPPAB_KINASE_NF_KAPPAB_SIGNALING	204	2.40963	0	0.00430509
																		GO_REGULATION_OF_MYOBLAST_DIFFERENTIATION	34	2.50552	0	0.00233005		GO_REGULATION_OF_VASCULATURE_DEVELOPMENT	182	2.40776	0	0.00435065
																		GO_SEX_DIFFERENTIATION	193	2.50507	0	0.00233264		YNTTTNNNANGCARM_UNKNOWN	43	2.16636	0.00192308	0.00443132
																		GO_CANONICAL_WNT_SIGNALING_PATHWAY	80	2.50366	0.002	0.00233508		GO_NUCLEOTIDE_EXCISION_REPAIR_DNA_GAP_FILLING	24	-2.31272	0	0.00444979
																		PBX1_02	91	2.21905	0	0.00233534		GO_NUCLEAR_TRANSCRIBED_MRNA_CATABOLIC_PROCESS_EXONUCLEOLYTIC	30	-2.30942	0	0.00450051
																		GO_CARBOHYDRATE_HOMEOSTASIS	137	2.50303	0	0.00233777		GO_SKELETAL_SYSTEM_MORPHOGENESIS	157	2.40325	0	0.00451927
																		GO_NOTCH_RECEPTOR_PROCESSING	16	2.50187	0	0.00234029		DBP_Q6	200	2.16353	0.00391389	0.00451948
																		AR_Q6	203	2.21778	0	0.00234778		AREB6_02	209	2.1628	0.00208768	0.00453081
																		GO_EPIDERMIS_DEVELOPMENT	170	2.50051	0	0.00235079		E2F_Q2	153	-2.20966	0	0.00453676
																		GO_PLACENTA_BLOOD_VESSEL_DEVELOPMENT	23	2.49918	0	0.00236078		GO_POSITIVE_REGULATION_OF_CELL_CYCLE_PROCESS	217	-2.30535	0.0019802	0.00461879
																		FREAC7_01	135	2.21121	0	0.0024025		GO_PROTEIN_TETRAMERIZATION	122	-2.3047	0	0.004644
																		RFX1_02	229	2.21237	0	0.00240466		CCAWWNAAGG_SRF_Q4	71	2.15781	0.00582524	0.00468544
																		GO_POSITIVE_REGULATION_OF_CELL_GROWTH	124	2.49588	0	0.00240973		GO_NEGATIVE_REGULATION_OF_MUSCLE_CELL_DIFFERENTIATION	45	2.39875	0	0.00468674
																		GO_POSITIVE_REGULATION_OF_CELL_MORPHOGENESIS_INVOLVED_IN_DIFFERENTIATION	138	2.49436	0	0.00242749		MEF2_Q6_01	194	2.1551	0	0.00469609
																		EGR1_01	235	2.20868	0	0.00244027		GO_PYRIMIDINE_CONTAINING_COMPOUND_BIOSYNTHETIC_PROCESS	35	-2.30204	0	0.0047028
																		RRAGTTGT_UNKNOWN	203	2.20901	0.00203252	0.00244243		TAL1ALPHAE47_01	198	2.15375	0.00402414	0.00473046
																		GO_CELL_SURFACE_RECEPTOR_SIGNALING_PATHWAY_INVOLVED_IN_HEART_DEVELOPMENT	13	2.49297	0	0.00244494		GGARNTKYCCA_UNKNOWN	53	2.15231	0	0.00477461
																		GO_PEPTIDYL_THREONINE_MODIFICATION	43	2.49059	0	0.00245429		GO_NEGATIVE_REGULATION_OF_OSTEOBLAST_DIFFERENTIATION	33	2.39505	0	0.00477469
																		STAT5A_03	197	2.20601	0.00209205	0.00245835		GO_REGULATION_OF_PEPTIDE_SECRETION	156	2.39169	0	0.00485525
																		GATA1_02	189	2.20469	0	0.00246675		GO_CHROMOSOME_CONDENSATION	24	-2.29518	0	0.00486889
																		LHX3_01	161	2.204	0	0.00246856		AML1_Q6	224	2.14572	0	0.00491676
																		TST1_01	192	2.20423	0	0.00247136		GO_KIDNEY_EPITHELIUM_DEVELOPMENT	103	2.38823	0	0.00494216
																		EGR3_01	75	2.205	0	0.00247642		GO_POSITIVE_REGULATION_OF_BLOOD_CIRCULATION	67	2.38521	0	0.00502051
																		GO_ANION_TRANSMEMBRANE_TRANSPORT	193	2.48897	0	0.00248654		GATA_C	194	2.14081	0.00195695	0.00503159
																		GO_ORGANIC_HYDROXY_COMPOUND_TRANSPORT	113	2.48842	0	0.00249607		IRF7_01	202	2.14195	0	0.00503992
																		GO_REGULATION_OF_CELLULAR_COMPONENT_SIZE	293	2.48722	0	0.00251975		GO_PHENOL_CONTAINING_COMPOUND_METABOLIC_PROCESS	62	2.38404	0.00196464	0.00504225
																		IRF_Q6	199	2.20054	0.00617284	0.00252666		GO_RESPIRATORY_BURST	15	-2.2882	0	0.00504597
																		GO_FOLIC_ACID_CONTAINING_COMPOUND_BIOSYNTHETIC_PROCESS	11	-2.40295	0	0.00255412		GO_RESPONSE_TO_BMP	75	2.382	0.00207469	0.00505368
																		CREB_Q2	230	2.19846	0.00209644	0.002559		GO_I_KAPPAB_KINASE_NF_KAPPAB_SIGNALING	66	2.38132	0.00376648	0.00506867
																		GO_SOMITE_DEVELOPMENT	62	2.48328	0	0.00257381		GO_ALCOHOL_METABOLIC_PROCESS	283	2.37956	0	0.00507315
																		GO_REGULATION_OF_I_KAPPAB_KINASE_NF_KAPPAB_SIGNALING	204	2.48213	0	0.00257631		GO_SYNAPTIC_VESICLE_LOCALIZATION	86	2.38217	0	0.00507655
																		MYCMAX_02	216	2.19514	0.00412371	0.00257667		GO_ORGANIC_HYDROXY_COMPOUND_BIOSYNTHETIC_PROCESS	144	2.38018	0	0.0050958
																		GO_CATECHOLAMINE_METABOLIC_PROCESS	31	2.48252	0	0.0025825		GO_HEART_VALVE_DEVELOPMENT	25	2.37765	0	0.00511818
																		GO_REGULATION_OF_CYCLIC_NUCLEOTIDE_METABOLIC_PROCESS	107	2.47981	0	0.00261376		GO_EPITHELIAL_CELL_DEVELOPMENT	154	2.37633	0.00206186	0.00515705
																		GO_POSITIVE_REGULATION_OF_CELLULAR_PROTEIN_CATABOLIC_PROCESS	179	-2.39827	0	0.00263147		GO_NEGATIVE_REGULATION_OF_NERVOUS_SYSTEM_DEVELOPMENT	213	2.3759	0	0.00516542
																		GO_POSITIVE_REGULATION_OF_AUTOPHAGY	69	2.47762	0	0.00267335		GO_LAGGING_STRAND_ELONGATION	11	-2.28132	0	0.00529514
																		GO_REGULATION_OF_CYSTEINE_TYPE_ENDOPEPTIDASE_ACTIVITY	182	2.47604	0	0.0026885		GO_SULFUR_COMPOUND_METABOLIC_PROCESS	279	-2.27979	0	0.00530928
																		GO_MORPHOGENESIS_OF_EMBRYONIC_EPITHELIUM	113	2.47385	0	0.00273927		GO_GLIAL_CELL_MIGRATION	29	2.37066	0	0.00537982
																		RORA2_01	118	2.18728	0	0.00275052		GO_MATURATION_OF_5_8S_RRNA	27	-2.27714	0	0.00538958
																		PAX2_02	195	2.18595	0.00207039	0.00275346		GO_CARBOHYDRATE_HOMEOSTASIS	137	2.36941	0	0.00544124
																		GO_NEURAL_TUBE_DEVELOPMENT	128	2.47221	0	0.00275421		GO_CYTOKINESIS	79	-2.27523	0	0.00544541
																		GO_LIPID_MODIFICATION	172	2.46809	0	0.00276898		GO_PLACENTA_DEVELOPMENT	108	2.36782	0	0.00546066
																		ELF1_Q6	204	2.18384	0	0.00277117		GO_ENDOTHELIAL_CELL_DIFFERENTIATION	61	2.36815	0	0.00546605
																		GO_ENDOCRINE_SYSTEM_DEVELOPMENT	94	2.46859	0	0.00277579		GO_NEGATIVE_REGULATION_OF_SMOOTH_MUSCLE_CELL_MIGRATION	13	2.3661	0	0.0055094
																		GO_UBIQUINONE_METABOLIC_PROCESS	12	-2.38632	0.00189753	0.00278032		GO_RESPIRATORY_SYSTEM_DEVELOPMENT	158	2.36522	0	0.00550955
																		GO_REGULATION_OF_GENERATION_OF_PRECURSOR_METABOLITES_AND_ENERGY	77	2.46923	0	0.00278286		GO_DIGESTIVE_SYSTEM_DEVELOPMENT	114	2.36455	0	0.00551585
																		GO_CRISTAE_FORMATION	10	-2.38746	0	0.00278616		GO_CELL_JUNCTION_ORGANIZATION	151	2.36266	0	0.00555159
																		OCT1_06	199	2.18157	0.00215983	0.00283404		GO_POSITIVE_REGULATION_OF_PROTEIN_MODIFICATION_BY_SMALL_PROTEIN_CONJUGATION_OR_REMOVAL	183	-2.27004	0	0.00556296
																		GO_POSITIVE_REGULATION_OF_NUCLEOTIDE_METABOLIC_PROCESS	92	2.46494	0	0.00283881		GO_LIPID_PHOSPHORYLATION	87	2.36156	0	0.00556309
																		GO_RESPONSE_TO_NICOTINE	40	2.46534	0	0.00283912		GO_DNA_DAMAGE_RESPONSE_DETECTION_OF_DNA_DAMAGE	35	-2.2701	0	0.00559287
																		GO_PEPTIDYL_TYROSINE_MODIFICATION	166	2.46601	0	0.00284657		GO_ANTIGEN_PROCESSING_AND_PRESENTATION_OF_PEPTIDE_ANTIGEN_VIA_MHC_CLASS_I	87	-2.26835	0	0.00559778
																		SRY_01	167	2.17884	0	0.00285937		E4BP4_01	182	2.12085	0.00199203	0.00561776
																		GO_REGULATION_OF_CHROMATIN_ORGANIZATION	138	2.46322	0.00196078	0.0028594		PBX1_01	182	2.12093	0.00192678	0.00564426
																		ZF5_B	198	2.17904	0.0019084	0.00287012		FOXO1_01	182	2.12151	0.00389864	0.0056468
																		GO_RETROGRADE_TRANSPORT_VESICLE_RECYCLING_WITHIN_GOLGI	24	2.45934	0	0.00287912		GO_MUSCLE_SYSTEM_PROCESS	226	2.35751	0	0.00566154
																		GO_HEMOSTASIS	249	2.46031	0	0.00287971		GO_FATTY_ACID_DERIVATIVE_METABOLIC_PROCESS	74	2.3591	0	0.00566815
																		GO_REGULATION_OF_MUSCLE_CONTRACTION	113	2.4596	0	0.00288629		CEBPB_01	207	2.11839	0	0.00567205
																		P53_DECAMER_Q2	211	2.17607	0	0.00290818		GO_NEGATIVE_REGULATION_OF_NEURON_DIFFERENTIATION	155	2.35811	0	0.00567363
																		GO_EXTRINSIC_APOPTOTIC_SIGNALING_PATHWAY	87	2.45742	0.00575816	0.002913		E2F_01	60	-2.17218	0.00189036	0.00585883
																		IRF1_Q6	206	2.17508	0.002079	0.00292381		SYATTGTG_UNKNOWN	184	2.11233	0.00617284	0.0058914
																		GO_SOMITOGENESIS	47	2.45533	0	0.00292453		GGGNNTTTCC_NFKB_Q6_01	112	2.1099	0.0019802	0.00590757
																		GO_NEGATIVE_REGULATION_OF_CELL_GROWTH	136	2.45653	0	0.00293175		AP4_Q6	185	2.11084	0.00203666	0.00591068
																		GO_REGULATION_OF_CALCIUM_ION_TRANSPORT	167	2.45654	0	0.00294591		GO_MUSCLE_CONTRACTION	188	2.35056	0.00201613	0.00591602
																		GO_NUCLEOBASE_CONTAINING_SMALL_MOLECULE_INTERCONVERSION	21	-2.37516	0	0.00300115		GO_REGULATION_OF_SMOOTH_MUSCLE_CELL_MIGRATION	39	2.3492	0.00393701	0.00592657
																		GO_REGULATION_OF_EPITHELIAL_CELL_MIGRATION	133	2.45212	0	0.00301096		NFY_Q6	216	-2.15661	0.0019305	0.00606859
																		GCM_Q2	197	2.17096	0.00204499	0.00302677		GO_REGULATION_OF_CYCLIC_NUCLEOTIDE_METABOLIC_PROCESS	107	2.34448	0.00203252	0.00608965
																		CDC5_01	193	2.17034	0	0.00303651		GO_REGULATION_OF_HEMOPOIESIS	259	2.34534	0	0.00609164
																		GO_REGULATION_OF_PROTEIN_COMPLEX_DISASSEMBLY	190	-2.36978	0	0.00315401		GO_REGULATION_OF_INTRINSIC_APOPTOTIC_SIGNALING_PATHWAY	125	2.34202	0	0.00611148
																		GO_MESODERM_MORPHOGENESIS	51	2.44432	0.00198413	0.00315656		GO_DEVELOPMENTAL_CELL_GROWTH	62	2.3422	0.00198807	0.00613632
																		GO_ARTERY_MORPHOGENESIS	45	2.44316	0	0.00318147		GO_POSITIVE_REGULATION_OF_GROWTH	198	2.34243	0.00208333	0.0061501
																		GO_NEGATIVE_CHEMOTAXIS	33	2.44171	0	0.00319929		GO_REGULATION_OF_CYTOKINE_BIOSYNTHETIC_PROCESS	75	2.33959	0	0.00617672
																		GO_WATER_SOLUBLE_VITAMIN_METABOLIC_PROCESS	74	-2.36606	0.00195695	0.00322523		GO_REGULATION_OF_VASODILATION	32	2.33831	0	0.00618554
																		PBX1_01	182	2.15997	0	0.00326607		GO_EYE_MORPHOGENESIS	100	2.33632	0.0019084	0.00620544
																		USF_C	238	-2.21517	0	0.00328905		TCCATTKW_UNKNOWN	192	2.10128	0.00572519	0.00622324
																		GO_REGULATION_OF_CELLULAR_AMINE_METABOLIC_PROCESS	80	-2.36238	0	0.00329587		HNF3B_01	148	2.09796	0.00420168	0.00627246
																		GCGNNANTTCC_UNKNOWN	115	2.15484	0	0.00333253		GO_BONE_DEVELOPMENT	122	2.33275	0	0.00631895
																		GO_ARTERY_DEVELOPMENT	68	2.43477	0	0.00336077		RP58_01	159	2.09481	0.00208333	0.00633634
																		GO_LAGGING_STRAND_ELONGATION	11	-2.35676	0	0.00339286		USF2_Q6	208	-2.14215	0	0.00639789
																		GO_POSITIVE_REGULATION_OF_EPITHELIAL_CELL_PROLIFERATION	118	2.4301	0.00204918	0.00342102		GO_NEURON_PROJECTION_GUIDANCE	161	2.33108	0	0.00639945
																		GO_CELL_GROWTH	112	2.42952	0	0.00342448		PR_01	119	2.09015	0.002079	0.00643981
																		GO_SKELETAL_SYSTEM_MORPHOGENESIS	157	2.43019	0	0.00343679		GO_CELLULAR_MODIFIED_AMINO_ACID_BIOSYNTHETIC_PROCESS	47	-2.24748	0	0.00645695
																		GO_NEGATIVE_REGULATION_OF_HORMONE_SECRETION	58	2.43078	0	0.00344613		HOXA4_Q2	204	2.08662	0	0.00651903
																		GO_SYNAPTIC_VESICLE_CYCLE	73	2.43152	0	0.0034557		GO_POSITIVE_REGULATION_OF_SMOOTH_MUSCLE_CELL_PROLIFERATION	52	2.32776	0.0019685	0.00652296
																		GO_DEVELOPMENTAL_GROWTH_INVOLVED_IN_MORPHOGENESIS	84	2.42635	0	0.00347896		GO_MYELOID_LEUKOCYTE_MIGRATION	72	2.32681	0.0020202	0.00652983
																		GO_REGULATION_OF_CYTOKINE_BIOSYNTHETIC_PROCESS	75	2.42331	0	0.0035867		GO_REGULATION_OF_CHONDROCYTE_DIFFERENTIATION	33	2.32578	0	0.00653162
																		GO_PRESYNAPTIC_PROCESS_INVOLVED_IN_SYNAPTIC_TRANSMISSION	91	2.42344	0	0.0035903		MZF1_01	194	2.08664	0.00198413	0.00654086
																		GO_SENSORY_PERCEPTION_OF_CHEMICAL_STIMULUS	110	2.42269	0	0.00360193		GO_REGULATION_OF_STRESS_ACTIVATED_PROTEIN_KINASE_SIGNALING_CASCADE	170	2.32465	0.00406504	0.00656073
																		GO_LOCOMOTORY_BEHAVIOR	128	2.41802	0	0.00365552		GO_VENTRAL_SPINAL_CORD_DEVELOPMENT	35	2.32271	0	0.00663277
																		GO_ALDEHYDE_CATABOLIC_PROCESS	10	-2.34552	0	0.00365837		GO_ANTIGEN_PROCESSING_AND_PRESENTATION_OF_EXOGENOUS_PEPTIDE_ANTIGEN_VIA_MHC_CLASS_I	65	-2.24321	0	0.00663335
																		GO_REGULATION_OF_NEURON_PROJECTION_REGENERATION	17	2.41862	0	0.00365932		GO_NEURON_PROJECTION_EXTENSION	44	2.31985	0	0.00677964
																		GO_AORTA_DEVELOPMENT	37	2.41898	0	0.00366073		GO_CELL_FATE_DETERMINATION	26	2.31877	0	0.00681197
																		GO_CARDIAC_SEPTUM_DEVELOPMENT	68	2.41868	0	0.00366931		GO_POSITIVE_REGULATION_OF_VASCULATURE_DEVELOPMENT	105	2.31738	0	0.00683889
																		HNF1_01	161	2.14001	0	0.0036706		GO_PROTEIN_MONOUBIQUITINATION	48	-2.23655	0.00393701	0.00689938
																		S8_01	171	2.1408	0.00196078	0.0036779		GO_NEGATIVE_REGULATION_OF_LIPID_STORAGE	14	2.31406	0	0.00693573
																		GO_DEVELOPMENTAL_MATURATION	155	2.41536	0	0.00370125		GO_LIPOSACCHARIDE_METABOLIC_PROCESS	98	-2.23475	0	0.0069487
																		GO_REGULATION_OF_EPITHELIAL_CELL_PROLIFERATION	219	2.41408	0.00204918	0.00374211		GO_PIGMENT_BIOSYNTHETIC_PROCESS	42	-2.23399	0	0.00695067
																		GO_EMBRYONIC_EYE_MORPHOGENESIS	26	2.41433	0	0.00375225		GO_REGULATION_OF_WNT_SIGNALING_PATHWAY	267	2.31183	0	0.00702634
																		GO_NUCLEOTIDE_PHOSPHORYLATION	53	-2.34121	0	0.00376266		GO_RECEPTOR_MEDIATED_ENDOCYTOSIS	185	2.31113	0	0.00703681
																		OCT1_01	194	2.13667	0.00609756	0.003772		GO_REGULATION_OF_GLIAL_CELL_PROLIFERATION	20	2.30817	0	0.00708858
																		GO_REGULATION_OF_BLOOD_VESSEL_ENDOTHELIAL_CELL_MIGRATION	42	2.41058	0	0.00380485		GO_REGULATION_OF_ERK1_AND_ERK2_CASCADE	178	2.30819	0	0.00711533
																		GO_RESPONSE_TO_STARVATION	133	2.40894	0	0.00381902		GO_REGULATION_OF_STAT_CASCADE	96	2.30902	0.00208333	0.00712071
																		GO_MEMORY	80	2.40556	0	0.00385251		COUP_01	205	2.06604	0.00568182	0.00716717
																		GO_CELL_JUNCTION_ORGANIZATION	151	2.40661	0	0.00385702		CREB_Q4	229	2.06608	0	0.00719847
																		GO_NON_RECOMBINATIONAL_REPAIR	63	-2.33271	0	0.0039055		SREBP1_02	76	2.06639	0	0.00721532
																		GO_URONIC_ACID_METABOLIC_PROCESS	12	-2.33378	0.00194175	0.00391406		PTF1BETA_Q6	192	2.06911	0.00400802	0.00723866
																		GO_CHROMATIN_ASSEMBLY_OR_DISASSEMBLY	151	-2.33431	0.00199601	0.00391596		FOXO4_01	188	2.06648	0	0.00723998
																		GO_NEGATIVE_REGULATION_OF_NUCLEOTIDE_CATABOLIC_PROCESS	12	2.40125	0	0.00394312		CHOP_01	196	2.06669	0.00408998	0.00726397
																		OCT1_03	165	2.13067	0.00198413	0.00395013		OCT1_Q6	187	2.06694	0.00396825	0.00728177
																		ACAWNRNSRCGG_UNKNOWN	54	2.13131	0	0.00395182		GO_NUCLEAR_IMPORT	115	-2.22687	0	0.00729911
																		SRF_Q6	194	2.12859	0.00410678	0.00398645		GO_EMBRYONIC_PLACENTA_DEVELOPMENT	66	2.30261	0	0.00737597
																		GR_Q6	199	2.12845	0.0041841	0.00399661		PR_Q2	206	2.06153	0.00386847	0.00738125
																		GO_REGULATION_OF_SISTER_CHROMATID_SEGREGATION	61	-2.32517	0	0.00406227		HIF1_Q5	205	2.06079	0.00566038	0.00741519
																		GO_GLUTAMINE_METABOLIC_PROCESS	20	-2.32574	0.00392157	0.00407481		GO_PHOSPHOLIPID_EFFLUX	9	2.29958	0	0.00746399
																		GO_DNA_INTEGRITY_CHECKPOINT	133	-2.32316	0	0.00409224		GO_EXTRINSIC_APOPTOTIC_SIGNALING_PATHWAY	87	2.29782	0.00204499	0.00748574
																		TAXCREB_01	114	2.12494	0.00205761	0.00410873		GO_POSITIVE_REGULATION_OF_EPITHELIAL_CELL_PROLIFERATION	118	2.29973	0	0.00749173
																		AAGWWRNYGGC_UNKNOWN	111	2.12371	0.00204499	0.00413762		GO_NEURON_FATE_COMMITMENT	44	2.29796	0	0.00751337
																		GO_REGULATION_OF_BMP_SIGNALING_PATHWAY	58	2.39336	0	0.0041823		GO_FOLIC_ACID_CONTAINING_COMPOUND_METABOLIC_PROCESS	26	-2.22149	0.00374532	0.00751479
																		GO_REGULATION_OF_NUCLEOCYTOPLASMIC_TRANSPORT	188	2.39051	0.00193798	0.00423577		GO_PHOSPHOLIPASE_C_ACTIVATING_G_PROTEIN_COUPLED_RECEPTOR_SIGNALING_PATHWAY	55	2.29976	0	0.00751969
																		GO_REGULATION_OF_LIPID_METABOLIC_PROCESS	218	2.39077	0	0.00424191		GO_PROTEIN_LOCALIZATION_TO_CHROMOSOME_CENTROMERIC_REGION	10	-2.22185	0	0.00754394
																		GO_NEGATIVE_REGULATION_OF_ION_TRANSPORT	100	2.38888	0	0.00425322		GO_STEROID_METABOLIC_PROCESS	177	2.29408	0	0.00763924
																		GO_LIPID_LOCALIZATION	203	2.38863	0.00194553	0.00426455		GO_REGULATION_OF_STEROID_BIOSYNTHETIC_PROCESS	42	2.29445	0	0.0076466
																		GO_PALATE_DEVELOPMENT	67	2.38677	0	0.00434644		GO_REGULATION_OF_PH	75	2.29264	0	0.00765475
																		ETS_Q4	221	2.11397	0.00210084	0.00437629		GO_REGULATION_OF_FIBRINOLYSIS	14	2.29264	0.00211416	0.00768259
																		GO_NEGATIVE_REGULATION_OF_WOUND_HEALING	49	2.38407	0	0.00437896		NRSF_01	63	2.05153	0.00382409	0.00781102
																		GO_CELLULAR_RESPONSE_TO_STEROID_HORMONE_STIMULUS	165	2.3854	0.00191205	0.00438055		GO_REGULATION_OF_NEURON_APOPTOTIC_PROCESS	171	2.28922	0	0.00784995
																		GO_POSITIVE_REGULATION_OF_TRANSCRIPTION_FROM_RNA_POLYMERASE_II_PROMOTER_INVOLVED_IN_CELLULAR_RESPONSE_TO_CHEMICAL_STIMULUS	24	2.38449	0	0.00438543		GO_CARDIAC_VENTRICLE_DEVELOPMENT	78	2.2895	0.00204499	0.00785797
																		LXR_Q3	59	2.11146	0.00208768	0.00443452		CATRRAGC_UNKNOWN	108	2.04999	0.00616016	0.00785862
																		GO_NUCLEOBASE_METABOLIC_PROCESS	35	-2.31182	0	0.00443892		GO_MEMORY	80	2.28735	0	0.00793634
																		OCT1_B	199	2.10942	0	0.00444651		GO_MESONEPHROS_DEVELOPMENT	72	2.28657	0	0.00795281
																		NKX25_01	98	2.10987	0.00392157	0.00445596		NKX61_01	179	2.04651	0	0.00796316
																		GO_HEAD_MORPHOGENESIS	33	2.38074	0	0.00447594		TAAYNRNNTCC_UNKNOWN	128	2.04514	0.00197239	0.00796623
																		GO_REGULATION_OF_TRANSMEMBRANE_RECEPTOR_PROTEIN_SERINE_THREONINE_KINASE_SIGNALING_PATHWAY	172	2.3713	0.002	0.0045419		EN1_01	85	2.04697	0.00194553	0.00797508
																		GO_REGULATION_OF_TUMOR_NECROSIS_FACTOR_MEDIATED_SIGNALING_PATHWAY	44	2.37412	0.00195312	0.00454601		HMEF2_Q6	98	2.04353	0.00408998	0.00800488
																		GO_ESTABLISHMENT_OF_PROTEIN_LOCALIZATION_TO_GOLGI	20	2.37077	0	0.00454604		TNCATNTCCYR_UNKNOWN	116	2.04165	0.00203252	0.00803712
																		GO_NEURAL_TUBE_FORMATION	86	2.37164	0	0.00455435		RRCCGTTA_UNKNOWN	74	-2.09447	0	0.00807212
																		GO_NEGATIVE_REGULATION_OF_LOCOMOTION	205	2.37415	0	0.00455865		GO_LENS_FIBER_CELL_DIFFERENTIATION	20	2.28344	0	0.0080742
																		GO_REGULATION_OF_B_CELL_ACTIVATION	99	2.37498	0	0.00456698		GO_LEARNING	103	2.28386	0	0.00807825
																		GO_REGULATION_OF_CALCIUM_ION_DEPENDENT_EXOCYTOSIS	64	2.37242	0	0.00457235		GO_EMBRYONIC_ORGAN_MORPHOGENESIS	225	2.28157	0	0.00814896
																		GO_EMBRYONIC_ORGAN_MORPHOGENESIS	225	2.37523	0	0.00457411		AHRARNT_01	117	2.0381	0.00623701	0.00822546
																		GO_AORTA_MORPHOGENESIS	19	2.37441	0	0.00457688		HNF4_01	222	2.03741	0.00191205	0.00822765
																		GO_SNRNA_PROCESSING	20	-2.30705	0	0.00457929		GCGSCMNTTT_UNKNOWN	65	-2.09612	0.00206186	0.00825884
																		GO_REGULATION_OF_NEURAL_PRECURSOR_CELL_PROLIFERATION	58	2.36919	0.00198413	0.00458662		GO_MITOTIC_CHROMOSOME_CONDENSATION	14	-2.20684	0	0.0082866
																		GO_NEGATIVE_REGULATION_OF_SMALL_GTPASE_MEDIATED_SIGNAL_TRANSDUCTION	38	2.36785	0	0.00459044		LHX3_01	161	2.03596	0.00410678	0.00828874
																		GO_LENS_DEVELOPMENT_IN_CAMERA_TYPE_EYE	48	2.37543	0	0.00459262		GR_Q6_01	217	2.03597	0.00200401	0.00832299
																		GO_NEGATIVE_REGULATION_OF_ESTABLISHMENT_OF_PROTEIN_LOCALIZATION	176	2.36946	0	0.00459356		LEF1_Q6	196	2.03087	0.0060241	0.00838216
																		GO_RESPIRATORY_SYSTEM_DEVELOPMENT	158	2.3757	0	0.00460562		GATA4_Q3	190	2.03153	0.00584795	0.00840195
																		GO_AXIS_SPECIFICATION	67	2.36627	0	0.00461467		STAT5A_02	112	2.02739	0.00198807	0.00850936
																		GO_NEURON_PROJECTION_EXTENSION	44	2.36677	0	0.00462151		GO_RETINA_DEVELOPMENT_IN_CAMERA_TYPE_EYE	97	2.27008	0.00409836	0.00858016
																		SMAD3_Q6	185	2.1011	0	0.00466371		GO_COGNITION	198	2.27114	0	0.00858188
																		GO_CALCIUM_ION_REGULATED_EXOCYTOSIS	64	2.36306	0	0.00466511		GO_IMP_BIOSYNTHETIC_PROCESS	11	-2.20069	0	0.00859023
																		GO_GLYCOPROTEIN_METABOLIC_PROCESS	284	2.36363	0	0.00466682		GO_REGULATION_OF_NEUROTRANSMITTER_TRANSPORT	53	2.27028	0	0.00860508
																		GO_MESODERM_DEVELOPMENT	90	2.36206	0	0.00466873		GO_POSITIVE_REGULATION_OF_VASODILATION	23	2.27302	0.00209644	0.00860842
																		HFH8_01	149	2.10141	0	0.00467363		GO_DIENCEPHALON_DEVELOPMENT	59	2.27134	0	0.00861178
																		GO_PROTEIN_IMPORT_INTO_MITOCHONDRIAL_MATRIX	13	-2.30037	0.00196078	0.0047503		GO_POSITIVE_REGULATION_OF_STEROL_TRANSPORT	15	2.27185	0	0.00863695
																		GO_MICROTUBULE_BASED_MOVEMENT	179	-2.29972	0	0.00475055		GO_POSITIVE_REGULATION_OF_MUSCLE_CELL_APOPTOTIC_PROCESS	9	2.27309	0	0.00863873
																		GO_REGULATION_OF_DNA_REPLICATION	141	-2.30131	0	0.00475328		GO_REGULATION_OF_CAMP_METABOLIC_PROCESS	90	2.26763	0.0019802	0.00868018
																		GO_DEVELOPMENTAL_CELL_GROWTH	62	2.35792	0	0.00479419		GO_MEIOTIC_CELL_CYCLE	149	-2.19658	0	0.00876674
																		CCTNTMAGA_UNKNOWN	99	2.0919	0.00389105	0.00492471		GO_STEROL_METABOLIC_PROCESS	103	2.26462	0.00207039	0.00882712
																		GO_POSITIVE_REGULATION_OF_B_CELL_DIFFERENTIATION	14	2.35482	0.00203252	0.00492881		GO_REGULATION_OF_MUSCLE_CONTRACTION	113	2.26319	0	0.00887773
																		CIZ_01	187	2.08857	0.00190114	0.00498913		GO_POSITIVE_REGULATION_OF_REGULATED_SECRETORY_PATHWAY	38	2.26049	0	0.00888492
																		GO_POSITIVE_REGULATION_OF_OSTEOBLAST_DIFFERENTIATION	49	2.35245	0.00195695	0.00501522		GO_POSITIVE_REGULATION_OF_INFLAMMATORY_RESPONSE	77	2.25997	0.00204918	0.00890155
																		MZF1_01	194	2.0855	0.0040568	0.00506359		STAT5A_01	199	2.01908	0.00627615	0.00890932
																		GFI1_01	205	2.08555	0.00209205	0.00508099		GO_NEGATIVE_REGULATION_OF_SMOOTH_MUSCLE_CONTRACTION	10	2.26207	0	0.00891386
																		GO_REGULATION_OF_TRANSLATIONAL_FIDELITY	15	-2.28916	0	0.00510147		GO_INOSITOL_LIPID_MEDIATED_SIGNALING	102	2.2605	0.00204918	0.00891493
																		GO_NUCLEOPHAGY	17	2.34757	0.002079	0.00520085		GO_NEGATIVE_REGULATION_OF_LYMPHOCYTE_DIFFERENTIATION	31	2.26132	0	0.00892145
																		GO_CYCLIC_NUCLEOTIDE_METABOLIC_PROCESS	41	2.34661	0.00203666	0.00520749		GO_PYRIMIDINE_NUCLEOSIDE_CATABOLIC_PROCESS	16	2.25728	0	0.00898625
																		GO_INNER_MITOCHONDRIAL_MEMBRANE_ORGANIZATION	16	-2.28609	0	0.005213		GO_BONE_MINERALIZATION	30	2.25787	0	0.00898848
																		GO_CONNECTIVE_TISSUE_DEVELOPMENT	150	2.3459	0	0.00521445		GO_NEGATIVE_REGULATION_OF_MAPK_CASCADE	128	2.2557	0	0.00899412
																		GO_RESPONSE_TO_CARBOHYDRATE	143	2.34497	0.0019305	0.00523142		GO_PROTEIN_KINASE_C_SIGNALING	13	2.25594	0	0.00900993
																		GO_POSITIVE_REGULATION_OF_HORMONE_SECRETION	85	2.344	0	0.00525345		HMGIY_Q6	200	2.01692	0.00604839	0.0090172
																		EGR_Q6	229	2.0777	0	0.00531697		HNF1_01	161	2.01597	0.00411523	0.00902851
																		ACAWYAAAG_UNKNOWN	84	2.07656	0	0.00531755		GO_NEGATIVE_REGULATION_OF_TOR_SIGNALING	28	2.25621	0	0.00903065
																		GCCNNNWTAAR_UNKNOWN	123	2.07701	0.00598802	0.00532372		GATA6_01	189	2.01138	0.00197628	0.00915485
																		GO_ADULT_LOCOMOTORY_BEHAVIOR	62	2.34247	0	0.00534226		GO_NEGATIVE_REGULATION_OF_LIPASE_ACTIVITY	11	2.2521	0	0.00916368
																		GO_POSITIVE_REGULATION_OF_B_CELL_ACTIVATION	68	2.34228	0.00204082	0.00534813		GO_PALATE_DEVELOPMENT	67	2.25225	0.00396825	0.00918921
																		GO_SUBSTRATE_DEPENDENT_CELL_MIGRATION	22	2.33949	0	0.00542046		RSRFC4_Q2	158	2.01141	0.00659341	0.00919147
																		GO_APPENDAGE_DEVELOPMENT	124	2.33839	0	0.00544657		SP1_Q6_01	217	2.0099	0.00200401	0.0091972
																		GO_POSITIVE_REGULATION_OF_BLOOD_CIRCULATION	67	2.33785	0.0019084	0.00546705		SOX9_B1	192	2.01008	0.0063425	0.0092337
																		GO_NEURAL_CREST_CELL_DIFFERENTIATION	61	2.33565	0	0.00547788		GO_KIDNEY_MORPHOGENESIS	65	2.249	0.0019305	0.00931097
																		GO_FACE_DEVELOPMENT	44	2.33597	0	0.00548754		HEN1_02	168	2.00396	0.00202429	0.00937361
																		GO_EMBRYONIC_CAMERA_TYPE_EYE_MORPHOGENESIS	19	2.33448	0	0.00550869		MEF2_03	191	2.00429	0.00421053	0.00938298
																		GO_REGULATION_OF_CELL_DIVISION	232	-2.276	0	0.00551951		GO_RETROGRADE_VESICLE_MEDIATED_TRANSPORT_GOLGI_TO_ER	73	-2.18425	0.0019305	0.00940438
																		GO_ERROR_FREE_TRANSLESION_SYNTHESIS	17	-2.27613	0	0.00554841		TAAWWATAG_RSRFC4_Q2	134	2.00471	0.00595238	0.00940666
																		AHRARNT_01	117	2.06828	0.0122951	0.00559574		SRY_01	167	2.0024	0	0.00943087
																		MAZ_Q6	166	2.06549	0.00204499	0.00568985		GO_POSITIVE_REGULATION_OF_CHEMOTAXIS	91	2.24717	0.00197628	0.00944386
																		MYC_Q2	150	-2.12585	0.00201613	0.00575454		GO_NUCLEOSIDE_MONOPHOSPHATE_BIOSYNTHETIC_PROCESS	60	-2.18431	0.00191939	0.0094483
																		GO_NEGATIVE_REGULATION_OF_RHO_PROTEIN_SIGNAL_TRANSDUCTION	12	2.32855	0	0.00576308		GO_REGULATION_OF_MUSCLE_SYSTEM_PROCESS	155	2.24578	0	0.00950793
																		GO_REGULATION_OF_TRANSCRIPTION_INVOLVED_IN_G1_S_TRANSITION_OF_MITOTIC_CELL_CYCLE	26	-2.26905	0	0.00579103		GO_RESPONSE_TO_ACID_CHEMICAL	253	2.24371	0	0.00958551
																		GO_TRANSCRIPTION_FROM_RNA_POLYMERASE_I_PROMOTER	33	-2.26655	0	0.00584412		GO_POSITIVE_REGULATION_OF_AXONOGENESIS	61	2.24226	0	0.00962677
																		GO_RNA_CAPPING	34	-2.26506	0	0.00589678		GO_ANTIGEN_PROCESSING_AND_PRESENTATION	191	-2.1783	0.00203666	0.00971815
																		GO_POSITIVE_REGULATION_OF_OSSIFICATION	64	2.32435	0	0.00592672		GO_REGULATION_OF_CENTROSOME_CYCLE	37	-2.17902	0.00202429	0.00973631
																		GO_CELLULAR_RESPONSE_TO_OXYGEN_LEVELS	118	2.32301	0	0.00597008		GO_SENSORY_PERCEPTION_OF_MECHANICAL_STIMULUS	113	2.2399	0	0.00974779
																		GO_CELLULAR_MODIFIED_AMINO_ACID_BIOSYNTHETIC_PROCESS	47	-2.25883	0.00198807	0.00611911		GO_SERINE_FAMILY_AMINO_ACID_BIOSYNTHETIC_PROCESS	13	-2.17451	0.002	0.00992958
																		GO_DEOXYRIBONUCLEOSIDE_TRIPHOSPHATE_METABOLIC_PROCESS	16	-2.25723	0	0.00613639		GO_REGULATION_OF_FATTY_ACID_METABOLIC_PROCESS	62	2.23679	0	0.0099659
																		GO_PURINE_CONTAINING_COMPOUND_BIOSYNTHETIC_PROCESS	100	-2.25632	0	0.00616578		GO_ORGANELLE_DISASSEMBLY	160	2.2368	0	0.00999784
																		GO_GLYCINE_METABOLIC_PROCESS	14	-2.25392	0	0.00623093		TGCGCANK_UNKNOWN	475	-2.05224	0.00642398	0.0100345
																		GGGNNTTTCC_NFKB_Q6_01	112	2.0491	0.00785855	0.00625768		GO_DORSAL_VENTRAL_PATTERN_FORMATION	67	2.23443	0	0.0100897
																		GO_NEGATIVE_REGULATION_OF_OSTEOBLAST_DIFFERENTIATION	33	2.31692	0	0.00627111		GO_POSITIVE_REGULATION_OF_EPITHELIAL_CELL_DIFFERENTIATION	48	2.23393	0.00200803	0.0100932
																		TCF4_Q5	164	2.04616	0.00598802	0.00634265		FOXO1_02	200	1.98353	0.00397614	0.0104749
																		GO_REGULATION_OF_MICROTUBULE_BASED_PROCESS	218	-2.24899	0	0.00641136		GO_REGULATION_OF_CALCIUM_ION_TRANSPORT	167	2.22799	0.00195312	0.0104802
																		GO_POSITIVE_REGULATION_OF_MUSCLE_CELL_DIFFERENTIATION	66	2.31305	0	0.00641183		GO_SODIUM_ION_TRANSMEMBRANE_TRANSPORT	61	2.22644	0.002	0.0104819
																		CART1_01	162	2.04357	0.00385356	0.0064419		GO_NEGATIVE_REGULATION_OF_DEFENSE_RESPONSE	114	2.22728	0	0.010491
																		GATA1_03	192	2.04161	0.00625	0.0064577		GO_REGULATION_OF_INTERLEUKIN_1_PRODUCTION	47	2.22654	0.00199601	0.0105062
																		GO_PHOSPHATIDYLINOSITOL_3_PHOSPHATE_BIOSYNTHETIC_PROCESS	40	2.31135	0	0.00646015		WTTGKCTG_UNKNOWN	413	1.98389	0.00590551	0.0105155
																		PAX4_03	205	2.04248	0	0.00646755		GO_REGULATION_OF_FATTY_ACID_BIOSYNTHETIC_PROCESS	24	2.22524	0.00379507	0.0105541
																		GO_MULTI_ORGANISM_BEHAVIOR	55	2.3117	0.00207039	0.00646806		AP3_Q6	184	1.98132	0.00594059	0.0105663
																		GO_CENTROSOME_CYCLE	44	-2.24627	0	0.00650985		GO_REGULATION_OF_CELL_CYCLE_G2_M_PHASE_TRANSITION	54	-2.16463	0.00194553	0.0105779
																		GO_REGULATION_OF_SYNAPTIC_PLASTICITY	114	2.30906	0	0.00653382		GO_POSITIVE_REGULATION_OF_NUCLEOTIDE_METABOLIC_PROCESS	92	2.22478	0	0.0105903
																		GO_JNK_CASCADE	69	2.30909	0	0.00655643		GO_NOTOCHORD_DEVELOPMENT	13	2.22204	0	0.0106745
																		GO_INTRINSIC_APOPTOTIC_SIGNALING_PATHWAY_IN_RESPONSE_TO_ENDOPLASMIC_RETICULUM_STRESS	29	2.30933	0	0.00657425		GO_VENTRAL_SPINAL_CORD_INTERNEURON_DIFFERENTIATION	13	2.22323	0.00392927	0.0106967
																		GO_NEURON_PROJECTION_GUIDANCE	161	2.30588	0	0.0066801		GO_ENDOCRINE_PANCREAS_DEVELOPMENT	28	2.22214	0.00187266	0.0106989
																		RYCACNNRNNRNCAG_UNKNOWN	58	2.0363	0.00402414	0.0066857		GO_REGULATION_OF_ALPHA_BETA_T_CELL_DIFFERENTIATION	38	2.22262	0.00197239	0.0107022
																		TAXCREB_02	22	2.03539	0.00200401	0.00670442		GO_POSITIVE_REGULATION_OF_TELOMERE_MAINTENANCE_VIA_TELOMERE_LENGTHENING	32	-2.16188	0	0.0107065
																		GO_REGULATION_OF_PEPTIDASE_ACTIVITY	294	2.30488	0.00212766	0.00672473		GATA1_05	205	1.97799	0.00409836	0.0107231
																		GO_POSITIVE_REGULATION_OF_CYCLIC_NUCLEOTIDE_METABOLIC_PROCESS	72	2.30279	0	0.0067886		GO_ACTIVATION_OF_PROTEIN_KINASE_ACTIVITY	236	2.21971	0	0.0108638
																		GO_REGULATION_OF_REGULATED_SECRETORY_PATHWAY	105	2.30311	0.00402414	0.00679716		MYOD_Q6	200	1.97611	0.0113208	0.0108852
																		ATF1_Q6	188	2.03206	0.00395257	0.00684268		GO_UNSATURATED_FATTY_ACID_METABOLIC_PROCESS	85	2.21824	0	0.0109372
																		AR_02	34	2.03125	0.0040404	0.00685483		GO_MITOCHONDRIAL_TRANSPORT	139	-2.15783	0	0.0109412
																		GO_POSITIVE_REGULATION_OF_WOUND_HEALING	38	2.29969	0.00197239	0.00688952		NFY_C	207	-2.02928	0.00197239	0.0109436
																		AP2GAMMA_01	217	2.03002	0	0.00689067		AFP1_Q6	188	1.97468	0.00578035	0.0109536
																		GO_PROTEASOME_ASSEMBLY	12	-2.23702	0.00408998	0.00690288		HAND1E47_01	206	1.97143	0.00592885	0.011038
																		GO_NEGATIVE_REGULATION_OF_ANION_TRANSPORT	26	2.29869	0	0.00690417		GO_RESPONSE_TO_NICOTINE	40	2.21638	0.00204082	0.011048
																		HAND1E47_01	206	2.02775	0.00814664	0.00691472		GO_CELL_GROWTH	112	2.21662	0	0.0110649
																		GO_NEGATIVE_REGULATION_OF_CATECHOLAMINE_SECRETION	12	2.29654	0.00410678	0.00700378		GATA1_02	189	1.97218	0.00804829	0.0110669
																		GO_NEGATIVE_REGULATION_OF_NEURON_DEATH	149	2.2966	0	0.00702736		CP2_01	207	1.9695	0.00588235	0.0111248
																		GO_ALCOHOL_METABOLIC_PROCESS	283	2.29523	0	0.00705563		GO_ACID_SECRETION	46	2.2149	0.00195695	0.011137
																		GO_MITOTIC_CELL_CYCLE_CHECKPOINT	129	-2.23321	0	0.00707182		GO_POSITIVE_REGULATION_OF_MUSCLE_CELL_DIFFERENTIATION	66	2.213	0.00195312	0.0112132
																		GO_SENSORY_PERCEPTION_OF_PAIN	54	2.2946	0	0.00707885		GO_POSITIVE_REGULATION_OF_HOMEOSTATIC_PROCESS	173	2.21146	0.00377358	0.0112256
																		GO_MACROMOLECULE_DEACYLATION	65	2.29329	0.00194553	0.0070872		GO_CELLULAR_MODIFIED_AMINO_ACID_METABOLIC_PROCESS	173	-2.15354	0.00202429	0.011229
																		GO_EMBRYONIC_PLACENTA_MORPHOGENESIS	15	2.29403	0.00196464	0.00708797		GO_REGULATION_OF_CARBOHYDRATE_METABOLIC_PROCESS	133	2.21116	0	0.0112334
																		GO_GLYCOLIPID_BIOSYNTHETIC_PROCESS	53	-2.23201	0.00205761	0.00711004		GO_POSITIVE_REGULATION_OF_ACUTE_INFLAMMATORY_RESPONSE	21	2.2132	0	0.0112345
																		GO_REGULATION_OF_VASCULATURE_DEVELOPMENT	182	2.29329	0	0.00711067		GO_CELL_DIFFERENTIATION_IN_SPINAL_CORD	37	2.2136	0	0.0112347
																		GO_PHENOL_CONTAINING_COMPOUND_BIOSYNTHETIC_PROCESS	25	2.28949	0	0.00723055		GO_ALCOHOL_BIOSYNTHETIC_PROCESS	96	2.21162	0	0.0112551
																		STAT1_03	212	2.02166	0.00576923	0.0072671		GO_OLIGODENDROCYTE_DIFFERENTIATION	45	2.20897	0.00191571	0.011357
																		GO_NEURONAL_STEM_CELL_POPULATION_MAINTENANCE	14	2.28659	0	0.00732279		GO_NEGATIVE_REGULATION_OF_CELL_ACTIVATION	130	2.20671	0.002079	0.011521
																		GO_RRNA_METHYLATION	16	-2.22355	0	0.00740282		GO_POSITIVE_REGULATION_OF_T_CELL_MEDIATED_IMMUNITY	29	2.20523	0.00402414	0.0115859
																		RFX1_01	210	2.01776	0.00201613	0.00740496		GO_THYROID_HORMONE_METABOLIC_PROCESS	11	2.20374	0.00210084	0.0116283
																		GO_MATURATION_OF_LSU_RRNA	13	-2.22383	0.0020202	0.00741567		GO_HORMONE_TRANSPORT	56	2.20436	0.002079	0.0116419
																		CEBP_Q2_01	206	2.01846	0.00938086	0.00742283		CCAWNWWNNNGGC_UNKNOWN	72	1.95925	0.0039604	0.0117847
																		GO_DEMETHYLATION	44	2.28158	0	0.00754965		CDC5_01	193	1.95796	0.011811	0.0118869
																		GO_REGULATION_OF_SYNAPSE_ORGANIZATION	75	2.2817	0	0.0075652		GO_PEPTIDYL_TYROSINE_MODIFICATION	166	2.20037	0	0.011913
																		GO_NEGATIVE_REGULATION_OF_AMINE_TRANSPORT	18	2.28019	0	0.00757083		AR_01	132	1.95572	0.00824742	0.0120211
																		AGCYRWTTC_UNKNOWN	85	2.01199	0.00378072	0.00758502		TEF1_Q6	175	1.9533	0.00610998	0.0121039
																		CREBP1CJUN_01	221	2.01057	0.00773694	0.0075872		GO_PROTEIN_TARGETING_TO_MITOCHONDRION	45	-2.13936	0	0.0123907
																		GATAAGR_GATA_C	217	2.01103	0.00416667	0.00758874		GO_LIPID_LOCALIZATION	203	2.19225	0	0.012513
																		GO_NEGATIVE_REGULATION_OF_COAGULATION	41	2.27917	0	0.00761012		GO_REGULATION_OF_EXCRETION	16	2.19255	0	0.0125168
																		CTGRYYYNATT_UNKNOWN	52	2.00746	0.00635593	0.00770006		GO_DNA_LIGATION	15	-2.13383	0.00193798	0.0127561
																		GO_COGNITION	198	2.27608	0	0.00772192		BRN2_01	191	1.94185	0	0.012779
																		GO_REGULATION_OF_COLLATERAL_SPROUTING	13	2.27511	0	0.00776486		GO_WATER_SOLUBLE_VITAMIN_METABOLIC_PROCESS	74	-2.13274	0.00203666	0.0127932
																		KMCATNNWGGA_UNKNOWN	78	2.00514	0.0019685	0.00779349		GO_RECIPROCAL_DNA_RECOMBINATION	33	-2.13404	0	0.0127938
																		GO_CELL_SUBSTRATE_ADHESION	138	2.27366	0.0019305	0.00779841		TCF4_Q5	164	1.93734	0.00623701	0.0130291
																		CEBPDELTA_Q6	186	2.00389	0.00779727	0.007819		YATTNATC_UNKNOWN	269	1.93549	0.00795229	0.0130568
																		GO_SODIUM_ION_TRANSPORT	100	2.27097	0	0.00793438		XBP1_01	110	1.93605	0.00769231	0.0130919
																		GO_INTEGRIN_MEDIATED_SIGNALING_PATHWAY	74	2.27072	0.00204499	0.00794958		NGFIC_01	218	1.9341	0.00570342	0.0131087
																		TTTNNANAGCYR_UNKNOWN	100	1.99995	0	0.00798963		GO_STEROID_BIOSYNTHETIC_PROCESS	90	2.1843	0	0.0131682
																		GO_RESPONSE_TO_TRANSFORMING_GROWTH_FACTOR_BETA	128	2.26827	0.00192678	0.00800713		GO_ORGANIC_ACID_BIOSYNTHETIC_PROCESS	214	-2.12795	0.00194932	0.0131716
																		IRF1_01	193	2.0001	0.00390625	0.00801475		GO_RESPONSE_TO_GRAVITY	9	2.18214	0.00190476	0.0131865
																		GO_NEGATIVE_REGULATION_OF_INTRACELLULAR_PROTEIN_TRANSPORT	81	2.26835	0	0.00802807		GO_REGULATION_OF_BMP_SIGNALING_PATHWAY	58	2.18229	0	0.0132124
																		GO_REGULATION_OF_RHO_PROTEIN_SIGNAL_TRANSDUCTION	98	2.26864	0	0.00803588		GO_NUCLEOBASE_CONTAINING_SMALL_MOLECULE_INTERCONVERSION	21	-2.12692	0	0.0132295
																		GO_GASTRULATION_WITH_MOUTH_FORMING_SECOND	21	2.26615	0	0.00810565		GO_BONE_MORPHOGENESIS	59	2.18232	0.00204499	0.0132506
																		GO_CELL_FATE_COMMITMENT	159	2.26525	0.0021692	0.00814201		GO_PYRIMIDINE_NUCLEOSIDE_BIOSYNTHETIC_PROCESS	25	-2.12481	0	0.0133819
																		GO_NEGATIVE_REGULATION_OF_NEURON_DIFFERENTIATION	155	2.26464	0	0.00814749		GO_POSITIVE_REGULATION_OF_ALPHA_BETA_T_CELL_ACTIVATION	44	2.17931	0.00397614	0.0134159
																		GO_RESPONSE_TO_ALKALOID	108	2.26267	0.00192308	0.00822744		ETS1_B	222	1.92927	0.0063425	0.0134319
																		TAAYNRNNTCC_UNKNOWN	128	1.99514	0.00626305	0.008259		GCGNNANTTCC_UNKNOWN	115	1.92598	0.0158416	0.0136368
																		GO_REGULATION_OF_VESICLE_FUSION	55	2.26137	0	0.00830632		GO_REGULATION_OF_NOTCH_SIGNALING_PATHWAY	54	2.1761	0	0.0136411
																		PAX5_PROB_MATB_ACTIVATED	350	1.9932	0	0.0083279		ACTWSNACTNY_UNKNOWN	91	1.92387	0.00779727	0.0136532
																		GO_CELLULAR_RESPONSE_TO_UV	63	2.25973	0.00212766	0.00838035		GO_TERPENOID_METABOLIC_PROCESS	68	2.17624	0.00197239	0.0136643
																		PPARA_02	113	1.99114	0.00191571	0.00838846		TBP_01	178	1.92448	0.0120724	0.0136842
																		USF2_Q6	208	-2.05722	0	0.00840599		GO_REGULATION_OF_LEUKOCYTE_DIFFERENTIATION	186	2.17466	0	0.0136942
																		SP1_01	203	1.98767	0.0020202	0.00850523		GO_BICARBONATE_TRANSPORT	35	2.1741	0	0.0136986
																		CRGAARNNNNCGA_UNKNOWN	44	1.98472	0.00210084	0.00863309		GO_NEGATIVE_REGULATION_OF_MACROPHAGE_DERIVED_FOAM_CELL_DIFFERENTIATION	10	2.17475	0.00393701	0.0137291
																		GO_REGULATION_OF_REACTIVE_OXYGEN_SPECIES_METABOLIC_PROCESS	126	2.25022	0	0.00872668		GO_EPITHELIAL_TO_MESENCHYMAL_TRANSITION	44	2.17138	0.0040568	0.0137901
																		GO_CELLULAR_RESPONSE_TO_RADIATION	119	2.25123	0	0.00872886		GO_AMINO_ACID_IMPORT	9	2.1709	0	0.0137906
																		GO_DEOXYRIBONUCLEOTIDE_BIOSYNTHETIC_PROCESS	12	-2.19781	0.00203252	0.0087429		GO_RESPONSE_TO_PURINE_CONTAINING_COMPOUND	136	2.17157	0.00404858	0.0138171
																		GO_REGULATION_OF_FIBRINOLYSIS	14	2.25027	0	0.00875328		GO_REGULATION_OF_NUCLEOCYTOPLASMIC_TRANSPORT	188	2.17225	0.00201207	0.0138211
																		GO_POSITIVE_REGULATION_OF_CELL_ACTIVATION	257	2.25223	0.00203666	0.00875334		GO_REGULATION_OF_PROTEIN_TYROSINE_KINASE_ACTIVITY	52	2.16977	0	0.0138763
																		GO_ENDODERM_DEVELOPMENT	58	2.25132	0.00383877	0.00875564		GO_REGULATION_OF_ESTABLISHMENT_OF_PROTEIN_LOCALIZATION_TO_CHROMOSOME	10	-2.11741	0	0.0139287
																		GO_REGULATION_OF_STRIATED_MUSCLE_CELL_DIFFERENTIATION	68	2.25152	0	0.00876972		GO_REGULATION_OF_INTERLEUKIN_8_BIOSYNTHETIC_PROCESS	9	2.16854	0	0.0139421
																		GO_GLUTAMINE_FAMILY_AMINO_ACID_METABOLIC_PROCESS	55	-2.19816	0.00197239	0.00877365		GO_REGULATION_OF_PROTEASOMAL_UBIQUITIN_DEPENDENT_PROTEIN_CATABOLIC_PROCESS	136	-2.11434	0.00198413	0.014153
																		GO_RRNA_CONTAINING_RIBONUCLEOPROTEIN_COMPLEX_EXPORT_FROM_NUCLEUS	11	-2.1959	0.0019802	0.00881529		OCT_C	187	1.91471	0	0.0144316
																		GO_PROTEIN_LOCALIZATION_TO_CHROMATIN	10	-2.19444	0	0.00881968		GO_REGULATION_OF_LYMPHOCYTE_DIFFERENTIATION	107	2.16292	0	0.0144599
																		GO_NEGATIVE_REGULATION_OF_PROTEIN_COMPLEX_DISASSEMBLY	150	-2.19461	0.00195695	0.00884477		GO_REGULATION_OF_STEM_CELL_PROLIFERATION	73	2.16229	0.00400802	0.0144858
																		GO_SKELETAL_MUSCLE_ADAPTATION	7	2.2462	0	0.00892239		POU1F1_Q6	179	1.91187	0.00851064	0.014623
																		GO_INORGANIC_ANION_TRANSPORT	99	2.24692	0	0.00894666		GO_POSITIVE_REGULATION_OF_LYMPHOCYTE_MEDIATED_IMMUNITY	59	2.15983	0.00382409	0.0146798
																		GO_ADAPTIVE_IMMUNE_RESPONSE	211	2.24622	0.00198807	0.00894934		MIF1_01	148	1.90979	0.00398406	0.0147511
																		GO_PIGMENT_METABOLIC_PROCESS	53	-2.19194	0.0039604	0.00894978		GO_ARACHIDONIC_ACID_METABOLIC_PROCESS	36	2.15836	0.00212314	0.0147771
																		GO_POSITIVE_REGULATION_OF_CAMP_METABOLIC_PROCESS	59	2.24535	0.00198807	0.00894993		GO_REGULATION_OF_NEURAL_PRECURSOR_CELL_PROLIFERATION	58	2.15491	0.00556586	0.0149966
																		GO_CYTOSOLIC_TRANSPORT	185	2.24344	0.0040568	0.00899652		GO_ANTERIOR_POSTERIOR_AXIS_SPECIFICATION	33	2.15519	0.00199601	0.0149994
																		GO_CELLULAR_GLUCOSE_HOMEOSTASIS	68	2.24376	0.00201207	0.00900654		GO_REGULATION_OF_SYNAPTIC_TRANSMISSION_GLUTAMATERGIC	37	2.1521	0.00194175	0.0151539
																		GO_GLOBAL_GENOME_NUCLEOTIDE_EXCISION_REPAIR	32	-2.19015	0	0.00901712		GO_REGULATION_OF_SMALL_GTPASE_MEDIATED_SIGNAL_TRANSDUCTION	254	2.15231	0.0020284	0.0151723
																		GO_AXON_EXTENSION	30	2.24242	0.00399202	0.00904487		GO_NEGATIVE_REGULATION_OF_GLIOGENESIS	30	2.15015	0	0.0153657
																		GO_NEGATIVE_REGULATION_OF_HOMEOSTATIC_PROCESS	110	2.23963	0	0.00915134		GO_CAMERA_TYPE_EYE_MORPHOGENESIS	74	2.14841	0.0019685	0.0153913
																		GO_POSITIVE_REGULATION_OF_LIPID_BIOSYNTHETIC_PROCESS	49	2.23868	0	0.00919886		GO_CELLULAR_RESPONSE_TO_MECHANICAL_STIMULUS	69	2.14856	0.00381679	0.0154141
																		GO_REGULATION_OF_BICELLULAR_TIGHT_JUNCTION_ASSEMBLY	11	2.23813	0	0.00922126		GO_LYMPHOCYTE_MIGRATION	35	2.14886	0	0.0154331
																		GO_PLASMA_MEMBRANE_ORGANIZATION	177	2.2368	0	0.00927668		GO_NEGATIVE_REGULATION_OF_HYDROLASE_ACTIVITY	299	2.14899	0.00551471	0.0154559
																		GO_POSITIVE_REGULATION_OF_EXOCYTOSIS	66	2.23601	0	0.00929869		GO_REGULATION_OF_STEROID_METABOLIC_PROCESS	56	2.14699	0.00408998	0.0154691
																		GO_CYTOKINE_PRODUCTION	97	2.23382	0	0.00936159		GO_NEGATIVE_REGULATION_OF_CELL_PROJECTION_ORGANIZATION	123	2.14622	0	0.0154721
																		GO_NEGATIVE_REGULATION_OF_MUSCLE_CELL_DIFFERENTIATION	45	2.23232	0.00375235	0.00940814		GO_CALCIUM_ION_IMPORT	53	2.14649	0.00585938	0.0154724
																		HFH1_01	183	1.96627	0.00982318	0.00963023		GO_SOMATIC_RECOMBINATION_OF_IMMUNOGLOBULIN_GENE_SEGMENTS	20	-2.10008	0.00204918	0.0155061
																		GO_POSITIVE_REGULATION_OF_SMOOTH_MUSCLE_CELL_PROLIFERATION	52	2.2275	0	0.00966651		GO_BIOMINERAL_TISSUE_DEVELOPMENT	51	2.14478	0	0.015583
																		GO_ANATOMICAL_STRUCTURE_HOMEOSTASIS	238	-2.17728	0.00208333	0.00968908		GO_REGULATION_OF_LIPASE_ACTIVITY	59	2.14357	0	0.0156819
																		GO_REGULATION_OF_MUSCLE_CELL_APOPTOTIC_PROCESS	34	2.22612	0	0.00971223		HNF1_C	162	1.89917	0.00808081	0.0157161
																		GO_REGULATION_OF_POLYSACCHARIDE_METABOLIC_PROCESS	38	2.22556	0	0.00971658		GO_REGULATION_OF_LIPOPOLYSACCHARIDE_MEDIATED_SIGNALING_PATHWAY	15	2.14237	0.00207039	0.015758
																		GO_POSITIVE_REGULATION_OF_PEPTIDE_SECRETION	66	2.22631	0	0.00973215		GO_REGULATION_OF_CELL_CYCLE_G1_S_PHASE_TRANSITION	136	-2.09436	0	0.0158523
																		GO_REGULATION_OF_B_CELL_DIFFERENTIATION	22	2.22428	0.002	0.00975302		GO_SPLICEOSOMAL_SNRNP_ASSEMBLY	37	-2.09585	0.0019305	0.0158612
																		GO_TRANSCRIPTION_ELONGATION_FROM_RNA_POLYMERASE_II_PROMOTER	69	-2.17332	0.00392157	0.00984651		GO_NEGATIVE_REGULATION_OF_CHROMOSOME_SEGREGATION	26	-2.09349	0	0.0158653
																		GO_POST_EMBRYONIC_DEVELOPMENT	73	2.22163	0	0.0098613		GO_REGULATION_OF_PROTEIN_MODIFICATION_BY_SMALL_PROTEIN_CONJUGATION_OR_REMOVAL	260	-2.09468	0	0.0158942
																		GO_CYTOKINE_METABOLIC_PROCESS	13	2.22231	0.00203666	0.00986546		ER_Q6_02	209	1.89675	0.00808081	0.0159409
																		GO_ORGANIC_ACID_CATABOLIC_PROCESS	178	-2.16966	0.0059761	0.00999245		GO_BETA_CATENIN_DESTRUCTION_COMPLEX_DISASSEMBLY	18	2.13986	0.00204082	0.0159885
																		FOXM1_01	192	1.95972	0.0122449	0.0100047		GO_IMMUNOGLOBULIN_PRODUCTION	41	-2.09088	0	0.0160222
																		STAT6_01	195	1.95905	0.00431035	0.0100168		GO_ESTABLISHMENT_OR_MAINTENANCE_OF_TRANSMEMBRANE_ELECTROCHEMICAL_GRADIENT	10	2.13822	0	0.0160964
																		GO_CELLULAR_MODIFIED_AMINO_ACID_METABOLIC_PROCESS	173	-2.16971	0	0.0100304		GO_NEGATIVE_REGULATION_OF_CELL_DIVISION	56	-2.0896	0.00381679	0.0161072
																		GO_REGULATION_OF_PROTEIN_KINASE_B_SIGNALING	97	2.21704	0	0.0101324		GO_PROTEIN_KINASE_B_SIGNALING	31	2.13695	0.0060241	0.0161415
																		GO_REGULATION_OF_TRANSFORMING_GROWTH_FACTOR_BETA_PRODUCTION	22	2.21754	0	0.0101412		GO_VENTRICULAR_SEPTUM_MORPHOGENESIS	20	2.1349	0.00404858	0.0162775
																		GO_PIGMENT_BIOSYNTHETIC_PROCESS	42	-2.16495	0	0.0102261		GO_NUCLEAR_ENVELOPE_ORGANIZATION	75	-2.08669	0.00206186	0.016376
																		GO_REGULATION_OF_MAP_KINASE_ACTIVITY	271	2.21524	0.0019685	0.0102588		GO_PEPTIDE_CROSS_LINKING	20	2.13171	0	0.0165465
																		GO_REGULATION_OF_CHONDROCYTE_DIFFERENTIATION	33	2.21449	0	0.0102974		GO_RNA_3_END_PROCESSING	94	-2.08424	0	0.0165795
																		CEBPA_01	184	1.95327	0.00404858	0.0103127		GO_NEGATIVE_REGULATION_OF_MONOOXYGENASE_ACTIVITY	13	2.13015	0	0.0166733
																		STAT5A_04	158	1.95357	0.00970874	0.0103331		FREAC7_01	135	1.88757	0.00772201	0.016828
																		GO_RNA_METHYLATION	44	-2.15616	0	0.0107599		GO_PYRIMIDINE_NUCLEOTIDE_BIOSYNTHETIC_PROCESS	27	-2.0796	0.00194175	0.0169944
																		TCF11MAFG_01	161	1.94557	0.00380952	0.0107847		GO_CLEAVAGE_INVOLVED_IN_RRNA_PROCESSING	19	-2.07868	0.00181488	0.0170079
																		SP1_Q4_01	221	1.94323	0.00400802	0.0108681		GO_NUCLEAR_PORE_ORGANIZATION	14	-2.07743	0	0.0170529
																		GO_SPINDLE_CHECKPOINT	23	-2.15373	0	0.0109062		PAX4_03	205	1.88359	0.00957854	0.0171393
																		GO_POSITIVE_REGULATION_OF_HOMEOSTATIC_PROCESS	173	2.20539	0.00400802	0.0109527		GO_SODIUM_ION_TRANSPORT	100	2.12458	0.0020202	0.0171956
																		RORA1_01	199	1.94151	0.00787402	0.0109846		GO_AXIS_SPECIFICATION	67	2.1247	0.00414079	0.0172293
																		GO_REGULATION_OF_BONE_RESORPTION	23	2.20391	0	0.0110359		AAGWWRNYGGC_UNKNOWN	111	1.88102	0.00787402	0.0173204
																		YRTCANNRCGC_UNKNOWN	56	1.93758	0.00626305	0.0111455		GO_POSITIVE_REGULATION_OF_LEUKOCYTE_MEDIATED_IMMUNITY	75	2.12319	0.00191205	0.017331
																		TGIF_01	196	1.93834	0.00957854	0.0111574		GO_ATTACHMENT_OF_SPINDLE_MICROTUBULES_TO_KINETOCHORE	11	-2.07403	0.0039604	0.0173476
																		GO_RESPONSE_TO_AUDITORY_STIMULUS	20	2.20191	0.00414938	0.0111785		GO_POSITIVE_REGULATION_OF_INTERLEUKIN_4_PRODUCTION	20	2.12232	0	0.0173605
																		GO_POSITIVE_REGULATION_OF_AMINE_TRANSPORT	21	2.20125	0	0.0111864		GO_HORMONE_MEDIATED_SIGNALING_PATHWAY	121	2.12254	0.0063425	0.017373
																		GO_REGULATION_OF_HOMOTYPIC_CELL_CELL_ADHESION	250	2.19661	0.00202429	0.0114794		GO_PROTEIN_LOCALIZATION_TO_KINETOCHORE	8	-2.07159	0	0.0175009
																		GO_REGULATION_OF_MICROTUBULE_POLYMERIZATION_OR_DEPOLYMERIZATION	160	-2.14373	0	0.0115451		GO_REGULATION_OF_EPIDERMAL_GROWTH_FACTOR_ACTIVATED_RECEPTOR_ACTIVITY	19	2.12037	0.00196078	0.0175444
																		AP2_Q6	221	1.92944	0.0139442	0.0116003		GO_REGULATION_OF_AUTOPHAGY	235	2.11954	0.004	0.0175989
																		POU1F1_Q6	179	1.92734	0.00643777	0.0116716		GO_REGULATION_OF_STEROID_HORMONE_SECRETION	9	2.11906	0.00595238	0.0176039
																		PU1_Q6	198	1.92608	0.00943396	0.0117429		GO_CHEMOKINE_MEDIATED_SIGNALING_PATHWAY	41	2.11811	0.00587084	0.0176559
																		GO_TERPENOID_METABOLIC_PROCESS	68	2.19282	0.00618557	0.0117432		GO_POSITIVE_REGULATION_OF_CYCLIC_NUCLEOTIDE_METABOLIC_PROCESS	72	2.11834	0.00203666	0.0176689
																		GO_PYRIMIDINE_NUCLEOSIDE_BIOSYNTHETIC_PROCESS	25	-2.13935	0.00399202	0.0117628		GO_REGULATION_OF_LYMPHOCYTE_MEDIATED_IMMUNITY	93	2.11677	0.0041841	0.0177764
																		GO_REGULATION_OF_DNA_METABOLIC_PROCESS	291	-2.14008	0.00630252	0.0117647		GO_CYCLIC_NUCLEOTIDE_METABOLIC_PROCESS	41	2.11595	0.00412371	0.0178099
																		MYCMAX_B	230	1.9224	0.0077821	0.0119306		GO_REGULATION_OF_CATENIN_IMPORT_INTO_NUCLEUS	23	2.11596	0.00824742	0.0178547
																		GO_SODIUM_ION_TRANSMEMBRANE_TRANSPORT	61	2.19011	0	0.0119322		GO_CYTOSOLIC_TRANSPORT	185	2.11443	0.00383142	0.0178643
																		TGACGTCA_ATF3_Q6	197	1.92298	0.00792079	0.0119411		GO_ORGANIC_ACID_CATABOLIC_PROCESS	178	-2.06761	0.00207039	0.017898
																		GO_PHOSPHATIDYLINOSITOL_METABOLIC_PROCESS	169	2.18947	0	0.0119535		GO_GRANULOCYTE_ACTIVATION	19	2.11459	0.00404858	0.017902
																		GO_FOLIC_ACID_CONTAINING_COMPOUND_METABOLIC_PROCESS	26	-2.13538	0	0.0119555		MEIS1AHOXA9_01	92	1.87425	0.0122449	0.0179823
																		HMGIY_Q6	200	1.92244	0.00817996	0.0119606		GO_NUCLEOTIDE_EXCISION_REPAIR_PREINCISION_COMPLEX_ASSEMBLY	29	-2.06609	0.00573614	0.0179961
																		GO_REGULATION_OF_RESPONSE_TO_CYTOKINE_STIMULUS	115	2.1878	0.00203252	0.0120519		MYB_Q3	207	1.87309	0.010142	0.0180689
																		GO_NEGATIVE_REGULATION_OF_INTRACELLULAR_TRANSPORT	117	2.18549	0.00194175	0.0121844		GO_CELLULAR_RESPONSE_TO_STEROID_HORMONE_STIMULUS	165	2.10987	0.00392157	0.0182153
																		GO_REGULATION_OF_PEPTIDYL_SERINE_PHOSPHORYLATION	86	2.18103	0	0.0125819		GO_POSITIVE_REGULATION_OF_ION_TRANSPORT	181	2.11018	0	0.0182362
																		GO_REGULATION_OF_WNT_SIGNALING_PATHWAY	267	2.17795	0	0.0128147		GO_REGULATION_OF_LIPOPROTEIN_LIPASE_ACTIVITY	10	2.11025	0.00609756	0.0182747
																		GO_PURINE_NUCLEOSIDE_MONOPHOSPHATE_BIOSYNTHETIC_PROCESS	40	-2.12276	0	0.0128529		GO_LYTIC_VACUOLE_ORGANIZATION	50	2.10887	0.00205761	0.0182796
																		GO_CYTOPLASMIC_TRANSLATIONAL_INITIATION	14	-2.1207	0.0040404	0.0129385		GO_ATP_HYDROLYSIS_COUPLED_TRANSMEMBRANE_TRANSPORT	28	2.11046	0.00207039	0.0182926
																		GCCATNTTG_YY1_Q6	395	1.90839	0.00803213	0.0129474		GO_POSITIVE_REGULATION_OF_CELL_CYCLE	290	-2.06294	0.002	0.0183052
																		ER_Q6_02	209	1.90588	0.0102881	0.0130515		GO_EMBRYONIC_PLACENTA_MORPHOGENESIS	15	2.10707	0.00194932	0.0183394
																		GO_RENAL_SYSTEM_VASCULATURE_DEVELOPMENT	17	2.17454	0	0.0131003		GO_AXIS_ELONGATION	18	2.10792	0.00575816	0.0183651
																		CHOP_01	196	1.90457	0.0155945	0.0131007		GO_PROTEIN_AUTOPHOSPHORYLATION	179	2.10707	0.00398406	0.0183844
																		TTCYRGAA_UNKNOWN	261	1.90386	0.012024	0.0131397		GO_POSITIVE_REGULATION_OF_NEUROTRANSMITTER_TRANSPORT	13	2.10724	0	0.0183986
																		GO_CELLULAR_AMINO_ACID_CATABOLIC_PROCESS	96	-2.1173	0.00632911	0.0131418		ICSBP_Q6	204	1.86903	0.00814664	0.0185252
																		GO_REGULATION_OF_CHROMOSOME_SEGREGATION	77	-2.11637	0.00591716	0.013155		GO_REGULATION_OF_CELLULAR_RESPONSE_TO_HEAT	70	-2.06021	0.00199601	0.0185339
																		GO_CELLULAR_RESPONSE_TO_PEPTIDE	230	2.17289	0.00197239	0.0132217		GO_REGULATION_OF_PROTEIN_IMPORT	153	2.104	0	0.0186341
																		GO_ACTIVATION_OF_PROTEIN_KINASE_ACTIVITY	236	2.17198	0.0019802	0.0132654		ARP1_01	122	1.8674	0.0140281	0.0186838
																		GO_RECEPTOR_METABOLIC_PROCESS	64	2.17127	0	0.0133127		GO_ADULT_LOCOMOTORY_BEHAVIOR	62	2.10237	0.00406504	0.0187023
																		GO_POSITIVE_REGULATION_OF_LEUKOCYTE_MIGRATION	82	2.17051	0	0.0133526		GO_REGULATION_OF_ENDOTHELIAL_CELL_APOPTOTIC_PROCESS	28	2.10244	0	0.0187444
																		GO_LUNG_ALVEOLUS_DEVELOPMENT	32	2.17015	0.00199601	0.0133543		TGATTTRY_GFI1_01	198	1.86539	0.0192678	0.018754
																		GO_NEGATIVE_REGULATION_OF_IMMUNE_SYSTEM_PROCESS	295	2.16863	0.00188679	0.0134204		COUP_DR1_Q6	204	1.866	0.00208333	0.0187661
																		GO_RESPONSE_TO_TEMPERATURE_STIMULUS	121	2.16794	0.002	0.0134445		GO_NEGATIVE_REGULATION_OF_LOCOMOTION	205	2.10096	0.00197628	0.0188221
																		GO_REGULATION_OF_BINDING	247	2.16737	0.00198413	0.0134537		GO_NEGATIVE_REGULATION_OF_LIPID_TRANSPORT	18	2.09972	0	0.0188772
																		GO_CARBOHYDRATE_CATABOLIC_PROCESS	98	-2.11212	0	0.0134703		PIT1_Q6	170	1.86348	0.00980392	0.0189039
																		GO_REGULATION_OF_CHEMOTAXIS	137	2.16671	0	0.0134849		IRF1_Q6	206	1.8606	0.011976	0.0191194
																		HNF4_Q6	215	1.8983	0.0159046	0.0135546		YWATTWNNRGCT_UNKNOWN	55	1.85653	0.00596422	0.0194658
																		GO_VITAMIN_BIOSYNTHETIC_PROCESS	14	-2.10913	0	0.0136091		GO_ENDOCARDIAL_CUSHION_MORPHOGENESIS	17	2.09459	0.0019084	0.0194829
																		GO_GUANOSINE_CONTAINING_COMPOUND_BIOSYNTHETIC_PROCESS	14	-2.10916	0	0.0136683		SP1_01	203	1.85511	0.0077821	0.0195203
																		GO_MULTICELLULAR_ORGANISMAL_SIGNALING	90	2.16378	0	0.0136903		GO_LONG_CHAIN_FATTY_ACID_METABOLIC_PROCESS	72	2.09354	0.00612245	0.0195268
																		OCT1_Q5_01	192	1.89549	0.00598802	0.0137211		GO_ATRIOVENTRICULAR_VALVE_DEVELOPMENT	13	2.09398	0.00628931	0.0195303
																		CP2_01	207	1.89454	0.011583	0.0137633		GO_REGULATION_OF_T_CELL_CYTOKINE_PRODUCTION	18	2.09281	0.00406504	0.019557
																		GO_CARDIAC_MUSCLE_TISSUE_DEVELOPMENT	106	2.16282	0.00414079	0.0137732		HNF3_Q6	131	1.85304	0.0060241	0.019713
																		GO_POST_GOLGI_VESICLE_MEDIATED_TRANSPORT	75	2.16081	0	0.013889		CREB_02	212	1.85112	0.00742115	0.0197463
																		GO_ORGANIC_ACID_TRANSPORT	199	2.16117	0.00582524	0.0139035		HNF3ALPHA_Q6	157	1.85187	0.0139442	0.0197659
																		GO_REGULATION_OF_SMOOTH_MUSCLE_CELL_PROLIFERATION	85	2.15958	0	0.0139782		GO_EPITHELIAL_CELL_PROLIFERATION	66	2.09085	0.003861	0.0197768
																		GO_REGULATION_OF_DOPAMINE_SECRETION	17	2.157	0.00193424	0.0140917		GO_REGULATION_OF_JNK_CASCADE	135	2.08924	0.00201613	0.0199385
																		GO_REGULATION_OF_TRANSCRIPTION_FACTOR_IMPORT_INTO_NUCLEUS	81	2.15789	0	0.0140924		GO_DETECTION_OF_STIMULUS	230	2.08762	0.00391389	0.0200569
																		GO_REGULATION_OF_CELL_JUNCTION_ASSEMBLY	58	2.15701	0	0.0141284		GO_REGULATION_OF_NEUROLOGICAL_SYSTEM_PROCESS	37	2.08544	0.00401606	0.0201549
																		MTF1_Q4	204	1.88878	0.00793651	0.0142137		GO_REGULATION_OF_ENDOCRINE_PROCESS	32	2.08619	0	0.0201581
																		GO_NEGATIVE_REGULATION_OF_CELLULAR_PROTEIN_LOCALIZATION	119	2.15445	0.00395257	0.0142411		GO_REGULATION_OF_ALPHA_BETA_T_CELL_ACTIVATION	58	2.08563	0.00200401	0.0201827
																		GO_TETRAHYDROFOLATE_METABOLIC_PROCESS	19	-2.10142	0.00407332	0.0142571		GO_NITROGEN_CYCLE_METABOLIC_PROCESS	13	-2.04478	0.00630252	0.0203001
																		GO_POSITIVE_REGULATION_OF_POTASSIUM_ION_TRANSMEMBRANE_TRANSPORT	22	2.15463	0.00408998	0.0142636		GO_NEPHRON_EPITHELIUM_DEVELOPMENT	75	2.0823	0	0.0205214
																		GO_OVULATION_CYCLE_PROCESS	69	2.15351	0.00203252	0.0143023		CAGNWMCNNNGAC_UNKNOWN	57	1.84414	0.00578035	0.0205406
																		CREB_01	227	1.88719	0.0120724	0.0143124		GO_POSITIVE_REGULATION_OF_EPIDERMIS_DEVELOPMENT	25	2.08025	0.00213675	0.0205758
																		CAGNYGKNAAA_UNKNOWN	59	1.88663	0.015625	0.014322		GO_POSITIVE_REGULATION_OF_PRODUCTION_OF_MOLECULAR_MEDIATOR_OF_IMMUNE_RESPONSE	50	2.08025	0.00199203	0.0206237
																		MEF2_01	99	1.88597	0.00769231	0.0143462		GO_REGULATION_OF_LYMPHOCYTE_CHEMOTAXIS	15	2.08047	0.00193424	0.0206523
																		STAT4_01	202	1.88512	0.00984252	0.0143768		HLF_01	196	1.84194	0.019305	0.0206532
																		GO_GLAND_MORPHOGENESIS	74	2.15151	0.00613497	0.014405		GO_NEGATIVE_CHEMOTAXIS	33	2.08083	0.00570342	0.020658
																		PAX3_B	72	1.88397	0.00796813	0.0144272		GO_REGULATION_OF_LEUKOCYTE_CHEMOTAXIS	68	2.08087	0.00594059	0.0207033
																		GO_RESPONSE_TO_ORGANOPHOSPHORUS	121	2.15175	0.00219298	0.0144277		GO_CHONDROCYTE_DIFFERENTIATION	47	2.07759	0	0.020845
																		GO_NEGATIVE_REGULATION_OF_GROWTH	186	2.15182	0.00385356	0.0144648		GO_POSITIVE_REGULATION_OF_STAT_CASCADE	54	2.07594	0.00401606	0.0210159
																		GO_NEGATIVE_REGULATION_OF_TRANSFORMING_GROWTH_FACTOR_BETA_RECEPTOR_SIGNALING_PATHWAY	58	2.14903	0.00407332	0.0145083		GO_PITUITARY_GLAND_DEVELOPMENT	30	2.07503	0.00404858	0.0210407
																		GO_EATING_BEHAVIOR	17	2.14925	0.00616016	0.0145167		GO_POSITIVE_REGULATION_OF_COAGULATION	19	2.07416	0.00197628	0.021072
																		GO_POSTTRANSCRIPTIONAL_GENE_SILENCING	35	2.14798	0	0.0145391		GO_RESPONSE_TO_ENDOPLASMIC_RETICULUM_STRESS	215	2.07508	0	0.0210829
																		GO_FOREBRAIN_GENERATION_OF_NEURONS	49	2.14935	0.00199601	0.0145502		GO_RESPONSE_TO_CORTICOSTEROID	139	2.07356	0	0.021084
																		FOXJ2_01	136	1.88192	0.00801603	0.0145635		GO_CELL_SUBSTRATE_ADHESION	138	2.07444	0.00401606	0.0210913
																		GO_REGULATION_OF_CARTILAGE_DEVELOPMENT	46	2.1494	0.00200803	0.0145803		GO_POSITIVE_REGULATION_OF_HORMONE_SECRETION	85	2.07273	0	0.0211819
																		RREB1_01	165	1.88144	0.00587084	0.0145988		GO_REGULATION_OF_PEPTIDASE_ACTIVITY	294	2.07138	0.00798403	0.0213272
																		OCT1_05	174	1.87906	0.00407332	0.0146824		GO_SKELETAL_MUSCLE_ORGAN_DEVELOPMENT	101	2.07022	0.00365631	0.021415
																		CDPCR3HD_01	178	1.87951	0.00956023	0.0146989		GO_REGULATION_OF_KIDNEY_DEVELOPMENT	43	2.06958	0.00209205	0.0214395
																		GO_TRNA_METHYLATION	19	-2.09413	0.00208333	0.0148878		GO_REGULATION_OF_T_CELL_DIFFERENTIATION	84	2.06812	0.00398406	0.0215165
																		GO_POSITIVE_REGULATION_OF_BLOOD_VESSEL_ENDOTHELIAL_CELL_MIGRATION	20	2.14394	0.00213675	0.0149219		GO_MESENCHYME_MORPHOGENESIS	30	2.06828	0	0.0215526
																		GO_CELL_MIGRATION_INVOLVED_IN_GASTRULATION	8	2.14313	0	0.014941		GO_REGULATION_OF_CELLULAR_COMPONENT_SIZE	293	2.06632	0.00613497	0.0216887
																		GO_REGULATION_OF_LYMPHOCYTE_DIFFERENTIATION	107	2.14396	0.0020202	0.014956		GO_MIDDLE_EAR_MORPHOGENESIS	17	2.06657	0.0059761	0.021703
																		GO_POTASSIUM_ION_IMPORT	19	2.14217	0	0.0150127		GO_AMINO_ACID_TRANSPORT	99	2.06568	0.0083682	0.0217216
																		GO_NEGATIVE_REGULATION_OF_CELL_ACTIVATION	130	2.14129	0.0019802	0.0150631		GO_TETRAHYDROFOLATE_METABOLIC_PROCESS	19	-2.03217	0.00408163	0.0217371
																		GO_MUSCLE_CELL_DIFFERENTIATION	184	2.14056	0	0.0151022		GO_REGULATION_OF_MYOBLAST_DIFFERENTIATION	34	2.06521	0	0.0217386
																		GO_NUCLEOSIDE_DIPHOSPHATE_METABOLIC_PROCESS	75	-2.09067	0.00422833	0.0151395		GO_KETONE_BIOSYNTHETIC_PROCESS	20	-2.03224	0	0.0218289
																		GO_RNA_PHOSPHODIESTER_BOND_HYDROLYSIS_ENDONUCLEOLYTIC	53	-2.09111	0.00414079	0.0151582		STAT_Q6	207	1.83023	0.0173077	0.0219615
																		GO_ADHERENS_JUNCTION_ASSEMBLY	29	2.13918	0	0.0152322		GO_NEGATIVE_REGULATION_OF_GENE_EXPRESSION_EPIGENETIC	100	-2.02974	0.00801603	0.0219839
																		CCAWWNAAGG_SRF_Q4	71	1.87016	0.0113636	0.0154208		GO_NEGATIVE_REGULATION_OF_OSSIFICATION	50	2.06218	0.0077821	0.0219884
																		GO_MICROTUBULE_CYTOSKELETON_ORGANIZATION	299	-2.0873	0.002	0.0154215		GO_ESTABLISHMENT_OF_MITOTIC_SPINDLE_LOCALIZATION	21	-2.02901	0.0019685	0.0219933
																		PAX_Q6	192	1.86889	0.010395	0.015443		GO_REGULATION_OF_STRIATED_MUSCLE_CELL_APOPTOTIC_PROCESS	17	2.06257	0.0060241	0.0220245
																		STAT1_02	218	1.86914	0.0040568	0.0154662		GO_POSITIVE_REGULATION_OF_T_CELL_CYTOKINE_PRODUCTION	14	2.06225	0.00641026	0.022028
																		AHR_Q5	182	1.8661	0.0101626	0.0156025		GO_REGULATION_OF_DNA_METABOLIC_PROCESS	291	-2.02656	0.0020202	0.0222311
																		GO_MITOTIC_G2_DNA_DAMAGE_CHECKPOINT	12	-2.0847	0.00393701	0.015603		GO_CHROMOSOME_SEPARATION	16	-2.02529	0.00198807	0.0222944
																		GO_REGULATION_OF_SEQUESTERING_OF_CALCIUM_ION	85	2.13332	0.00199601	0.0158267		TCF11_01	197	1.8271	0.0162272	0.0223465
																		NRF1_Q6	224	1.86274	0.0143443	0.0158781		GO_ORGAN_OR_TISSUE_SPECIFIC_IMMUNE_RESPONSE	21	2.05968	0.00201613	0.0223666
																		LXR_DR4_Q3	74	1.86121	0.0146444	0.0159463		GO_LYMPHOCYTE_CHEMOTAXIS	25	2.05861	0.002	0.0225114
																		GO_POSITIVE_REGULATION_OF_EPITHELIAL_CELL_MIGRATION	82	2.13006	0.00379507	0.0161343		DR3_Q4	119	1.82418	0.00826446	0.0226154
																		GO_POSITIVE_REGULATION_OF_CHOLESTEROL_EFFLUX	13	2.12905	0.00392157	0.016205		GO_MITOTIC_SPINDLE_ASSEMBLY	37	-2.02092	0.0040568	0.0226893
																		GO_PROTEIN_LOCALIZATION_TO_CHROMOSOME	34	-2.07839	0	0.0162227		GO_PROTEIN_LOCALIZATION_TO_CHROMATIN	10	-2.02115	0.00408163	0.0227577
																		TGCGCANK_UNKNOWN	475	-1.93415	0.00394477	0.0162695		GO_RIBOSOMAL_LARGE_SUBUNIT_ASSEMBLY	22	-2.01956	0.00824742	0.0228343
																		GO_POSITIVE_REGULATION_OF_GENE_EXPRESSION_EPIGENETIC	75	-2.07501	0.0040404	0.0164024		GO_VACUOLAR_TRANSPORT	223	2.0555	0.00393701	0.0229595
																		GO_REGULATION_OF_VACUOLAR_TRANSPORT	29	-2.07539	0.002	0.0164261		GO_POSITIVE_REGULATION_OF_DNA_REPAIR	29	-2.01618	0.002	0.0230308
																		GO_NEGATIVE_REGULATION_OF_CYTOPLASMIC_TRANSPORT	99	2.12615	0.0020202	0.0164485		GO_KERATINOCYTE_DIFFERENTIATION	57	2.0534	0.00389105	0.0230804
																		GO_PEPTIDE_CROSS_LINKING	20	2.12539	0.0020284	0.0164735		GO_FORELIMB_MORPHOGENESIS	28	2.05287	0.00773694	0.0230968
																		GO_GOLGI_VESICLE_TRANSPORT	295	2.12448	0.00204082	0.0165704		GO_REGULATION_OF_VESICLE_FUSION	55	2.05404	0.00604839	0.0231025
																		GO_SULFUR_COMPOUND_METABOLIC_PROCESS	279	-2.07158	0	0.0166734		GO_DEVELOPMENTAL_MATURATION	155	2.05372	0	0.0231036
																		GO_REGULATION_OF_MYOTUBE_DIFFERENTIATION	43	2.123	0.00189036	0.0167088		GO_MATURATION_OF_5_8S_RRNA_FROM_TRICISTRONIC_RRNA_TRANSCRIPT_SSU_RRNA_5_8S_RRNA_LSU_RRNA_	19	-2.01619	0	0.0231216
																		KRCTCNNNNMANAGC_UNKNOWN	58	-1.9352	0.00404858	0.0167656		HSF2_01	209	1.8194	0.015444	0.0231347
																		GO_ANTIGEN_PROCESSING_AND_PRESENTATION_OF_PEPTIDE_OR_POLYSACCHARIDE_ANTIGEN_VIA_MHC_CLASS_II	83	-2.07022	0.00192678	0.0167698		GKCGCNNNNNNNTGAYG_UNKNOWN	53	-1.90052	0.00204082	0.0231736
																		ARNT_02	215	1.85036	0.0115385	0.0168705		GO_GLUTAMINE_FAMILY_AMINO_ACID_METABOLIC_PROCESS	55	-2.01627	0.00614754	0.0232082
																		GO_MAINTENANCE_OF_PROTEIN_LOCATION_IN_NUCLEUS	14	2.12082	0.00588235	0.0169112		GO_ENDOCARDIAL_CUSHION_DEVELOPMENT	26	2.05114	0.00407332	0.02329
																		GO_EXECUTION_PHASE_OF_APOPTOSIS	50	2.1197	0	0.0169376		GO_FOREBRAIN_GENERATION_OF_NEURONS	49	2.05069	0	0.0233249
																		GO_CALCIUM_ION_IMPORT	53	2.12001	0.00201613	0.0169617		GO_RESPONSE_TO_FLUID_SHEAR_STRESS	31	2.04966	0	0.0234441
																		GO_MITOCHONDRIAL_ELECTRON_TRANSPORT_UBIQUINOL_TO_CYTOCHROME_C	13	-2.06763	0	0.0169685		GO_POSITIVE_REGULATION_OF_ANION_TRANSPORT	42	2.04807	0.00207469	0.0235185
																		GO_REGULATION_OF_LIPID_TRANSPORT	65	2.11676	0.00199601	0.0172225		GO_POSITIVE_REGULATION_OF_ADAPTIVE_IMMUNE_RESPONSE	62	2.04849	0	0.0235241
																		GO_OSSIFICATION	204	2.11598	0.0020284	0.0172586		GO_NEGATIVE_REGULATION_OF_T_CELL_DIFFERENTIATION	25	2.04875	0.00589391	0.0235266
																		GO_NEGATIVE_REGULATION_OF_FAT_CELL_DIFFERENTIATION	30	2.1144	0.00436681	0.0174128		GO_PIGMENT_METABOLIC_PROCESS	53	-2.01171	0.00207469	0.0235409
																		GO_REGULATION_OF_HISTONE_METHYLATION	49	2.11157	0	0.0177021		GO_POSITIVE_REGULATION_OF_CHROMOSOME_SEGREGATION	23	-2.01025	0.00811359	0.0236352
																		GATA_C	194	1.84099	0.011811	0.0177187		GO_POSITIVE_REGULATION_OF_STRESS_ACTIVATED_PROTEIN_KINASE_SIGNALING_CASCADE	113	2.04494	0	0.0237207
																		OCT_Q6	189	1.8386	0.0122951	0.0179421		GO_RESPONSE_TO_OXYGEN_LEVELS	266	2.04605	0	0.0237264
																		GO_CILIUM_ORGANIZATION	159	-2.05665	0	0.0179871		GO_REGULATION_OF_INTERLEUKIN_1_SECRETION	27	2.04556	0.0020202	0.0237413
																		GATA_Q6	144	1.83711	0.0124224	0.0180393		GO_POSITIVE_REGULATION_OF_PROTEIN_TYROSINE_KINASE_ACTIVITY	30	2.04512	0	0.0237445
																		GO_REGULATION_OF_SMOOTH_MUSCLE_CELL_MIGRATION	39	2.10666	0	0.0181546		GO_REGULATION_OF_MACROPHAGE_DERIVED_FOAM_CELL_DIFFERENTIATION	18	2.04261	0	0.0239016
																		GO_NEGATIVE_REGULATION_OF_CELLULAR_AMIDE_METABOLIC_PROCESS	117	2.1059	0.00193798	0.0182387		GO_CARDIAC_CONDUCTION	62	2.04307	0.0101215	0.023911
																		GO_PEPTIDYL_LYSINE_MODIFICATION	268	2.10421	0.0039604	0.018349		GO_DNA_TEMPLATED_TRANSCRIPTION_ELONGATION	84	-2.0066	0.00396825	0.0240413
																		GO_CARTILAGE_DEVELOPMENT	112	2.10437	0.00603622	0.0183794		GO_IMMUNOGLOBULIN_PRODUCTION_INVOLVED_IN_IMMUNOGLOBULIN_MEDIATED_IMMUNE_RESPONSE	21	-2.00545	0.00411523	0.0241236
																		GO_TRANSFORMING_GROWTH_FACTOR_BETA_RECEPTOR_SIGNALING_PATHWAY	89	2.10366	0.00201207	0.0183852		GO_NEGATIVE_REGULATION_OF_HEMOPOIESIS	104	2.04015	0.00595238	0.0242517
																		GO_NEGATIVE_REGULATION_OF_NUCLEOTIDE_METABOLIC_PROCESS	50	2.10311	0.00389864	0.0184148		GO_COLUMNAR_CUBOIDAL_EPITHELIAL_CELL_DIFFERENTIATION	86	2.03835	0.00823045	0.0243554
																		GO_NEGATIVE_REGULATION_OF_DEPHOSPHORYLATION	64	2.10192	0	0.0184961		GO_NEGATIVE_REGULATION_OF_NECROTIC_CELL_DEATH	10	2.03778	0.00196464	0.0243866
																		GATA4_Q3	190	1.83245	0.011811	0.0185136		GO_REGULATION_OF_LEUKOCYTE_PROLIFERATION	164	2.03836	0.00392157	0.0244071
																		GO_INSULIN_LIKE_GROWTH_FACTOR_RECEPTOR_SIGNALING_PATHWAY	13	2.10209	0	0.0185234		GO_MITOTIC_DNA_INTEGRITY_CHECKPOINT	93	-2.00221	0.00772201	0.0244902
																		SF1_Q6	214	1.83141	0.0132325	0.0185569		GO_REGULATION_OF_GENE_SILENCING	49	-2.00004	0.00404858	0.0246804
																		GO_SNRNA_METABOLIC_PROCESS	74	-2.04976	0.00401606	0.0185963		GO_PROTEIN_MATURATION	222	2.0345	0.00198413	0.0248847
																		GO_POSITIVE_REGULATION_OF_DNA_REPAIR	29	-2.0499	0.0040568	0.0186528		GO_REGULATION_OF_T_CELL_MEDIATED_IMMUNITY	43	2.03392	0.00613497	0.0249499
																		GO_NEGATIVE_REGULATION_OF_CELL_ADHESION	183	2.09963	0.0020202	0.0187495		GO_LONG_TERM_SYNAPTIC_POTENTIATION	31	2.03328	0.00414938	0.0250003
																		GO_MULTI_ORGANISM_LOCALIZATION	63	-2.04641	0.00199203	0.0188309		GCCATNTTG_YY1_Q6	395	-1.87713	0.00970874	0.0252069
																		GO_HYDROGEN_ION_TRANSMEMBRANE_TRANSPORT	74	-2.04658	0.00382409	0.018888		PEA3_Q6	219	-1.88111	0.00990099	0.0253032
																		GO_CHLORIDE_TRANSPORT	75	2.09628	0.00571429	0.0190133		GO_PURINE_CONTAINING_COMPOUND_BIOSYNTHETIC_PROCESS	100	-1.99392	0.00396825	0.0254567
																		GO_REGULATION_OF_NUCLEOTIDE_CATABOLIC_PROCESS	31	2.09587	0.00374532	0.0190283		GO_NUCLEOTIDE_EXCISION_REPAIR_DNA_DUPLEX_UNWINDING	22	-1.9918	0.00408163	0.0254769
																		GO_NEGATIVE_REGULATION_OF_CYSTEINE_TYPE_ENDOPEPTIDASE_ACTIVITY	77	2.09651	0.0018797	0.0190448		GO__DE_NOVO_PROTEIN_FOLDING	17	-1.99443	0.00204918	0.0254782
																		GO_POSITIVE_REGULATION_OF_PROTEIN_SECRETION	163	2.09425	0.00398406	0.0191904		GO_NEGATIVE_REGULATION_OF_DNA_RECOMBINATION	15	-1.99215	0.00421941	0.025522
																		NRF2_01	249	1.82485	0.011811	0.0192298		GO_RNA_MODIFICATION	102	-1.99259	0.00984252	0.0255575
																		GO_REGULATION_OF_NEUROTRANSMITTER_TRANSPORT	53	2.09218	0.00998004	0.0194138		GO_NEGATIVE_REGULATION_OF_RESPONSE_TO_BIOTIC_STIMULUS	23	2.02859	0.00204499	0.025721
																		GO_NEGATIVE_REGULATION_OF_NEURAL_PRECURSOR_CELL_PROLIFERATION	17	2.09127	0.00213675	0.0194792		GO_TRANSITION_METAL_ION_TRANSPORT	88	2.02791	0.00775194	0.0257637
																		PIT1_Q6	170	1.82155	0.014433	0.0194986		GGCNRNWCTTYS_UNKNOWN	74	1.79954	0.0223124	0.0257822
																		GO_HINDBRAIN_DEVELOPMENT	108	2.09065	0	0.0195316		GO_PROTEIN_DEALKYLATION	24	2.02561	0.00199601	0.0260062
																		GO_NEGATIVE_REGULATION_OF_COFACTOR_METABOLIC_PROCESS	9	2.09009	0.00203252	0.0195839		GO_MITOCHONDRIAL_ELECTRON_TRANSPORT_UBIQUINOL_TO_CYTOCHROME_C	13	-1.98765	0.00566038	0.0260266
																		STAT5A_02	112	1.81937	0.00754717	0.01966		GO_ADRENERGIC_RECEPTOR_SIGNALING_PATHWAY	12	2.02576	0.00193798	0.0260401
																		SP1_Q6_01	217	1.81812	0.0181452	0.0197226		GO_POSITIVE_REGULATION_OF_LEUKOCYTE_DIFFERENTIATION	109	2.02512	0.00770713	0.0260416
																		GO_DEVELOPMENT_OF_PRIMARY_SEXUAL_CHARACTERISTICS	159	2.08721	0.003861	0.0199004		GO_POSITIVE_REGULATION_OF_CELL_KILLING	33	2.02581	0.00206186	0.0260827
																		GO_PURINE_NUCLEOSIDE_BIOSYNTHETIC_PROCESS	62	-2.03627	0.00627615	0.0199689		GO_TRANSCRIPTION_ELONGATION_FROM_RNA_POLYMERASE_II_PROMOTER	69	-1.9854	0.00842105	0.0263635
																		GO_POSITIVE_REGULATION_OF_HEMOPOIESIS	138	2.08608	0.0018622	0.0199869		GO_CELLULAR_AMINO_ACID_CATABOLIC_PROCESS	96	-1.98334	0.00591716	0.0265849
																		STTTCRNTTT_IRF_Q6	160	1.81479	0.0133843	0.0200142		GO_RESPONSE_TO_PAIN	21	2.02001	0.00578035	0.0268397
																		GO_STARTLE_RESPONSE	12	2.0847	0.0020202	0.0201368		GO_POSITIVE_REGULATION_OF_I_KAPPAB_KINASE_NF_KAPPAB_SIGNALING	156	2.01815	0.00970874	0.026856
																		GO_PROTEIN_KINASE_C_ACTIVATING_G_PROTEIN_COUPLED_RECEPTOR_SIGNALING_PATHWAY	22	2.08418	0.00606061	0.020152		GO_SENSORY_PERCEPTION_OF_TEMPERATURE_STIMULUS	17	2.01832	0.00793651	0.0268826
																		CREB_Q2_01	195	1.81173	0.016	0.0202355		ER_Q6_01	215	1.79017	0.0158103	0.0268925
																		YNTTTNNNANGCARM_UNKNOWN	43	1.81202	0.0220441	0.0202752		GO_AGING	218	2.01863	0.00619835	0.0268948
																		OCT1_07	118	1.81019	0.0139721	0.020327		GO_REGULATION_OF_SMOOTH_MUSCLE_CONTRACTION	39	2.01888	0.00210526	0.0269216
																		GO_ANATOMICAL_STRUCTURE_MATURATION	34	2.08182	0.00195312	0.0204264		GO_TRANSFORMING_GROWTH_FACTOR_BETA_RECEPTOR_SIGNALING_PATHWAY	89	2.01923	0.00769231	0.0269338
																		GO_CELLULAR_RESPONSE_TO_ACID_CHEMICAL	135	2.08118	0	0.0204728		TGANNYRGCA_TCF11MAFG_01	253	1.7902	0.011583	0.0269633
																		GO_REGULATION_OF_GLIAL_CELL_PROLIFERATION	20	2.08067	0.00210526	0.0205063		GATA1_03	192	1.78849	0.0102041	0.0269864
																		GO_IMP_BIOSYNTHETIC_PROCESS	11	-2.03052	0.00583658	0.0205622		TATA_01	187	1.78871	0.0122449	0.0270517
																		GO_TETRAPYRROLE_BIOSYNTHETIC_PROCESS	25	-2.0296	0.00594059	0.0205875		GO_NEGATIVE_REGULATION_OF_MYOBLAST_DIFFERENTIATION	18	2.01615	0	0.0270922
																		GO_NEGATIVE_REGULATION_OF_DNA_RECOMBINATION	15	-2.02876	0.00840336	0.020634		GO_REGULATION_OF_G_PROTEIN_COUPLED_RECEPTOR_PROTEIN_SIGNALING_PATHWAY	103	2.01499	0.00200803	0.027164
																		GO_CALCIUM_ION_REGULATED_EXOCYTOSIS_OF_NEUROTRANSMITTER	26	2.07821	0.00610998	0.0207755		GO_CELLULAR_POTASSIUM_ION_HOMEOSTASIS	9	2.01512	0.00413223	0.0271937
																		GO_REGULATION_OF_SIGNAL_TRANSDUCTION_BY_P53_CLASS_MEDIATOR	147	-2.02699	0.00385356	0.0207924		GO_POSITIVE_REGULATION_OF_LIPID_CATABOLIC_PROCESS	18	2.01414	0.00598802	0.0272699
																		GO_POSITIVE_REGULATION_OF_REGULATED_SECRETORY_PATHWAY	38	2.0776	0	0.0208044		GO_REGULATION_OF_BLOOD_PRESSURE	120	2.01259	0.00835073	0.0274921
																		GO_CAMP_METABOLIC_PROCESS	27	2.07622	0.00804829	0.0208629		GO_MYD88_INDEPENDENT_TOLL_LIKE_RECEPTOR_SIGNALING_PATHWAY	29	2.01127	0.00386847	0.0276645
																		GO_MITOTIC_DNA_INTEGRITY_CHECKPOINT	93	2.07683	0.00622407	0.0208683		GTTNYYNNGGTNA_UNKNOWN	74	1.7817	0.0213592	0.0277779
																		GO_POSITIVE_REGULATION_OF_PROTEIN_SERINE_THREONINE_KINASE_ACTIVITY	243	2.07499	0.00196078	0.020871		RYTGCNNRGNAAC_MIF1_01	69	1.78107	0.0122951	0.0277813
																		GO_POSITIVE_REGULATION_OF_CIRCADIAN_RHYTHM	15	2.0764	0.00410678	0.0208782		GO_OSSIFICATION	204	2.00984	0.00426439	0.0278144
																		GO_REGULATION_OF_NOREPINEPHRINE_SECRETION	11	2.07519	0.00206186	0.0208922		GO_PROTEIN_TRANSPORT_ALONG_MICROTUBULE	24	-1.97363	0.00572519	0.0280328
																		GO_REGULATION_OF_PHOSPHATASE_ACTIVITY	105	2.07336	0.00198807	0.0209163		GO_ACTIVATION_OF_ANAPHASE_PROMOTING_COMPLEX_ACTIVITY	14	-1.97303	0.00613497	0.0280775
																		GO_REGULATION_OF_JUN_KINASE_ACTIVITY	67	2.07535	0.00192678	0.0209202		GO_PLASMA_MEMBRANE_ORGANIZATION	177	2.00752	0.00189394	0.0280845
																		GO_PROTEIN_LOCALIZATION_TO_VACUOLE	41	2.07337	0.00380952	0.0209627		GO_SKELETAL_MUSCLE_TISSUE_REGENERATION	18	2.00711	0.00195695	0.0281092
																		GO_REGULATION_OF_CARDIAC_CONDUCTION	55	2.07372	0.00587084	0.0209688		GO_POSITIVE_REGULATION_OF_TRANSCRIPTION_FROM_RNA_POLYMERASE_II_PROMOTER_INVOLVED_IN_CELLULAR_RESPONSE_TO_CHEMICAL_STIMULUS	24	2.00766	0.00982318	0.028113
																		GO_NEGATIVE_REGULATION_OF_MAPK_CASCADE	128	2.07387	0.00795229	0.0209999		GO_CHROMATIN_SILENCING_AT_RDNA	37	-1.97369	0.00414079	0.0281278
																		GO_REGULATION_OF_CELLULAR_RESPONSE_TO_TRANSFORMING_GROWTH_FACTOR_BETA_STIMULUS	89	2.07255	0.00200401	0.0210063		PXR_Q2	209	1.77791	0.0251938	0.028228
																		GO_PHOSPHOLIPASE_C_ACTIVATING_G_PROTEIN_COUPLED_RECEPTOR_SIGNALING_PATHWAY	55	2.07	0.00200803	0.0213089		GO_POSITIVE_REGULATION_OF_MESENCHYMAL_CELL_PROLIFERATION	22	2.005	0.00622407	0.0283404
																		GO_REGULATION_OF_CHOLESTEROL_EFFLUX	18	2.07022	0.00194553	0.0213156		GO_POSITIVE_REGULATION_OF_EPIDERMAL_CELL_DIFFERENTIATION	17	2.00404	0.00609756	0.0284008
																		GO_POSITIVE_REGULATION_OF_LIPID_TRANSPORT	36	2.069	0.00194553	0.0213883		GO_EXPLORATION_BEHAVIOR	16	2.00152	0.00787402	0.0287657
																		GO_REGULATION_OF_PROTEIN_OLIGOMERIZATION	24	2.06906	0.00409836	0.0214259		GO_NEGATIVE_REGULATION_OF_INTRINSIC_APOPTOTIC_SIGNALING_PATHWAY	77	2.0007	0.00187617	0.0288526
																		ATF_01	215	1.79916	0.00806452	0.0215244		GO_POSITIVE_REGULATION_OF_TYROSINE_PHOSPHORYLATION_OF_STAT3_PROTEIN	27	1.99963	0.00990099	0.0289727
																		STAT3_02	124	1.79941	0.0278373	0.0215252		GO_POSITIVE_REGULATION_OF_TRANSCRIPTION_FROM_RNA_POLYMERASE_II_PROMOTER_IN_RESPONSE_TO_STRESS	22	1.99892	0.0115163	0.028993
																		GO_CATECHOLAMINE_BIOSYNTHETIC_PROCESS	12	2.06681	0	0.0216234		GO_FACE_DEVELOPMENT	44	1.99905	0.00408163	0.0290228
																		GO_REGULATION_OF_VASOCONSTRICTION	44	2.06465	0.00610998	0.0218359		GO_POSITIVE_REGULATION_OF_CARTILAGE_DEVELOPMENT	21	1.99824	0.00959693	0.0290736
																		GO_VITAMIN_METABOLIC_PROCESS	97	-2.01712	0.00194553	0.0220341		GO_MULTICELLULAR_ORGANISMAL_MOVEMENT	37	1.9969	0.00201613	0.029126
																		GO_CARDIAC_VENTRICLE_DEVELOPMENT	78	2.06199	0.004158	0.0221634		GO_POSITIVE_REGULATION_OF_NEURON_DEATH	60	1.99748	0.00630252	0.0291453
																		GO_POSITIVE_REGULATION_OF_EPITHELIAL_CELL_DIFFERENTIATION	48	2.06157	0.00221729	0.0221828		GO_MULTICELLULAR_ORGANISMAL_MACROMOLECULE_METABOLIC_PROCESS	54	1.99691	0.0056926	0.0291834
																		GO_POSITIVE_REGULATION_OF_CYTOKINE_BIOSYNTHETIC_PROCESS	45	2.06024	0.0063425	0.0222572		LXR_DR4_Q3	74	1.77118	0.0289256	0.0292458
																		GO_POSITIVE_REGULATION_OF_TRANSMEMBRANE_RECEPTOR_PROTEIN_SERINE_THREONINE_KINASE_SIGNALING_PATHWAY	86	2.06059	0	0.0222779		GO_RIBOSOMAL_SMALL_SUBUNIT_ASSEMBLY	17	-1.96519	0.00795229	0.02929
																		GO_ASPARTATE_FAMILY_AMINO_ACID_BIOSYNTHETIC_PROCESS	18	-2.01372	0.00203666	0.0223372		GO_DNA_DOUBLE_STRAND_BREAK_PROCESSING	19	-1.96427	0.00754717	0.0293618
																		GO_MEIOSIS_I	69	-2.01381	0.00193798	0.0224178		GO_CYTOSKELETON_DEPENDENT_INTRACELLULAR_TRANSPORT	103	-1.96328	0.00393701	0.029438
																		GO_NEGATIVE_REGULATION_OF_CYTOSKELETON_ORGANIZATION	192	-2.01219	0.00847458	0.0224433		GO_RESPONSE_TO_HEAT	72	1.99429	0.00201207	0.029552
																		GO_POSITIVE_REGULATION_OF_NIK_NF_KAPPAB_SIGNALING	26	2.05842	0.00207039	0.0224694		SRY_02	194	1.76778	0.00420168	0.0296405
																		GO_CALCIUM_ION_IMPORT_INTO_CYTOSOL	35	2.05788	0.00785855	0.0224997		GO_EMBRYONIC_FORELIMB_MORPHOGENESIS	23	1.99296	0.0019305	0.029748
																		GO_POSITIVE_REGULATION_OF_B_CELL_PROLIFERATION	31	2.05708	0.00408163	0.0225475		GO_NEURAL_CREST_CELL_DIFFERENTIATION	61	1.99001	0.00394477	0.0300372
																		GO_SIGNAL_TRANSDUCTION_BY_P53_CLASS_MEDIATOR	114	2.05636	0	0.0225926		GO_POSITIVE_REGULATION_OF_PHOSPHATIDYLINOSITOL_3_KINASE_SIGNALING	47	1.99087	0.00801603	0.030039
																		GO_FOLIC_ACID_METABOLIC_PROCESS	18	-2.0104	0	0.0226206		GO_POSITIVE_REGULATION_OF_CYTOKINE_PRODUCTION_INVOLVED_IN_IMMUNE_RESPONSE	27	1.99046	0.00968992	0.0300593
																		GATGKMRGCG_UNKNOWN	61	1.78985	0.0214133	0.0226807		GO_POSITIVE_REGULATION_OF_FATTY_ACID_OXIDATION	11	1.99002	0.00804829	0.030093
																		GO_CARDIAC_CHAMBER_MORPHOGENESIS	70	2.05476	0.00601202	0.0228463		HEN1_01	157	1.76176	0.019305	0.0303893
																		GO_BRANCHING_INVOLVED_IN_LABYRINTHINE_LAYER_MORPHOGENESIS	7	2.05335	0.00204918	0.0230045		GO_MEIOSIS_I	69	-1.95763	0.00411523	0.0304012
																		GO_ACTIVATION_OF_MAPKK_ACTIVITY	42	2.05266	0.00408163	0.0230368		AREB6_04	201	1.76228	0.0185185	0.0304034
																		GO_CELL_MATRIX_ADHESION	97	2.05183	0.00190476	0.0231218		GO_NEGATIVE_REGULATION_OF_GLIAL_CELL_PROLIFERATION	10	1.98713	0.00386847	0.0304525
																		GO_T_CELL_DIFFERENTIATION	109	2.05044	0.00402414	0.0232572		GO_MEIOTIC_CELL_CYCLE_PROCESS	118	-1.9558	0.00203666	0.0304942
																		GO_CELL_REDOX_HOMEOSTASIS	57	-2.005	0.0020202	0.0232948		GO_NEGATIVE_REGULATION_OF_ENDOTHELIAL_CELL_APOPTOTIC_PROCESS	18	1.98721	0.0039604	0.0304953
																		GO_NEGATIVE_REGULATION_OF_TRANSMEMBRANE_RECEPTOR_PROTEIN_SERINE_THREONINE_KINASE_SIGNALING_PATHWAY	85	2.04913	0.00214592	0.0234214		GO_REGULATION_OF_CELLULAR_AMINO_ACID_METABOLIC_PROCESS	62	-1.95588	0.00396825	0.0305981
																		GO_RECIPROCAL_DNA_RECOMBINATION	33	-2.00325	0.00840336	0.0234549		FREAC3_01	189	1.75939	0.0183299	0.030668
																		GO_NEGATIVE_REGULATION_OF_EXOCYTOSIS	22	2.04794	0	0.0234803		GO_REGULATION_OF_ACUTE_INFLAMMATORY_RESPONSE	53	1.98581	0.00395257	0.0306684
																		GO_DIGESTIVE_SYSTEM_PROCESS	40	2.04858	0.00854701	0.0234907		GO_HEME_METABOLIC_PROCESS	26	-1.95348	0.00643777	0.0308172
																		GO_EXOCYTOSIS	264	2.04798	0.00381679	0.0235209		GFI1_01	205	1.75712	0.006	0.0308379
																		GO_ATP_GENERATION_FROM_ADP	33	-1.99998	0.00383142	0.0238356		GO_CELLULAR_GLUCOSE_HOMEOSTASIS	68	1.98375	0.00607287	0.0309176
																		RRCCGTTA_UNKNOWN	74	-1.85856	0.00785855	0.023859		GO_CORONARY_VASCULATURE_DEVELOPMENT	31	1.98407	0.00835073	0.0309262
																		GO_NEGATIVE_REGULATION_OF_SEQUENCE_SPECIFIC_DNA_BINDING_TRANSCRIPTION_FACTOR_ACTIVITY	113	2.04514	0.0019305	0.023873		GO_DOPAMINERGIC_NEURON_DIFFERENTIATION	16	1.98266	0.00582524	0.0309949
																		HMX1_01	32	1.78009	0.00613497	0.0238964		GO_ADHERENS_JUNCTION_ORGANIZATION	50	1.98289	0.0139721	0.0310007
																		GO_REGULATION_OF_EXTRINSIC_APOPTOTIC_SIGNALING_PATHWAY	124	2.0442	0.0021097	0.0239588		GO_REGULATION_OF_MESENCHYMAL_CELL_PROLIFERATION	28	1.98229	0.00816326	0.0310179
																		GO_REGULATION_OF_KERATINOCYTE_PROLIFERATION	18	2.04258	0.00390625	0.0240545		GO_REGULATION_OF_CELL_FATE_SPECIFICATION	9	1.98135	0.00394477	0.031148
																		GO_PLATELET_ACTIVATION	118	2.04274	0.00601202	0.0240871		GO_REGULATION_OF_EPITHELIAL_CELL_APOPTOTIC_PROCESS	43	1.97875	0.00790514	0.0316015
																		KTGGYRSGAA_UNKNOWN	69	-1.85019	0.014433	0.0241493		GO_CYTOKINE_METABOLIC_PROCESS	13	1.97754	0.00803213	0.0317991
																		GO_PEPTIDYL_ASPARAGINE_MODIFICATION	36	-1.99725	0.00404858	0.0241535		GO_LUNG_ALVEOLUS_DEVELOPMENT	32	1.97664	0.00195312	0.0318918
																		GO_CELLULAR_RESPONSE_TO_CARBOHYDRATE_STIMULUS	68	2.04045	0.00793651	0.0243313		PR_02	108	1.74955	0.0177515	0.0319523
																		GO_POSITIVE_REGULATION_OF_NEURON_DEATH	60	2.03989	0.00194553	0.0243538		GO_PROTEIN_LOCALIZATION_TO_CELL_PERIPHERY	132	1.97585	0.00875273	0.0319524
																		GO_MYELOID_LEUKOCYTE_DIFFERENTIATION	80	2.03906	0.010101	0.0243843		GO_CYTOSOLIC_CALCIUM_ION_TRANSPORT	45	1.97483	0.00594059	0.0321023
																		MYAATNNNNNNNGGC_UNKNOWN	87	1.77464	0.0228216	0.0246448		RFX1_02	229	1.74834	0.023301	0.032106
																		GO_STEROL_BIOSYNTHETIC_PROCESS	37	2.03631	0.00588235	0.0247117		OCT1_07	118	1.74636	0.0250965	0.0324271
																		GO_REGULATION_OF_B_CELL_PROLIFERATION	45	2.03639	0	0.0247367		GO_REGULATION_OF_CELL_MORPHOGENESIS_INVOLVED_IN_DIFFERENTIATION	274	1.97179	0.00192678	0.0326649
																		GO_REGULATION_OF_CIRCADIAN_RHYTHM	81	2.03541	0.00401606	0.0247606		GO_ACTIVATION_OF_MAPKK_ACTIVITY	42	1.96943	0.00209205	0.0331212
																		GO_CELLULAR_PROCESS_INVOLVED_IN_REPRODUCTION_IN_MULTICELLULAR_ORGANISM	187	2.03468	0	0.0247987		GO_EPIDERMAL_CELL_DIFFERENTIATION	88	1.96784	0.00408998	0.0331728
																		GO_NEGATIVE_REGULATION_OF_MYOBLAST_DIFFERENTIATION	18	2.03543	0.003861	0.024803		GO_WALKING_BEHAVIOR	21	1.96828	0.00819672	0.0331749
																		GO_ACID_SECRETION	46	2.0337	0.00588235	0.0248716		STAT_01	206	1.74168	0.0239521	0.0331766
																		GO_RESPONSE_TO_UV	113	2.03321	0.00200803	0.0248949		GO_REGULATION_OF_SYNCYTIUM_FORMATION_BY_PLASMA_MEMBRANE_FUSION	15	1.96863	0.00787402	0.0331796
																		GO_BODY_MORPHOGENESIS	39	2.03285	0.00835073	0.0249101		GO_IMIDAZOLE_CONTAINING_COMPOUND_METABOLIC_PROCESS	10	1.96889	0.00404858	0.03319
																		FXR_IR1_Q6	90	1.77205	0.0214425	0.0249398		GO_NEGATIVE_REGULATION_OF_BLOOD_CIRCULATION	22	1.96718	0.0125523	0.0332356
																		GO_CELLULAR_RESPONSE_TO_HYDROGEN_PEROXIDE	54	2.03143	0.00581395	0.0250709		GO_CELL_CYCLE_DNA_REPLICATION	10	-1.93822	0.00601202	0.0334535
																		GO_REGULATION_OF_EPIDERMAL_CELL_DIFFERENTIATION	34	2.03067	0.0019802	0.0251169		GO_NEGATIVE_REGULATION_BY_HOST_OF_VIRAL_TRANSCRIPTION	12	1.96585	0.00934579	0.0334623
																		GO_REGULATION_OF_FIBROBLAST_APOPTOTIC_PROCESS	14	2.03005	0.00212314	0.0251654		GO_RRNA_3_END_PROCESSING	13	-1.93849	0.003861	0.0335427
																		GO_ENDOCRINE_PANCREAS_DEVELOPMENT	28	2.02917	0	0.0251881		GO_NUCLEOPHAGY	17	1.96394	0.00583658	0.0338176
																		CDX2_Q5	186	1.76921	0.0192308	0.0252151		GO_BRANCHING_INVOLVED_IN_LABYRINTHINE_LAYER_MORPHOGENESIS	7	1.96266	0.00595238	0.0338719
																		GO_DIENCEPHALON_DEVELOPMENT	59	2.02931	0.00957854	0.0252249		GO_REGULATION_OF_EXTENT_OF_CELL_GROWTH	85	1.96296	0.00392157	0.0338777
																		GO_PROTEIN_TRANSMEMBRANE_TRANSPORT	47	-1.98493	0.0121457	0.0258624		GO_CELL_MIGRATION_INVOLVED_IN_SPROUTING_ANGIOGENESIS	12	1.96093	0.00639659	0.0338919
																		GO_HEPARAN_SULFATE_PROTEOGLYCAN_BIOSYNTHETIC_PROCESS	18	2.0225	0.00381679	0.0261852		GO_MULTICELLULAR_ORGANISMAL_HOMEOSTASIS	205	1.96121	0	0.0339077
																		GO_PROTEOGLYCAN_BIOSYNTHETIC_PROCESS	47	2.02203	0.00823045	0.0261947		GO_NEGATIVE_REGULATION_OF_WOUND_HEALING	49	1.96316	0.00610998	0.0339149
																		GO_EMBRYONIC_CAMERA_TYPE_EYE_DEVELOPMENT	28	2.02052	0.00396825	0.0262399		GO_ADAPTIVE_IMMUNE_RESPONSE	211	1.96055	0.00392157	0.0339215
																		GO_ACTIVATION_OF_GTPASE_ACTIVITY	69	2.02061	0.00390625	0.0262671		GO_NEGATIVE_REGULATION_OF_FAT_CELL_DIFFERENTIATION	30	1.96123	0.00191571	0.0339675
																		GO_VESICLE_LOCALIZATION	197	2.02112	0.00383142	0.0262912		GO_POSITIVE_REGULATION_OF_PROTEIN_SECRETION	163	1.96148	0.00612245	0.0339864
																		GO_CYTOSOLIC_CALCIUM_ION_TRANSPORT	45	2.02074	0.00200401	0.0262917		GO_REGULATION_OF_SENSORY_PERCEPTION	22	1.96172	0.0154143	0.0340002
																		GO_ARACHIDONIC_ACID_METABOLIC_PROCESS	36	2.01835	0.00610998	0.0264171		GO_G2_DNA_DAMAGE_CHECKPOINT	30	-1.93459	0.00970874	0.0340188
																		GO_CORONARY_VASCULATURE_DEVELOPMENT	31	2.0187	0.00205339	0.0264223		GO_SOMATIC_DIVERSIFICATION_OF_IMMUNOGLOBULINS	27	-1.93266	0.0116505	0.0342839
																		GO_NEGATIVE_REGULATION_OF_NOTCH_SIGNALING_PATHWAY	23	2.01719	0	0.0264633		GO_POSITIVE_REGULATION_OF_TRANSMEMBRANE_RECEPTOR_PROTEIN_SERINE_THREONINE_KINASE_SIGNALING_PATHWAY	86	1.9579	0.00392157	0.0344223
																		GO_NEGATIVE_REGULATION_OF_GLIAL_CELL_PROLIFERATION	10	2.01721	0.00618557	0.0265101		GO_REGULATION_OF_INTERFERON_GAMMA_PRODUCTION	77	1.95714	0.00389864	0.0344383
																		GO_POSITIVE_REGULATION_OF_CARBOHYDRATE_METABOLIC_PROCESS	57	2.01749	0.00779727	0.0265123		GO_REGULATION_OF_CYSTEINE_TYPE_ENDOPEPTIDASE_ACTIVITY	182	1.95724	0.00406504	0.0344884
																		GO_ACTIVATION_OF_JUN_KINASE_ACTIVITY	26	2.01613	0.00618557	0.0265991		PU1_Q6	198	1.73256	0.0260521	0.0345474
																		CEBPGAMMA_Q6	196	1.75733	0.0174757	0.0266841		SP1_Q6	220	1.73321	0.0135659	0.034554
																		GO_CARDIAC_MUSCLE_TISSUE_MORPHOGENESIS	35	2.01507	0	0.0267176		GO_REGULATION_OF_NEUROTRANSMITTER_SECRETION	44	1.95615	0.00790514	0.0345602
																		GO_G2_DNA_DAMAGE_CHECKPOINT	30	-1.97912	0.00385356	0.0267649		GO_ENDOPLASMIC_RETICULUM_CALCIUM_ION_HOMEOSTASIS	20	1.95535	0.00984252	0.0346464
																		GO_REGULATION_OF_EMBRYONIC_DEVELOPMENT	89	2.01404	0.00201207	0.0268025		GO_MECHANORECEPTOR_DIFFERENTIATION	39	1.95466	0.0138614	0.0347321
																		GO_DETECTION_OF_ABIOTIC_STIMULUS	80	2.01345	0.003861	0.0268518		GO_NEGATIVE_REGULATION_OF_COAGULATION	41	1.95407	0.00205761	0.0347826
																		GO_GLUTAMINE_FAMILY_AMINO_ACID_BIOSYNTHETIC_PROCESS	16	-1.97804	0.0113422	0.0268774		TCCCRNNRTGC_UNKNOWN	189	-1.81176	0.00612245	0.0348008
																		GO_RESPONSE_TO_FLUID_SHEAR_STRESS	31	2.01235	0.00826446	0.0269636		TTGCWCAAY_CEBPB_02	51	1.73032	0.0141129	0.0348596
																		IPF1_Q4	184	1.75477	0.0247934	0.0269714		GO_POSITIVE_REGULATION_OF_CELL_CELL_ADHESION	196	1.95334	0.0100604	0.0348726
																		GO_CYTOSKELETON_DEPENDENT_INTRACELLULAR_TRANSPORT	103	-1.97667	0.00596422	0.0269848		GO_REGULATION_OF_PROTEASOMAL_PROTEIN_CATABOLIC_PROCESS	167	-1.92864	0.00785855	0.034977
																		GO_ENDOSOME_ORGANIZATION	57	2.00801	0.0020284	0.0275877		GO_CARDIAC_CHAMBER_MORPHOGENESIS	70	1.95246	0.00595238	0.0349806
																		FXR_Q3	82	1.74989	0.033543	0.0275976		GO_LEUKOCYTE_CELL_CELL_ADHESION	204	1.95191	0.00409836	0.0350328
																		GO_REGULATION_OF_LEUKOCYTE_DIFFERENTIATION	186	2.00824	0.00205339	0.0276005		GO_REGULATION_OF_CYTOKINE_PRODUCTION_INVOLVED_IN_IMMUNE_RESPONSE	46	1.94992	0.00809717	0.0354767
																		GO_CYTOPLASMIC_PATTERN_RECOGNITION_RECEPTOR_SIGNALING_PATHWAY	32	2.0083	0.00625	0.027646		GO_SKELETAL_MUSCLE_CONTRACTION	28	1.94877	0.00622407	0.0356453
																		GO_FATTY_ACID_DERIVATIVE_METABOLIC_PROCESS	74	2.00598	0.00192678	0.0278957		GO_RESPONSE_TO_ALCOHOL	286	1.94775	0.00965251	0.035781
																		GO_GOLGI_RIBBON_FORMATION	11	2.00464	0.00398406	0.028075		GO_POSITIVE_REGULATION_OF_CAMP_METABOLIC_PROCESS	59	1.94712	0.00399202	0.0358713
																		GO_EYE_PHOTORECEPTOR_CELL_DIFFERENTIATION	30	2.00434	0.00603622	0.0280751		GO_PEPTIDYL_ASPARAGINE_MODIFICATION	36	-1.92339	0.00581395	0.0359692
																		GO_NEGATIVE_REGULATION_OF_TRANSCRIPTION_FACTOR_IMPORT_INTO_NUCLEUS	35	2.0033	0.00411523	0.0281045		GO_MOTOR_NEURON_AXON_GUIDANCE	27	1.94527	0.002079	0.0360361
																		GO_NEGATIVE_REGULATION_OF_BONE_RESORPTION	7	2.00352	0.00189753	0.0281207		GO_ENDOCHONDRAL_BONE_MORPHOGENESIS	38	1.94529	0.004	0.0360977
																		CCAWNWWNNNGGC_UNKNOWN	72	1.74522	0.0167015	0.0281434		GO_AMIDE_TRANSPORT	73	1.94537	0.0019084	0.0361495
																		GO_RESPONSE_TO_OSMOTIC_STRESS	52	2.00362	0.00642398	0.0281559		ELK1_01	239	1.72285	0.0188679	0.0362462
																		GO_RESPONSE_TO_ALCOHOL	286	2.0001	0.00627615	0.0285201		GO_NEGATIVE_REGULATION_OF_DEVELOPMENTAL_GROWTH	68	1.94363	0.0106157	0.0363221
																		GO_NEGATIVE_REGULATION_OF_CELL_DIVISION	56	-1.9674	0.0123711	0.0285237		STAT3_02	124	1.72186	0.0262626	0.0363385
																		GO_NEGATIVE_REGULATION_OF_NUCLEOCYTOPLASMIC_TRANSPORT	61	1.99972	0.00792079	0.0285274		GO_CELLULAR_RESPONSE_TO_OXIDATIVE_STRESS	160	1.94257	0.0182186	0.0364823
																		GO_SPLEEN_DEVELOPMENT	31	2.00024	0.00626305	0.0285641		GO_INTEGRIN_MEDIATED_SIGNALING_PATHWAY	74	1.94105	0.00194932	0.0366323
																		GO_REGULATION_OF_EXCRETION	16	1.99802	0.00618557	0.0286931		GO_REGULATION_OF_INTERLEUKIN_1_BETA_PRODUCTION	40	1.94132	0.0102881	0.0366356
																		GO_POSITIVE_REGULATION_OF_INSULIN_SECRETION	51	1.99766	0.00383877	0.0287105		GO_REGULATION_OF_ALCOHOL_BIOSYNTHETIC_PROCESS	37	1.94144	0.00414079	0.0366684
																		GO_NEGATIVE_REGULATION_OF_GLIOGENESIS	30	1.99806	0	0.0287399		GO_AXON_EXTENSION	30	1.93935	0.0019802	0.0368374
																		GO_REGULATION_OF_RECEPTOR_ACTIVITY	98	1.99706	0.00200803	0.0287494		GO_REGULATION_OF_CELL_KILLING	51	1.93949	0.00596422	0.0368703
																		GO_DNA_LIGATION	15	-1.96522	0.00788955	0.0287872		GO_RESPONSE_TO_MUSCLE_STRETCH	18	1.93971	0.00976562	0.036891
																		GO_POSITIVE_REGULATION_OF_TRANSMEMBRANE_TRANSPORT	102	1.99621	0.00400802	0.0288625		GO_NEGATIVE_REGULATION_OF_ESTABLISHMENT_OF_PROTEIN_LOCALIZATION	176	1.93839	0.00957854	0.0369639
																		CETS1P54_01	236	1.73979	0.0167364	0.028869		GO_PROTEIN_SECRETION	88	1.93865	0.00394477	0.0369655
																		GO_T_CELL_RECEPTOR_SIGNALING_PATHWAY	133	-1.96292	0.0125523	0.029078		GO_MICROTUBULE_BUNDLE_FORMATION	53	1.93773	0.00400802	0.0370257
																		GO_MEMBRANE_DEPOLARIZATION_DURING_ACTION_POTENTIAL	28	1.99442	0.00419287	0.0291097		GO_CELLULAR_ALDEHYDE_METABOLIC_PROCESS	69	-1.91776	0.0114723	0.0370709
																		GO_DEOXYRIBOSE_PHOSPHATE_CATABOLIC_PROCESS	21	-1.96182	0.0117417	0.0291447		GO_POSITIVE_REGULATION_OF_INTRINSIC_APOPTOTIC_SIGNALING_PATHWAY	44	1.93707	0.00596422	0.0371019
																		GO_CILIUM_MORPHOGENESIS	176	-1.96006	0.0039604	0.0293536		RRAGTTGT_UNKNOWN	203	1.71657	0.024948	0.0371717
																		HNF4_DR1_Q3	220	1.73587	0.0208768	0.0294894		WHN_B	207	1.7155	0.0227273	0.0372448
																		GO_GLUTATHIONE_METABOLIC_PROCESS	47	-1.95827	0.00614754	0.0295152		GO_NEGATIVE_REGULATION_OF_MUSCLE_TISSUE_DEVELOPMENT	29	1.93542	0.008	0.0372953
																		GO_POSITIVE_REGULATION_OF_DNA_METABOLIC_PROCESS	158	-1.95739	0.0100604	0.0295605		GO_POSITIVE_REGULATION_OF_LEUKOCYTE_CHEMOTAXIS	58	1.93543	0.0104167	0.0373525
																		GO_NUCLEAR_TRANSCRIBED_MRNA_CATABOLIC_PROCESS_EXONUCLEOLYTIC	30	-1.95623	0.00410678	0.0296462		GO_RENAL_SYSTEM_VASCULATURE_DEVELOPMENT	17	1.93549	0.00400802	0.0373956
																		GO_MAINTENANCE_OF_CELL_NUMBER	110	1.99053	0.00408998	0.0297104		GO_ASPARTATE_FAMILY_AMINO_ACID_METABOLIC_PROCESS	46	-1.91455	0.00828157	0.0375755
																		GO_RESPIRATORY_BURST	15	-1.95435	0.00399202	0.0298772		GO_REGULATION_OF_B_CELL_ACTIVATION	99	1.93347	0.0101833	0.0376449
																		GO_POSITIVE_REGULATION_OF_MUSCLE_TISSUE_DEVELOPMENT	41	1.98831	0.00194553	0.0300586		GO_REGULATION_OF_T_CELL_CHEMOTAXIS	9	1.93205	0.00214133	0.0378423
																		RYTAAWNNNTGAY_UNKNOWN	44	1.7314	0.0207939	0.0301173		GO_MITOTIC_CELL_CYCLE_ARREST	11	1.93138	0.0115607	0.0378439
																		GO_MORPHOGENESIS_OF_A_BRANCHING_STRUCTURE	131	1.98701	0.0078125	0.0302285		GO_POSITIVE_REGULATION_OF_EPIDERMAL_GROWTH_FACTOR_ACTIVATED_RECEPTOR_ACTIVITY	8	1.93156	0.00792079	0.0378684
																		GO_NUCLEOSIDE_TRIPHOSPHATE_BIOSYNTHETIC_PROCESS	39	-1.95153	0.0105042	0.0302434		GO_POSITIVE_REGULATION_OF_CELLULAR_PROTEIN_CATABOLIC_PROCESS	179	-1.91224	0.00581395	0.0378729
																		GCGSCMNTTT_UNKNOWN	65	-1.80001	0.0200803	0.0304282		HFH4_01	134	1.70934	0.0272374	0.0382105
																		GO_ORGANIC_HYDROXY_COMPOUND_BIOSYNTHETIC_PROCESS	144	1.98456	0.00380952	0.0305982		TCF11MAFG_01	161	1.70963	0.0226843	0.0382437
																		GO_POSITIVE_REGULATION_OF_PHOSPHATIDYLINOSITOL_3_KINASE_SIGNALING	47	1.98485	0.0140281	0.0306082		GO_T_CELL_DIFFERENTIATION	109	1.92861	0.00809717	0.0383396
																		GO_PEPTIDE_TRANSPORT	55	1.98405	0.0140281	0.0306357		MYCMAX_B	230	1.70797	0.0275591	0.038404
																		GO_REGULATION_OF_ESTABLISHMENT_OF_PLANAR_POLARITY	104	-1.94873	0.00402414	0.0306675		GO_NEGATIVE_REGULATION_OF_CHROMOSOME_ORGANIZATION	93	-1.90913	0.0115607	0.0384587
																		GO_MEMBRANE_DEPOLARIZATION	43	1.9828	0.00373134	0.0308159		GO_POSITIVE_REGULATION_OF_DNA_BIOSYNTHETIC_PROCESS	52	-1.90838	0.0118343	0.0385
																		FOX_Q2	153	1.72692	0.0318725	0.030835		GO_L_AMINO_ACID_IMPORT	8	1.9274	0.00756144	0.0385481
																		GO_PERIPHERAL_NERVOUS_SYSTEM_AXON_ENSHEATHMENT	18	1.97959	0.00607287	0.0313277		GO_ASSOCIATIVE_LEARNING	55	1.92668	0.00972763	0.0386274
																		GO_CELL_CYCLE_ARREST	130	1.97696	0.0039604	0.0316933		GO_NEGATIVE_REGULATION_OF_HOMOTYPIC_CELL_CELL_ADHESION	84	1.92561	0.00652174	0.0386275
																		GO_REGULATION_OF_BEHAVIOR	45	1.9765	0.00612245	0.0317488		GO_MACROMITOPHAGY	114	1.92567	0.00408163	0.038679
																		GO_MACROAUTOPHAGY	240	1.97578	0.00199601	0.0318531		GO_INACTIVATION_OF_MAPK_ACTIVITY	21	1.92478	0.00747664	0.0387065
																		GO_REGULATION_OF_INTRINSIC_APOPTOTIC_SIGNALING_PATHWAY	125	1.97544	0.01	0.0318878		GO_POSITIVE_REGULATION_OF_BIOMINERAL_TISSUE_DEVELOPMENT	30	1.92508	0.00201613	0.0387178
																		GO_CGMP_METABOLIC_PROCESS	14	1.9749	0.008	0.0319195		GO_ATRIOVENTRICULAR_VALVE_MORPHOGENESIS	12	1.92584	0.0163934	0.038726
																		GO_DICARBOXYLIC_ACID_METABOLIC_PROCESS	93	-1.93964	0.00961539	0.0320611		PAX5_02	14	-1.7858	0.0231579	0.0387645
																		GO_NADH_METABOLIC_PROCESS	33	-1.94006	0.00776699	0.0321141		GO_REGULATION_OF_RENAL_SYSTEM_PROCESS	22	1.92169	0.00618557	0.0393123
																		GO_RNA_PHOSPHODIESTER_BOND_HYDROLYSIS_EXONUCLEOLYTIC	33	-1.94034	0.00632911	0.0321694		GO_CHONDROITIN_SULFATE_BIOSYNTHETIC_PROCESS	23	1.92052	0.00968992	0.0394999
																		GO_CELLULAR_RESPONSE_TO_RETINOIC_ACID	47	1.97291	0.00192308	0.0322891		GO_REGULATION_OF_RESPONSE_TO_CYTOKINE_STIMULUS	115	1.91884	0.00601202	0.0398064
																		GO_SEGMENTATION	69	1.97204	0.00392157	0.0323711		GO_MULTICELLULAR_ORGANISM_METABOLIC_PROCESS	64	1.91794	0.00795229	0.0398627
																		GO_VENTRICULAR_SEPTUM_DEVELOPMENT	44	1.97159	0.00606061	0.0324145		GO_REGULATION_OF_DOPAMINE_SECRETION	17	1.91812	0.00201613	0.0398829
																		GO_VENTRICULAR_TRABECULA_MYOCARDIUM_MORPHOGENESIS	8	1.96946	0.0100402	0.0327404		GO_MATURATION_OF_SSU_RRNA_FROM_TRICISTRONIC_RRNA_TRANSCRIPT_SSU_RRNA_5_8S_RRNA_LSU_RRNA_	33	-1.90041	0.0141988	0.0399443
																		CEBPB_02	191	1.71405	0.0329218	0.0327636		GO_REGULATION_OF_CELLULAR_PH	64	1.91731	0.00197628	0.0399526
																		GO_POSITIVE_REGULATION_OF_CELL_CYCLE_ARREST	76	1.96862	0.0093633	0.0328567		GO_NEGATIVE_REGULATION_OF_IMMUNE_RESPONSE	96	1.91639	0.0104167	0.0400263
																		GO_CENTRAL_NERVOUS_SYSTEM_NEURON_DEVELOPMENT	57	1.96795	0.00982318	0.0328994		GO_V_D_J_RECOMBINATION	15	-1.90072	0.01417	0.0400271
																		CGTSACG_PAX3_B	129	1.71195	0.0258964	0.0330582		GO_REGULATION_OF_T_CELL_PROLIFERATION	118	1.91658	0.00400802	0.0400442
																		GO_NEGATIVE_REGULATION_OF_NEURON_APOPTOTIC_PROCESS	118	1.96656	0.00585938	0.0331218		GO_INNER_MITOCHONDRIAL_MEMBRANE_ORGANIZATION	16	-1.90078	0.00763359	0.0401595
																		GO_NEGATIVE_REGULATION_OF_PROTEIN_SERINE_THREONINE_KINASE_ACTIVITY	109	1.96515	0.00201207	0.0331259		GO_REGULATION_OF_CHOLESTEROL_BIOSYNTHETIC_PROCESS	12	1.91562	0.0041841	0.0401614
																		GO_HISTONE_UBIQUITINATION	33	1.96544	0.00653595	0.0331299		GO_NEGATIVE_REGULATION_OF_PROTEIN_TYROSINE_KINASE_ACTIVITY	18	1.91069	0.0145833	0.0407053
																		GO_NEURON_FATE_COMMITMENT	44	1.96618	0.00376648	0.0331309		GO_POSITIVE_REGULATION_OF_CELL_MORPHOGENESIS_INVOLVED_IN_DIFFERENTIATION	138	1.91077	0.0100806	0.0407496
																		GO_LYMPHOCYTE_MIGRATION	35	1.96559	0.0100604	0.0331696		GO_EMBRYONIC_HINDLIMB_MORPHOGENESIS	18	1.91254	0.00395257	0.0407551
																		GO_RESPONSE_TO_PURINE_CONTAINING_COMPOUND	136	1.9641	0.0041841	0.0332705		GO_EMBRYONIC_DIGESTIVE_TRACT_DEVELOPMENT	24	1.91131	0.0159046	0.0407644
																		GO_NEGATIVE_REGULATION_OF_DEVELOPMENTAL_GROWTH	68	1.96283	0.0181818	0.0334585		GO_POSITIVE_REGULATION_OF_IMMUNE_EFFECTOR_PROCESS	130	1.91278	0.00793651	0.040765
																		GO_BIOTIN_METABOLIC_PROCESS	14	-1.93085	0.0101833	0.0336135		GO_POSITIVE_REGULATION_OF_P38MAPK_CASCADE	12	1.91093	0.0195312	0.0407892
																		GGCNRNWCTTYS_UNKNOWN	74	1.70822	0.0264766	0.0336217		GO_ADAPTIVE_IMMUNE_RESPONSE_BASED_ON_SOMATIC_RECOMBINATION_OF_IMMUNE_RECEPTORS_BUILT_FROM_IMMUNOGLOBULIN_SUPERFAMILY_DOMAINS	116	1.91132	0.00207039	0.0408317
																		GO_PHOSPHATIDYLINOSITOL_3_KINASE_SIGNALING	22	1.96118	0.010101	0.0337331		GO_REGULATION_OF_LEUKOCYTE_MEDIATED_IMMUNITY	133	1.91195	0.00198413	0.0408331
																		GO_PROTEIN_LOCALIZATION_TO_KINETOCHORE	8	-1.92844	0.0122699	0.0337503		GO_DEMETHYLATION	44	1.91153	0.00403226	0.0408487
																		GO_ERAD_PATHWAY	70	1.96067	0.0139165	0.0338038		GO_PARTURITION	14	1.90871	0.00603622	0.0411463
																		GO_RETINAL_GANGLION_CELL_AXON_GUIDANCE	16	1.9599	0.0113422	0.0338109		GO_DICARBOXYLIC_ACID_METABOLIC_PROCESS	93	-1.8939	0.00782779	0.0412903
																		GO_IMP_METABOLIC_PROCESS	14	-1.9286	0.004	0.033821		GO_CELLULAR_RESPONSE_TO_ABIOTIC_STIMULUS	225	1.90739	0.00393701	0.0413829
																		GO_NOTCH_SIGNALING_PATHWAY	95	1.96018	0.00590551	0.0338211		GO_CELL_FATE_SPECIFICATION	48	1.90632	0.00596422	0.0414415
																		GO_CELL_SUBSTRATE_JUNCTION_ASSEMBLY	36	1.95919	0.00606061	0.0338705		GO_NEGATIVE_REGULATION_OF_NUCLEOTIDE_METABOLIC_PROCESS	50	1.90681	0.00573614	0.0414428
																		GO_NAD_METABOLIC_PROCESS	47	-1.92881	0.00571429	0.0339028		GO_PHAGOSOME_MATURATION	36	1.90634	0.00795229	0.0415069
																		GO_COLUMNAR_CUBOIDAL_EPITHELIAL_CELL_DIFFERENTIATION	86	1.95851	0.00408998	0.0339574		GO_CELLULAR_HORMONE_METABOLIC_PROCESS	73	1.90471	0.0101833	0.0417641
																		ATF_B	156	1.70442	0.0279441	0.034188		GO_REGULATION_OF_MONONUCLEAR_CELL_MIGRATION	12	1.90422	0.00766283	0.0418072
																		GO_UNSATURATED_FATTY_ACID_METABOLIC_PROCESS	85	1.95587	0.0103093	0.0344025		GO_EMBRYONIC_SKELETAL_JOINT_DEVELOPMENT	12	1.90326	0.016632	0.0419093
																		GO_DOPAMINE_METABOLIC_PROCESS	18	1.95154	0.00400802	0.0352134		GO_RESPONSE_TO_CAMP	89	1.90354	0.00399202	0.0419209
																		GTTNYYNNGGTNA_UNKNOWN	74	1.69779	0.0341365	0.0354649		IRF1_01	193	1.69005	0.0275049	0.0420092
																		GO_PROTEIN_K48_LINKED_DEUBIQUITINATION	20	1.94944	0.00584795	0.0356452		GO_PURINE_NUCLEOSIDE_MONOPHOSPHATE_BIOSYNTHETIC_PROCESS	40	-1.88993	0.0116054	0.0420727
																		GO_NEGATIVE_REGULATION_OF_T_CELL_DIFFERENTIATION	25	1.94817	0.00592885	0.0358605		GO_ACYLGLYCEROL_HOMEOSTASIS	17	1.90206	0.00206612	0.0421208
																		GO_REGULATION_OF_STRIATED_MUSCLE_CELL_APOPTOTIC_PROCESS	17	1.94653	0.00588235	0.0361124		EGR2_01	171	1.687	0.0176817	0.0423164
																		GO_RESPONSE_TO_MAGNESIUM_ION	19	1.94681	0.0114504	0.0361191		GO_MEMBRANE_DOCKING	63	1.90067	0.00764818	0.0423542
																		GO_REGULATION_OF_STEROL_TRANSPORT	27	1.94457	0.0102041	0.0364282		RGTTAMWNATT_HNF1_01	49	1.68701	0.0327198	0.0424374
																		GO_ANDROGEN_RECEPTOR_SIGNALING_PATHWAY	36	1.94459	0.0095057	0.0364776		NRF1_Q6	224	1.68501	0.0238569	0.0424658
																		GO_ESTABLISHMENT_OF_LOCALIZATION_BY_MOVEMENT_ALONG_MICROTUBULE	84	-1.91283	0.00194175	0.0368764		YGCANTGCR_UNKNOWN	106	1.68525	0.0364372	0.0425407
																		GO_INTRACELLULAR_STEROID_HORMONE_RECEPTOR_SIGNALING_PATHWAY	60	1.94219	0.00770713	0.0369171		GO_NEGATIVE_REGULATION_OF_MUSCLE_CELL_APOPTOTIC_PROCESS	25	1.89935	0.0122449	0.0425868
																		GO_POSITIVE_REGULATION_OF_REACTIVE_OXYGEN_SPECIES_METABOLIC_PROCESS	70	1.94187	0.00208768	0.0369287		ZF5_B	198	1.68163	0.0273973	0.0430357
																		GO_REGULATION_OF_CELL_PROJECTION_ASSEMBLY	132	1.94086	0.00610998	0.03705		GO_REGULATION_OF_TELOMERE_MAINTENANCE_VIA_TELOMERE_LENGTHENING	49	-1.88519	0.0130597	0.0431008
																		GO_LYMPHOCYTE_HOMEOSTASIS	45	1.94014	0.00972763	0.0371321		GO_POSITIVE_REGULATION_OF_NOTCH_SIGNALING_PATHWAY	27	1.89645	0.022	0.0431255
																		YGACNNYACAR_UNKNOWN	76	1.68718	0.0196464	0.0374811		GO_MACROAUTOPHAGY	240	1.89667	0.00409836	0.0431592
																		GO_CELLULAR_RESPONSE_TO_OSMOTIC_STRESS	20	1.93717	0.00641026	0.037648		GO_POSITIVE_REGULATION_OF_LYMPHOCYTE_DIFFERENTIATION	67	1.89592	0.00801603	0.0431812
																		GO_MONOVALENT_INORGANIC_CATION_HOMEOSTASIS	98	1.93742	0.00580271	0.0376575		GO_GLUTATHIONE_METABOLIC_PROCESS	47	-1.8834	0.00769231	0.0432443
																		GO_REGULATION_OF_DEVELOPMENT_HETEROCHRONIC	9	1.93525	0.00617284	0.0380252		OCT1_03	165	1.67983	0.0219124	0.0433133
																		GO_PURINE_NUCLEOBASE_METABOLIC_PROCESS	18	-1.90683	0.011236	0.0381077		GO_REGULATION_OF_ENDOTHELIAL_CELL_DIFFERENTIATION	25	1.89516	0.0135397	0.0433179
																		GO_STEROID_METABOLIC_PROCESS	177	1.93419	0.00199601	0.0381433		GO_RNA_PHOSPHODIESTER_BOND_HYDROLYSIS_EXONUCLEOLYTIC	33	-1.8834	0.0122699	0.0433934
																		GO_REGULATION_OF_EPIDERMIS_DEVELOPMENT	48	1.93444	0.00609756	0.0381608		GO_REGULATION_OF_SMOOTH_MUSCLE_CELL_PROLIFERATION	85	1.89345	0.00614754	0.04344
																		GO_REGULATION_OF_TUMOR_NECROSIS_FACTOR_SUPERFAMILY_CYTOKINE_PRODUCTION	83	1.93346	0.00198413	0.0382321		GO_JNK_CASCADE	69	1.89374	0.0137795	0.0434535
																		GO_PSEUDOURIDINE_SYNTHESIS	17	-1.90539	0.00594059	0.0383266		GO_RENAL_TUBULE_DEVELOPMENT	62	1.89386	0.0135659	0.0434936
																		GO_PROTEIN_MODIFICATION_BY_SMALL_PROTEIN_REMOVAL	109	1.93259	0.00753296	0.0383354		GO_MEMBRANE_LIPID_BIOSYNTHETIC_PROCESS	97	-1.88172	0.00970874	0.0435046
																		GO_NEGATIVE_REGULATION_OF_CELL_CYCLE_PHASE_TRANSITION	135	-1.90376	0.0120482	0.0384168		GO_NEGATIVE_REGULATION_OF_VIRAL_TRANSCRIPTION	23	1.89234	0.00787402	0.0435047
																		GO_PYRIMIDINE_NUCLEOSIDE_TRIPHOSPHATE_METABOLIC_PROCESS	19	-1.90432	0.0115163	0.0384174		GO_CONVERGENT_EXTENSION	12	1.89286	0.00925926	0.0435063
																		GO_RECEPTOR_MEDIATED_ENDOCYTOSIS	185	1.93172	0.00423729	0.038448		GO_EMBRYONIC_HEMOPOIESIS	16	1.89397	0.0100806	0.0435318
																		GO_POSITIVE_REGULATION_OF_AXON_EXTENSION	33	1.93123	0.00589391	0.0384709		GO_NEGATIVE_REGULATION_OF_PROTEIN_SERINE_THREONINE_KINASE_ACTIVITY	109	1.89238	0.00790514	0.0435671
																		GO_GLYCERALDEHYDE_3_PHOSPHATE_METABOLIC_PROCESS	15	-1.90237	0.00606061	0.0385681		GO_REGULATION_OF_MYOTUBE_DIFFERENTIATION	43	1.89146	0.0105485	0.0435696
																		GO_SPINDLE_ASSEMBLY	65	-1.90115	0.00984252	0.0387475		GO_POSITIVE_REGULATION_OF_STEROID_METABOLIC_PROCESS	16	1.89176	0.015625	0.0435748
																		RTTTNNNYTGGM_UNKNOWN	115	1.67963	0.0359168	0.0388014		GO_GLIAL_CELL_DEVELOPMENT	60	1.89121	0.0119284	0.0435754
																		GO_RESPONSE_TO_INSULIN	180	1.9282	0.01002	0.0390489		CCTNTMAGA_UNKNOWN	99	1.67561	0.022449	0.0441876
																		GO_PROTEIN_KINASE_B_SIGNALING	31	1.92632	0.00564972	0.0392625		GO_REGULATION_OF_EXTRINSIC_APOPTOTIC_SIGNALING_PATHWAY	124	1.8863	0.0091954	0.0448004
																		GO_NEGATIVE_REGULATION_OF_APOPTOTIC_SIGNALING_PATHWAY	165	1.92687	0.00193424	0.0392819		CYTAGCAAY_UNKNOWN	126	1.67155	0.030303	0.0449139
																		GO_STEROL_METABOLIC_PROCESS	103	1.92654	0.00759013	0.0392843		GO_DETECTION_OF_LIGHT_STIMULUS	35	1.88557	0.0144033	0.0449425
																		GO_NEGATIVE_REGULATION_OF_CELL_CYCLE_G2_M_PHASE_TRANSITION	23	-1.89754	0.00798403	0.0393445		FREAC2_01	195	1.67027	0.0421687	0.0450572
																		CREB_Q4_01	185	1.67554	0.028866	0.0394022		GO_REGULATION_OF_CENTRIOLE_REPLICATION	13	-1.87431	0.0093633	0.0452869
																		HFH4_01	134	1.67574	0.0413386	0.0394434		ALX4_01	13	1.66875	0.0300601	0.0453274
																		GO_MUSCLE_SYSTEM_PROCESS	226	1.92516	0.00391389	0.0394509		GO_OXIDOREDUCTION_COENZYME_METABOLIC_PROCESS	90	-1.87304	0.0140845	0.0454134
																		GO_REGULATION_OF_TRANSPORTER_ACTIVITY	156	1.92421	0.0060241	0.0396291		GO_ENDODERM_FORMATION	42	1.88163	0.00580271	0.0457274
																		SMAD_Q6	207	1.67278	0.0364372	0.0398487		GO_REGULATION_OF_CELL_SIZE	150	1.88212	0.0184426	0.045755
																		YYCATTCAWW_UNKNOWN	157	1.67205	0.0293542	0.0398785		GO_BLOOD_VESSEL_REMODELING	26	1.88167	0.00754717	0.0457925
																		DR1_Q3	210	1.67134	0.0290698	0.0398823		GO_CELL_MATRIX_ADHESION	97	1.8801	0.00851064	0.0460279
																		GO_PHOSPHOLIPID_TRANSPORT	43	1.92275	0.00967118	0.039897		GO_REGULATION_OF_NATURAL_KILLER_CELL_ACTIVATION	22	1.87948	0.00819672	0.0460623
																		GO_HEPARAN_SULFATE_PROTEOGLYCAN_METABOLIC_PROCESS	21	1.92087	0.00391389	0.0400876		GO_POSITIVE_REGULATION_OF_LEUKOCYTE_APOPTOTIC_PROCESS	22	1.87949	0.00814664	0.0461298
																		GO_TUBE_FORMATION	111	1.92113	0.00610998	0.0401381		GO_POSITIVE_REGULATION_OF_KIDNEY_DEVELOPMENT	32	1.87865	0.004	0.0462399
																		GO_RESPONSE_TO_GRAVITY	9	1.92092	0.00811359	0.0401411		GO_NEGATIVE_REGULATION_OF_CELL_CYCLE_G1_S_PHASE_TRANSITION	91	-1.868	0.0135659	0.0462691
																		GO_POSITIVE_REGULATION_OF_CARDIAC_MUSCLE_CELL_PROLIFERATION	12	1.92012	0.0122449	0.0402016		SMTTTTGT_UNKNOWN	317	1.66265	0.0316456	0.0463799
																		TTCYNRGAA_STAT5B_01	267	1.66785	0.0455446	0.0405112		GO_DEOXYRIBONUCLEOTIDE_METABOLIC_PROCESS	33	-1.86807	0	0.046409
																		GO_REGULATION_OF_TRANSLATIONAL_INITIATION	76	-1.89141	0.00813008	0.0406447		GO_RRNA_CONTAINING_RIBONUCLEOPROTEIN_COMPLEX_EXPORT_FROM_NUCLEUS	11	-1.86669	0.0181818	0.0464132
																		MEIS1_01	196	1.66633	0.0209125	0.0406579		GO_MACROMOLECULAR_COMPLEX_DISASSEMBLY	170	-1.86862	0.012024	0.0464247
																		GRE_C	101	1.66638	0.0397614	0.0407408		FXR_Q3	82	1.66265	0.0280561	0.0465089
																		NFMUE1_Q6	220	1.66398	0.030888	0.0410496		GO_REGULATION_OF_LIPID_STORAGE	33	1.8774	0.0039604	0.0465122
																		GO_REGULATION_OF_GLYCOGEN_METABOLIC_PROCESS	31	1.91581	0.00808081	0.0410632		GO_BRANCHED_CHAIN_AMINO_ACID_METABOLIC_PROCESS	22	-1.86548	0.00795229	0.0465393
																		GO_POSITIVE_REGULATION_OF_RESPONSE_TO_EXTRACELLULAR_STIMULUS	43	1.91517	0.0116279	0.0410833		GO_RESPONSE_TO_LIGHT_STIMULUS	228	1.87706	0.0134875	0.0465438
																		GO_POSITIVE_REGULATION_OF_I_KAPPAB_KINASE_NF_KAPPAB_SIGNALING	156	1.9152	0.00621118	0.0411499		AAANWWTGC_UNKNOWN	157	1.6609	0.0416667	0.0466794
																		GO_POSITIVE_REGULATION_OF_CATENIN_IMPORT_INTO_NUCLEUS	9	1.91455	0.00625	0.0411599		GO_NUCLEOSIDE_DIPHOSPHATE_METABOLIC_PROCESS	75	-1.86406	0.0120968	0.0467464
																		GO_G1_DNA_DAMAGE_CHECKPOINT	68	1.91301	0.00424628	0.0412169		POU6F1_01	173	1.65881	0.0305499	0.0470433
																		GO_RESPONSE_TO_BMP	75	1.9133	0.00588235	0.0412174		GO_HEMOSTASIS	249	1.87262	0.00585938	0.0471859
																		GO_NEGATIVE_REGULATION_OF_MUSCLE_CONTRACTION	14	1.9135	0.0163599	0.041244		GO_NEGATIVE_REGULATION_OF_APOPTOTIC_SIGNALING_PATHWAY	165	1.873	0.0095057	0.0472447
																		GO_REGULATION_OF_T_CELL_DIFFERENTIATION	84	1.91351	0.00821355	0.0413129		GO_MESODERMAL_CELL_DIFFERENTIATION	19	1.8727	0.0101833	0.0472475
																		GO_POSITIVE_REGULATION_OF_MYOBLAST_DIFFERENTIATION	15	1.91225	0.00772201	0.0413413		GO_RESPONSE_TO_LIPOPROTEIN_PARTICLE	18	1.87428	0.00576923	0.0472498
																		GO_SERINE_FAMILY_AMINO_ACID_BIOSYNTHETIC_PROCESS	13	-1.88755	0.0122951	0.0414115		GO_INTRACELLULAR_RECEPTOR_SIGNALING_PATHWAY	141	1.87343	0.00402414	0.0472894
																		GO_HORMONE_TRANSPORT	56	1.91142	0.00403226	0.0414931		GO_PROTEIN_K48_LINKED_DEUBIQUITINATION	20	1.87315	0.00992064	0.0472981
																		GO_NEPHRIC_DUCT_DEVELOPMENT	14	1.91023	0.00787402	0.0417213		GO_LEUKOCYTE_DIFFERENTIATION	236	1.87183	0.0137795	0.0473035
																		GO_ZYMOGEN_ACTIVATION	90	1.90913	0.0124224	0.0418213		GO_OVULATION_CYCLE	89	1.8736	0.0178218	0.0473084
																		GO_NEGATIVE_REGULATION_OF_PROTEIN_KINASE_B_SIGNALING	31	1.90938	0.00201207	0.0418327		GO_REGULATION_OF_TUMOR_NECROSIS_FACTOR_MEDIATED_SIGNALING_PATHWAY	44	1.87369	0.0174757	0.0473512
																		GO_BLOOD_VESSEL_REMODELING	26	1.90724	0.010395	0.0422276		GO_REGULATION_OF_B_CELL_DIFFERENTIATION	22	1.86858	0.0120724	0.0479547
																		GO_ISOTYPE_SWITCHING	15	-1.88348	0.00976562	0.0422403		GO_POSITIVE_REGULATION_OF_NEUROTRANSMITTER_SECRETION	10	1.86883	0.00596422	0.0479792
																		GO_ASSOCIATIVE_LEARNING	55	1.90595	0.0142566	0.042398		OCT_Q6	189	1.65323	0.037037	0.0482046
																		GO_LENS_FIBER_CELL_DIFFERENTIATION	20	1.90598	0.00614754	0.0424559		GO_REGULATION_OF_PRODUCTION_OF_MOLECULAR_MEDIATOR_OF_IMMUNE_RESPONSE	76	1.86699	0.0199601	0.0483118
																		GO_REGULATION_OF_ENDOTHELIAL_CELL_MIGRATION	91	1.90491	0.0104167	0.0425627		GO_SPINAL_CORD_MOTOR_NEURON_DIFFERENTIATION	26	1.86603	0.0144928	0.0484149
																		GO_BIOMINERAL_TISSUE_DEVELOPMENT	51	1.90406	0.00203666	0.0427113		GO_CELL_DIFFERENTIATION_INVOLVED_IN_KIDNEY_DEVELOPMENT	32	1.86615	0.0140281	0.0484417
																		E2F_Q2	153	-1.73035	0.0164271	0.0429627		GO_POSITIVE_REGULATION_OF_PEPTIDE_SECRETION	66	1.86517	0.0043573	0.0484923
																		GO_REGULATION_OF_INTERLEUKIN_2_PRODUCTION	44	1.90271	0.012963	0.043017		GO_NERVE_DEVELOPMENT	57	1.86557	0.010101	0.048496
																		GO_ER_ASSOCIATED_UBIQUITIN_DEPENDENT_PROTEIN_CATABOLIC_PROCESS	58	1.9023	0.0143443	0.0430565		GO_PROTEIN_INSERTION_INTO_MEMBRANE	19	1.86471	0.00803213	0.0485494
																		GO_NEGATIVE_REGULATION_OF_REGULATED_SECRETORY_PATHWAY	18	1.90188	0.0135135	0.0430847		GO_NEGATIVE_REGULATION_OF_MAP_KINASE_ACTIVITY	62	1.864	0.012605	0.0486499
																		GO_TRANSMISSION_OF_NERVE_IMPULSE	35	1.90124	0.00587084	0.0431537		GO_CELLULAR_RESPONSE_TO_CARBOHYDRATE_STIMULUS	68	1.8625	0.00811359	0.0489815
																		GO_POSITIVE_REGULATION_OF_POTASSIUM_ION_TRANSPORT	30	1.90134	0.00385356	0.0431872		GO_REGULATION_OF_CHROMOSOME_ORGANIZATION	255	-1.85395	0.0136719	0.0493196
																		GO_METENCEPHALON_DEVELOPMENT	78	1.90084	0.0135922	0.0431929		GO_HEME_BIOSYNTHETIC_PROCESS	18	-1.85276	0.0142857	0.0494732
																		GO_POSITIVE_REGULATION_OF_ERYTHROCYTE_DIFFERENTIATION	22	1.89975	0.0132075	0.0433429		GO_REGULATION_OF_ALPHA_BETA_T_CELL_PROLIFERATION	19	1.85957	0.0163934	0.0497182
																		GO_RETINOIC_ACID_METABOLIC_PROCESS	12	1.89995	0.00395257	0.0433496		GO_ANATOMICAL_STRUCTURE_MATURATION	34	1.85884	0.0165289	0.0498525
																		GO_OVARIAN_FOLLICLE_DEVELOPMENT	48	1.89898	0.00420168	0.043456
																		GO_POSITIVE_REGULATION_OF_FAT_CELL_DIFFERENTIATION	35	1.89721	0.0160321	0.0437837
																		GO_POSITIVE_REGULATION_OF_ACUTE_INFLAMMATORY_RESPONSE	21	1.89631	0.00990099	0.0439427
																		GO_POSITIVE_REGULATION_OF_VACUOLAR_TRANSPORT	14	-1.87545	0.0121704	0.0440611
																		GO_NEGATIVE_REGULATION_OF_MUSCLE_TISSUE_DEVELOPMENT	29	1.89538	0.00396825	0.0441234
																		GO_TOR_SIGNALING	16	1.89502	0.00986193	0.044145
																		PAX2_01	48	1.64825	0.0372549	0.0443271
																		GO_POSITIVE_REGULATION_OF_MUSCLE_CONTRACTION	34	1.89342	0.00775194	0.0444025
																		GO_RESPONSE_TO_MUSCLE_STRETCH	18	1.89352	0.00976562	0.0444533
																		GO_GOLGI_TO_ENDOSOME_TRANSPORT	17	1.89281	0.00976562	0.044488
																		GO_HEME_BIOSYNTHETIC_PROCESS	18	-1.8729	0.014553	0.0445696
																		GO_NEGATIVE_REGULATION_OF_CELLULAR_RESPONSE_TO_GROWTH_FACTOR_STIMULUS	100	1.89085	0.020284	0.0449613
																		GO_VESICLE_ORGANIZATION	245	1.89023	0.0123711	0.0450414
																		GO_POSITIVE_REGULATION_OF_INFLAMMATORY_RESPONSE	77	1.88978	0.00980392	0.0450993
																		GO_COLLAGEN_FIBRIL_ORGANIZATION	26	1.88867	0.0143737	0.0453028
																		GO_NEGATIVE_REGULATION_OF_KERATINOCYTE_PROLIFERATION	9	1.88827	0.0171429	0.0453377
																		PEA3_Q6	219	1.6395	0.0323194	0.046106
																		GO_DETOXIFICATION	59	-1.86584	0.008	0.0462491
																		GO_VOCALIZATION_BEHAVIOR	11	1.88442	0.014	0.0462743
																		GO_CARBOHYDRATE_BIOSYNTHETIC_PROCESS	106	-1.86465	0.0146444	0.0464562
																		GO_REGULATION_OF_RESPONSE_TO_EXTRACELLULAR_STIMULUS	158	1.88321	0.0121951	0.0464958
																		GO_POSITIVE_REGULATION_OF_VASCULATURE_DEVELOPMENT	105	1.88087	0.008	0.0470999
																		GO_REGULATION_OF_STEROID_BIOSYNTHETIC_PROCESS	42	1.88054	0.0181818	0.0471052
																		GO_POSITIVE_REGULATION_OF_TRANSPORTER_ACTIVITY	63	1.88002	0.00784314	0.0471615
																		GO_BONE_MORPHOGENESIS	59	1.87934	0.0161943	0.0472835
																		XBP1_01	110	1.63313	0.0352941	0.0474016
																		GO_HYDROGEN_TRANSPORT	104	-1.85986	0.011583	0.0475599
																		CREB_02	212	1.6317	0.0400802	0.047589
																		GO_CIRCADIAN_RHYTHM	117	1.87694	0.00795229	0.0479171
																		GO_NEGATIVE_REGULATION_OF_STRESS_ACTIVATED_PROTEIN_KINASE_SIGNALING_CASCADE	38	1.8749	0.014	0.0482585
																		GO_NEGATIVE_REGULATION_OF_I_KAPPAB_KINASE_NF_KAPPAB_SIGNALING	45	1.87532	0.0140281	0.0483021
																		GO_REGULATION_OF_OXIDOREDUCTASE_ACTIVITY	78	1.87492	0.01	0.0483206
																		GO_REGULATION_OF_TRIGLYCERIDE_METABOLIC_PROCESS	25	1.87413	0.00978474	0.0483993
																		GO_POSITIVE_REGULATION_OF_STEROL_TRANSPORT	15	1.87301	0.0155945	0.0484586
																		HEN1_01	157	1.62769	0.0282828	0.048475
																		GO_ENDOCARDIAL_CUSHION_DEVELOPMENT	26	1.87327	0.010142	0.0484793
																		GO_NEGATIVE_REGULATION_OF_AXONOGENESIS	55	1.87356	0.008	0.0484872
																		CREB_Q4	229	1.62682	0.0334728	0.0485833
																		GO_N_GLYCAN_PROCESSING	17	1.8711	0.00980392	0.0489209
																		GO_ZINC_ION_HOMEOSTASIS	17	1.86992	0.0163265	0.0491093
																		GO_HEART_VALVE_DEVELOPMENT	25	1.86914	0.012024	0.0491097
																		GO_HISTONE_H3_K9_MODIFICATION	13	1.87011	0.0101626	0.0491417
																		GO_REGULATION_OF_AXON_GUIDANCE	32	1.86928	0.0132075	0.0491484
																		GO_ROSTROCAUDAL_NEURAL_TUBE_PATTERNING	7	1.86938	0.0158416	0.0492023
																		ER_Q6_01	215	1.6232	0.0349794	0.0493777
																		GO_MUSCLE_CELL_DEVELOPMENT	97	1.86805	0.00619835	0.0494064
																		GO_REGULATION_OF_CELL_CYCLE_ARREST	96	1.86719	0.0153257	0.0495498
																		GO_REGULATION_OF_DEPHOSPHORYLATION	131	1.86661	0.0120482	0.0496451
																		GO_NUCLEOTIDE_EXCISION_REPAIR_PREINCISION_COMPLEX_ASSEMBLY	29	-1.85205	0.0186335	0.0496858
																		GO_CELLULAR_COMPONENT_ASSEMBLY_INVOLVED_IN_MORPHOGENESIS	204	-1.85136	0.00986193	0.0497382
																		GO_REGULATION_OF_INTERLEUKIN_6_BIOSYNTHETIC_PROCESS	14	1.86553	0.00782779	0.0498496
																		GO_STRIATED_MUSCLE_ADAPTATION	18	1.86495	0.0158416	0.0498976
																		GO_INOSITOL_PHOSPHATE_METABOLIC_PROCESS	50	1.86431	0.0138614	0.0499858

## Sheet: PAX5_2_8 Common Gene Sets
			PAX5			PAX2			PAX8
NAME	SIZE	NES	NOM p-val	FDR q-val	NES	NOM p-val	FDR q-val	NES	NOM p-val	FDR q-val
GO_DNA_REPLICATION	191	-3.29699	0	0	-2.12357	0.00392927	0.0498821	-3.39866	0	0
GO_ESTABLISHMENT_OF_PROTEIN_LOCALIZATION_TO_ENDOPLASMIC_RETICULUM	101	-5.05658	0	0	-5.06014	0	0	-4.31913	0	0
GO_EXTRACELLULAR_STRUCTURE_ORGANIZATION	224	3.74222	0	0	2.78551	0	0.00158459	2.81724	0	0.00773128
GO_MULTI_ORGANISM_METABOLIC_PROCESS	134	-4.71789	0	0	-5.16233	0	0	-4.42331	0	0
GO_NUCLEAR_TRANSCRIBED_MRNA_CATABOLIC_PROCESS_NONSENSE_MEDIATED_DECAY	115	-4.8696	0	0	-5.0394	0	0	-4.71582	0	0
GO_NUCLEIC_ACID_PHOSPHODIESTER_BOND_HYDROLYSIS	223	-3.50954	0	0	-2.65645	0	0.00174894	-2.49279	0	0.00689141
GO_PROTEIN_LOCALIZATION_TO_ENDOPLASMIC_RETICULUM	119	-4.65872	0	0	-5.05411	0	0	-3.78408	0	0
GO_PROTEIN_TARGETING_TO_MEMBRANE	147	-3.74405	0	0	-4.05917	0	0	-3.15008	0	0.000150232
GO_RIBONUCLEOPROTEIN_COMPLEX_SUBUNIT_ORGANIZATION	184	-3.51831	0	0	-2.61903	0	0.00208571	-3.70304	0	0
GO_RIBOSOMAL_LARGE_SUBUNIT_BIOGENESIS	47	-4.01851	0	0	-2.79342	0	0.000661773	-3.25147	0	0.000166925
GO_RIBOSOME_BIOGENESIS	290	-7.52405	0	0	-6.02959	0	0	-6.30835	0	0
GO_RNA_CATABOLIC_PROCESS	210	-5.38862	0	0	-5.38415	0	0	-5.08045	0	0
GO_RNA_MODIFICATION	102	-3.92118	0	0	-3.0809	0	6.92005e-05	-3.32455	0	5.8421e-05
GO_RRNA_METABOLIC_PROCESS	239	-7.46789	0	0	-6.01704	0	0	-6.51256	0	0
GO_TRANSLATIONAL_INITIATION	139	-5.62655	0	0	-5.95366	0	0	-4.88439	0	0
GO_TRNA_METABOLIC_PROCESS	164	-4.68794	0	0	-3.57606	0	0	-3.18745	0	0.000158139
GO_TRNA_PROCESSING	104	-3.80793	0	0	-3.10099	0	7.2346e-05	-2.94912	0	0.000342827
ICSBP_Q6	204	-3.13111	0	0	-2.90759	0	0.000487973	-2.95784	0	0.000113501
KRCTCNNNNMANAGC_UNKNOWN	58	3.28157	0	0	2.11855	0	0.0502203	2.20482	0	0.054201
PAX5_PROB_MATB_ACTIVATED	350	4.02751	0	0	2.98754	0	0	4.05473	0	0
PAX5_MATUREB_ACTIVATED	67	3.1583	0	0	3.15147	0	0	3.23794	0	0
GO_CYTOPLASMIC_TRANSLATION	41	-3.0983	0	3.27792e-05	-3.66658	0	0	-2.84627	0	0.000693749
GO_RNA_SPLICING_VIA_TRANSESTERIFICATION_REACTIONS	250	-3.18038	0	3.44181e-05	2.97894	0	0.00054203	-4.09054	0	0
GO_ESTABLISHMENT_OF_PROTEIN_LOCALIZATION_TO_MEMBRANE	246	-3.0932	0	6.24555e-05	-4.14147	0	0	-2.95171	0	0.000371396
GO_TRANSLATIONAL_ELONGATION	108	-3.06611	0	8.59044e-05	-2.75574	0	0.000922289	-2.15168	0.00195312	0.0381809
GO_METHYLATION	218	-2.9863	0	0.000131678	-2.44301	0	0.00713862	-3.61403	0	0
GO_PEPTIDYL_LYSINE_MODIFICATION	268	-2.9598	0	0.000151912	-2.29768	0.00412371	0.0192737	-4.03647	0	0
USF_C	238	-2.94207	0	0.000164471	-2.47938	0	0.00735869	-2.78025	0	0.000253267
MYCMAX_01	219	-2.90376	0	0.000205329	-2.19699	0	0.0344637	-2.56595	0	0.00103628
GO_TRNA_MODIFICATION	52	-2.88666	0	0.000211202	-2.86485	0	0.000453537	-2.26665	0	0.0222133
GO_MITOCHONDRIAL_TRANSLATION	104	-2.88904	0	0.000218745	-2.64809	0	0.00187701	-2.5122	0	0.00598188
GO_RNA_METHYLATION	44	-2.86164	0	0.000226939	-2.46574	0	0.00635777	-2.93004	0	0.000476851
IRF_Q6	199	-2.77416	0	0.000391062	-2.76964	0	0.00217035	-2.28817	0.00198413	0.00669667
GO_PROTEIN_FOLDING	197	-2.81091	0	0.000391532	-2.40153	0	0.00993096	-2.44673	0	0.00901183
GO_RRNA_MODIFICATION	24	-2.79323	0	0.0004478	-2.20206	0.00197628	0.0340213	-2.47846	0	0.00735946
GO_TRANSLATIONAL_TERMINATION	91	-2.78467	0	0.000478623	-2.72754	0	0.00111841	-2.60297	0	0.00361402
GO_RIBOSOMAL_LARGE_SUBUNIT_ASSEMBLY	22	-2.6657	0	0.00107953	-2.19188	0	0.0353524	-2.26689	0	0.0224504
GO_MACROMOLECULE_METHYLATION	156	-2.65533	0	0.00114806	-2.29756	0.002	0.0189658	-3.94309	0	0
TGCGCANK_UNKNOWN	475	-2.55006	0	0.00125247	-2.35065	0	0.0148464	-2.41426	0	0.003571
GO_ANTIGEN_PROCESSING_AND_PRESENTATION_OF_PEPTIDE_OR_POLYSACCHARIDE_ANTIGEN_VIA_MHC_CLASS_II	83	3.10943	0	0.00132811	2.64605	0	0.00609241	3.12787	0	0.00100389
GO_VIRAL_LIFE_CYCLE	260	-2.55901	0	0.00256834	-3.31799	0	0	-2.51936	0	0.00583208
GO_REGULATION_OF_TYPE_I_INTERFERON_PRODUCTION	103	-2.48715	0	0.00408586	-2.45262	0.00190476	0.00667665	-2.41882	0	0.0107739
STTTCRNTTT_IRF_Q6	160	-2.31205	0	0.00483785	-2.36062	0	0.0148772	-2.30403	0	0.00642822
GCCATNTTG_YY1_Q6	395	-2.30772	0	0.0048491	2.18813	0.00396825	0.0409979	-2.33947	0	0.00523127
GO_OXIDATIVE_PHOSPHORYLATION	77	-2.4568	0	0.00485918	-4.15768	0	0	-2.19133	0	0.0328756
ISRE_01	206	-2.27444	0	0.00539075	-3.09678	0	0	-3.27975	0	0
ETS_Q4	221	-2.27678	0.00420168	0.00543684	-2.45355	0	0.00794741	-2.66275	0	0.000575565
PAX5_PROB_REPRESSED	198	2.58609	0	0.0065401	2.40959	0	0.0271021	2.57904	0	0.00467438
WGGAATGY_TEF1_Q6	298	2.48812	0	0.00714022	2.23402	0.00622407	0.0362773	1.52861	0.0607843	0.464457
PAX5_PROB_ACTIVATED	103	2.49259	0	0.00774468	2.39209	0	0.0198112	2.18988	0	0.0469236
GO_MITOCHONDRIAL_RESPIRATORY_CHAIN_COMPLEX_ASSEMBLY	63	-2.37743	0	0.0087428	-3.47389	0	0	-2.13276	0.00201207	0.041036
GO_ELECTRON_TRANSPORT_CHAIN	91	-2.3653	0	0.00925606	-4.45164	0	0	-2.09612	0.00614754	0.0487706
ELK1_01	239	-2.16139	0.0019802	0.010913	-2.6971	0	0.00309818	-2.50639	0	0.00185509
GO_MITOCHONDRIAL_RESPIRATORY_CHAIN_COMPLEX_I_BIOGENESIS	51	-2.26195	0	0.0162747	-3.34962	0	0	-2.3724	0	0.0130139
GO_REGULATION_OF_TELOMERASE_RNA_LOCALIZATION_TO_CAJAL_BODY	15	-2.25529	0.00198807	0.0168886	-2.35658	0	0.013477	-2.14256	0	0.0394764
E2F1_Q4	217	-2.00402	0.00196464	0.0268294	-2.2242	0	0.0321511	-3.26438	0	0
NRF2_01	249	-1.99239	0.00580271	0.0283793	-2.88338	0	0.000325315	-2.42927	0	0.00314909

## Sheet: PAX5_K-Gluc_CaCl(2) ComGeneSets
			PAX5			Potassium Gluconate			Calcium Chloride
NAME	SIZE	NES	NOM p-val	FDR q-val	NES	NOM p-val	FDR q-val	NES	NOM p-val	FDR q-val
GO_DNA_REPLICATION	191	-3.29699	0	0	-4.55022	0	0	-5.05893	0	0
GO_ESTABLISHMENT_OF_PROTEIN_LOCALIZATION_TO_ENDOPLASMIC_RETICULUM	101	-5.05658	0	0	-6.68536	0	0	-4.77925	0	0
GO_EXTRACELLULAR_STRUCTURE_ORGANIZATION	224	3.74222	0	0	3.39552	0	0	3.14568	0	0
GO_MULTI_ORGANISM_METABOLIC_PROCESS	134	-4.71789	0	0	-5.45224	0	0	-4.75976	0	0
GO_NUCLEAR_TRANSCRIBED_MRNA_CATABOLIC_PROCESS_NONSENSE_MEDIATED_DECAY	115	-4.8696	0	0	-6.01089	0	0	-4.88171	0	0
GO_NUCLEIC_ACID_PHOSPHODIESTER_BOND_HYDROLYSIS	223	-3.50954	0	0	-3.14971	0	7.47675e-06	-3.70983	0	0
GO_PROTEIN_LOCALIZATION_TO_ENDOPLASMIC_RETICULUM	119	-4.65872	0	0	-6.39176	0	0	-4.64686	0	0
GO_PROTEIN_TARGETING_TO_MEMBRANE	147	-3.74405	0	0	-5.1342	0	0	-4.11305	0	0
GO_RIBONUCLEOPROTEIN_COMPLEX_SUBUNIT_ORGANIZATION	184	-3.51831	0	0	-4.18199	0	0	-3.53994	0	0
GO_RIBOSOMAL_LARGE_SUBUNIT_BIOGENESIS	47	-4.01851	0	0	-3.62347	0	0	-2.53108	0	0.00110089
GO_RIBOSOME_BIOGENESIS	290	-7.52405	0	0	-8.41342	0	0	-5.48524	0	0
GO_RNA_CATABOLIC_PROCESS	210	-5.38862	0	0	-5.99948	0	0	-4.803	0	0
GO_RNA_MODIFICATION	102	-3.92118	0	0	-3.37247	0	0	-1.99259	0.00984252	0.0255575
GO_RRNA_METABOLIC_PROCESS	239	-7.46789	0	0	-7.89429	0	0	-5.41927	0	0
GO_TRANSLATIONAL_INITIATION	139	-5.62655	0	0	-6.80345	0	0	-5.32088	0	0
GO_TRNA_METABOLIC_PROCESS	164	-4.68794	0	0	-4.47773	0	0	-3.16845	0	1.93455e-05
GO_TRNA_PROCESSING	104	-3.80793	0	0	-3.9414	0	0	-2.3512	0	0.00349552
ICSBP_Q6	204	-3.13111	0	0	2.84463	0	2.02839e-05	1.86903	0.00814664	0.0185252
KRCTCNNNNMANAGC_UNKNOWN	58	3.28157	0	0	-1.9352	0.00404858	0.0167656	-2.25056	0.00202429	0.00374922
PAX5_PROB_MATB_ACTIVATED	350	4.02751	0	0	1.9932	0	0.0083279	3.42175	0	0
E2F_02	210	-3.18968	0	0	-3.835	0	0	-5.20291	0	0
E2F_Q3	196	-3.1585	0	0	-2.865	0	2.26429e-05	-3.84641	0	0
E2F_Q4	211	-3.1342	0	0	-3.69363	0	0	-5.0314	0	0
E2F_Q6	210	-3.3227	0	0	-3.77645	0	0	-5.10531	0	0
E2F1_Q6	211	-3.21395	0	0	-3.92336	0	0	-5.28357	0	0
E2F1_Q6_01	213	-3.65832	0	0	-3.51986	0	0	-3.74097	0	0
E2F1DP1_01	209	-3.13313	0	0	-3.95519	0	0	-5.23238	0	0
E2F4DP2_01	209	-3.17025	0	0	-3.82394	0	0	-5.19946	0	0
GO_MATURATION_OF_SSU_RRNA	40	-3.40883	0	0	-3.2544	0	8.42451e-06	-2.38382	0.00192308	0.00285296
GO_RIBOSOMAL_SMALL_SUBUNIT_BIOGENESIS	55	-3.66572	0	0	-4.07113	0	0	-3.13225	0	1.81905e-05
GO_RNA_3_END_PROCESSING	94	-3.3722	0	0	-3.42144	0	0	-2.08424	0	0.0165795
GO_CYTOPLASMIC_TRANSLATION	41	-3.0983	0	3.27792e-05	-3.90404	0	0	-2.93561	0	6.17992e-05
GO_RNA_SPLICING_VIA_TRANSESTERIFICATION_REACTIONS	250	-3.18038	0	3.44181e-05	-4.17647	0	0	-3.5573	0	0
GO_MATURATION_OF_SSU_RRNA_FROM_TRICISTRONIC_RRNA_TRANSCRIPT_SSU_RRNA_5_8S_RRNA_LSU_RRNA_	33	-3.07438	0	5.97401e-05	-3.02584	0	2.01329e-05	-1.90041	0.0141988	0.0399443
E2F4DP1_01	212	-3.06889	0	6.21963e-05	-3.89756	0	0	-5.28771	0	0
GO_ESTABLISHMENT_OF_PROTEIN_LOCALIZATION_TO_MEMBRANE	246	-3.0932	0	6.24555e-05	-4.12011	0	0	-3.10482	0	1.7923e-05
E2F_Q3_01	205	-3.06891	0	6.69806e-05	-3.16768	0	0	-4.25454	0	0
E2F1_Q4_01	202	-3.09095	0	7.25624e-05	-3.1697	0	0	-4.13803	0	0
E2F1DP2_01	209	-3.10897	0	7.91589e-05	-3.75249	0	0	-5.11521	0	0
GO_TRANSLATIONAL_ELONGATION	108	-3.06611	0	8.59044e-05	-5.16229	0	0	-2.53873	0	0.00105032
GO_RNA_PHOSPHODIESTER_BOND_HYDROLYSIS	103	-3.01662	0	0.000108983	-2.91826	0	5.42829e-05	-2.40613	0	0.00251632
E2F_Q4_01	207	-2.96932	0	0.000115129	-3.42978	0	0	-4.48143	0	0
GO_PEPTIDYL_LYSINE_MODIFICATION	268	-2.9598	0	0.000151912	2.10421	0.0039604	0.018349	-2.50857	0	0.00135258
MYCMAX_01	219	-2.90376	0	0.000205329	-2.83773	0	3.24482e-05	-2.48316	0	0.000895164
GO_MITOCHONDRIAL_TRANSLATION	104	-2.88904	0	0.000218745	-5.36968	0	0	-2.55457	0	0.000926797
YATGNWAAT_OCT_C	270	2.82212	0	0.000266129	3.15632	0	0	3.41998	0	0
GO_AMINO_ACID_ACTIVATION	51	-2.84957	0	0.00028521	-3.23288	0	7.9752e-06	-2.48019	0	0.00162766
E2F1_Q3	218	-2.77211	0	0.00037244	-3.33685	0	0	-4.439	0	0
GO_ANGIOGENESIS	244	3.02642	0	0.000379459	2.63859	0	0.00121814	3.22107	0	0
GO_PROTEIN_FOLDING	197	-2.81091	0	0.000391532	-4.15101	0	0	-3.13324	0	1.84662e-05
GO_CELLULAR_RESPIRATION	134	-2.81876	0	0.000403767	-5.05321	0	0	-4.70271	0	0
E2F_Q6_01	207	-2.78243	0	0.000411644	-3.13439	0	1.21951e-05	-3.78534	0	0
SGCGSSAAA_E2F1DP2_01	152	-2.75726	0	0.000414916	-4.00956	0	0	-5.019	0	0
GO_NEGATIVE_REGULATION_OF_CELL_DEVELOPMENT	241	3.02841	0	0.000442702	2.93451	0	0.00015328	2.46936	0	0.00312387
GO_TRANSLATIONAL_TERMINATION	91	-2.78467	0	0.000478623	-5.4932	0	0	-2.49022	0	0.00151893
GO_DNA_BIOSYNTHETIC_PROCESS	108	-2.76135	0	0.000523886	-3.94576	0	0	-3.87119	0	0
GO_ANTIGEN_PROCESSING_AND_PRESENTATION	191	3.07915	0	0.000531243	-2.77717	0	0.000204344	-2.1783	0.00203666	0.00971815
GO_RIBOSOME_ASSEMBLY	50	-2.76715	0	0.000537673	-3.6372	0	0	-2.55564	0	0.000924677
E2F1DP1RB_01	206	-2.69566	0	0.000593853	-3.54334	0	0	-4.90756	0	0
E2F_03	220	-2.67418	0.00193424	0.000639419	-3.49228	0	0	-4.50295	0	0
GO_PROTEIN_TARGETING_TO_MITOCHONDRION	45	-2.72147	0	0.000698742	-3.20203	0	7.76805e-06	-2.13936	0	0.0123907
GO_NEGATIVE_REGULATION_OF_NERVOUS_SYSTEM_DEVELOPMENT	213	2.95327	0	0.000731229	2.9024	0	0.00023197	2.3759	0	0.00516542
GO_STRAND_DISPLACEMENT	25	-2.69816	0	0.000746766	-3.01151	0	1.99092e-05	-3.21892	0	1.03006e-05
GO_CELLULAR_PROTEIN_COMPLEX_DISASSEMBLY	117	-2.70507	0	0.000748673	-4.86666	0	0	-2.36018	0.00205339	0.00325976
GO_BLOOD_VESSEL_MORPHOGENESIS	300	3.10328	0	0.000885405	3.4795	0	0	3.48803	0	0
GO_REGULATION_OF_CELL_MORPHOGENESIS_INVOLVED_IN_DIFFERENTIATION	274	2.9307	0	0.000923659	2.77879	0	0.000476879	1.97179	0.00192678	0.0326649
GO_RIBOSOMAL_LARGE_SUBUNIT_ASSEMBLY	22	-2.6657	0	0.00107953	-2.60716	0	0.000675801	-2.01956	0.00824742	0.0228343
TGCGCANK_UNKNOWN	475	-2.55006	0	0.00125247	-1.93415	0.00394477	0.0162695	-2.05224	0.00642398	0.0100345
YNGTTNNNATT_UNKNOWN	290	-2.47132	0	0.00215646	2.97873	0	0	2.32003	0	0.00226806
GO_EYE_DEVELOPMENT	248	2.83801	0	0.00216512	3.17281	0	3.43616e-05	2.91365	0	0.000130716
USF2_Q6	208	-2.4466	0	0.0022554	-2.05722	0	0.00840599	-2.14215	0	0.00639789
GO_RIBONUCLEOPROTEIN_COMPLEX_LOCALIZATION	110	-2.58039	0	0.00230941	-2.96053	0	3.81246e-05	-3.0524	0	2.54685e-05
GO_DNA_GEOMETRIC_CHANGE	78	-2.57559	0	0.00238987	-2.75392	0	0.000238521	-3.58298	0	0
GO_DNA_DEPENDENT_DNA_REPLICATION	89	-2.56746	0	0.00246655	-3.73136	0	0	-4.04117	0	0
GO_VIRAL_LIFE_CYCLE	260	-2.55901	0	0.00256834	-4.02677	0	0	-3.67124	0	0
E2F_Q2	153	-2.40858	0	0.00277189	-1.73035	0.0164271	0.0429627	-2.20966	0	0.00453676
GO_DNA_SYNTHESIS_INVOLVED_IN_DNA_REPAIR	67	-2.5412	0	0.00295981	-3.50355	0	0	-3.6455	0	0
GO_REGULATION_OF_SMALL_GTPASE_MEDIATED_SIGNAL_TRANSDUCTION	254	2.80197	0	0.00297918	3.36293	0	0	2.15231	0.0020284	0.0151723
GO_DNA_RECOMBINATION	188	-2.53119	0.0021322	0.00305404	-3.79225	0	0	-4.30737	0	0
GO_ANTIGEN_PROCESSING_AND_PRESENTATION_OF_PEPTIDE_ANTIGEN	161	2.76704	0	0.00366215	-2.98759	0	3.23973e-05	-2.65231	0	0.000554659
GO_MACROMOLECULAR_COMPLEX_DISASSEMBLY	170	-2.47997	0	0.00431471	-4.49658	0	0	-1.86862	0.012024	0.0464247
GO_REGULATION_OF_BLOOD_CIRCULATION	218	2.72467	0	0.00467285	3.60676	0	0	3.53678	0	0
GCCATNTTG_YY1_Q6	395	-2.30772	0	0.0048491	1.90839	0.00803213	0.0129474	-1.87713	0.00970874	0.0252069
GO_OXIDATIVE_PHOSPHORYLATION	77	-2.4568	0	0.00485918	-5.38571	0	0	-4.50655	0	0
GO_ANION_TRANSMEMBRANE_TRANSPORT	193	2.71932	0	0.00488215	2.48897	0	0.00248654	2.59623	0	0.00162547
STAT6_02	216	-2.30097	0.0019084	0.00492506	3.02369	0	0	2.23852	0	0.00303231
GO_CIRCULATORY_SYSTEM_PROCESS	268	2.69176	0	0.00536268	3.57794	0	0	2.8425	0	0.000274965
ISRE_01	206	-2.27444	0	0.00539075	2.47839	0	0.000513956	2.30826	0.0018315	0.00232008
ARGGGTTAA_UNKNOWN	103	2.57695	0	0.0058396	2.24845	0.00197628	0.00192859	2.81924	0	0.000143632
PAX5_PROB_REPRESSED	198	2.58609	0	0.0065401	3.24233	0	0	2.66648	0	0.000420361
CP2_02	210	2.48007	0	0.00654619	2.68258	0	0.00012162	2.62156	0	0.000503836
GATA_Q6	144	2.45753	0	0.00667069	1.83711	0.0124224	0.0180393	2.27018	0	0.00258209
ACCTGTTG_UNKNOWN	121	2.46269	0	0.00676773	2.50233	0	0.000436073	2.20806	0	0.00364606
WGGAATGY_TEF1_Q6	298	2.48812	0	0.00714022	3.2216	0	0	2.92121	0	0.000102197
GO_NUCLEAR_EXPORT	136	-2.39642	0	0.00777892	-2.67298	0	0.00044262	-3.23146	0	1.04782e-05
GO_NEGATIVE_REGULATION_OF_NEURON_DIFFERENTIATION	155	2.61652	0	0.00838204	2.26464	0	0.00814749	2.35811	0	0.00567363
GO_G_PROTEIN_COUPLED_RECEPTOR_SIGNALING_PATHWAY_COUPLED_TO_CYCLIC_NUCLEOTIDE_SECOND_MESSENGER	110	2.6038	0	0.00845429	2.73482	0	0.000568425	3.10718	0	0
GO_MUSCLE_TISSUE_DEVELOPMENT	206	2.59912	0	0.00858594	2.84905	0	0.000281467	2.65315	0	0.00109977
STAT5A_02	112	-2.19556	0.00193798	0.0086464	1.81937	0.00754717	0.01966	2.02739	0.00198807	0.00850936
GO_MUSCLE_SYSTEM_PROCESS	226	2.58012	0	0.00867308	1.92516	0.00391389	0.0394509	2.35751	0	0.00566154
GO_CELL_JUNCTION_ORGANIZATION	151	2.58414	0	0.00870073	2.40661	0	0.00385702	2.36266	0	0.00555159
MYCMAX_B	230	-2.19194	0.0038835	0.0087071	1.9224	0.0077821	0.0119306	1.70797	0.0275591	0.038404
GO_MITOCHONDRIAL_RESPIRATORY_CHAIN_COMPLEX_ASSEMBLY	63	-2.37743	0	0.0087428	-4.99734	0	0	-3.37489	0	1.21548e-05
AP4_Q6	185	2.49365	0	0.00885106	2.28993	0	0.0015466	2.11084	0.00203666	0.00591068
GO_CELL_SUBSTRATE_ADHESION	138	2.58832	0	0.00900272	2.27366	0.0019305	0.00779841	2.07444	0.00401606	0.0210913
GO_MUSCLE_ORGAN_DEVELOPMENT	208	2.57049	0	0.0090734	3.23325	0	4.1436e-05	3.18327	0	0
GO_ELECTRON_TRANSPORT_CHAIN	91	-2.3653	0	0.00925606	-4.90436	0	0	-4.24294	0	0
TGGNNNNNNKCCAR_UNKNOWN	331	2.40189	0.00199203	0.00931152	2.91931	0	0	3.19477	0	0
GO_DNA_TEMPLATED_TRANSCRIPTION_TERMINATION	97	-2.36594	0	0.00936517	-3.86529	0	0	-2.58005	0	0.000791795
GO_NUCLEOTIDE_EXCISION_REPAIR	110	-2.36272	0	0.00937127	-3.32275	0	0	-3.00374	0	3.77498e-05
GO_POSITIVE_REGULATION_OF_CELL_PROJECTION_ORGANIZATION	257	2.55757	0	0.00948724	3.60876	0	0	3.25953	0	0
GO_VACUOLAR_TRANSPORT	223	2.55088	0	0.00962592	2.71734	0	0.000662711	2.0555	0.00393701	0.0229595
GO_PLASMA_MEMBRANE_ORGANIZATION	177	2.52745	0	0.00966664	2.2368	0	0.00927668	2.00752	0.00189394	0.0280845
GO_DNA_PACKAGING	162	2.55139	0	0.00983791	-2.6734	0	0.000446339	-3.41709	0	0
GO_NEUROPEPTIDE_SIGNALING_PATHWAY	58	2.52935	0	0.0100352	3.40218	0	0	3.08298	0	0
GO_TUBE_MORPHOGENESIS	273	2.51207	0	0.0101437	2.93027	0	0.000168333	2.75673	0	0.000484684
GO_POSITIVE_REGULATION_OF_NEURON_PROJECTION_DEVELOPMENT	199	2.50708	0	0.0102154	3.78771	0	0	3.47315	0	0
SRF_Q6	194	2.38456	0.00198807	0.0102288	2.12859	0.00410678	0.00398645	2.30331	0	0.00231869
GO_MORPHOGENESIS_OF_A_BRANCHING_STRUCTURE	131	2.49846	0	0.0102884	1.98701	0.0078125	0.0302285	2.61432	0	0.00145884
OCT_C	187	2.35925	0	0.0103542	2.33334	0	0.00114367	1.91471	0	0.0144316
MYOGENIN_Q6	212	2.36955	0.00206186	0.0103845	2.90264	0	2.20368e-05	2.48031	0	0.001017
GO_RESPONSE_TO_MECHANICAL_STIMULUS	174	2.49403	0	0.010494	3.32829	0	0	2.84302	0	0.000278402
ELK1_01	239	-2.16139	0.0019802	0.010913	2.26878	0	0.00176466	1.72285	0.0188679	0.0362462
GO_RNA_LOCALIZATION	167	-2.32706	0	0.0116198	-3.19889	0	7.66846e-06	-3.34261	0	1.12544e-05
GO_POTASSIUM_ION_TRANSPORT	106	2.46999	0.00408163	0.0122308	2.8134	0	0.000335592	3.33639	0	0
GO_REGULATION_OF_CELLULAR_RESPONSE_TO_GROWTH_FACTOR_STIMULUS	187	2.44588	0	0.0129226	2.8653	0	0.000261031	2.65484	0	0.00109779
GO_REGULATION_OF_CATECHOLAMINE_SECRETION	30	2.44146	0	0.0131466	2.93623	0	0.000155409	2.67889	0	0.000958777
GO_SKIN_DEVELOPMENT	143	2.42771	0	0.013748	2.58459	0	0.00160538	2.69783	0	0.00085715
TGASTMAGC_NFE2_01	164	2.30315	0.0040568	0.0138381	2.43796	0	0.000663387	2.79019	0	0.000165068
GO_REGULATION_OF_METAL_ION_TRANSPORT	259	2.42258	0	0.0138829	2.85754	0	0.000288249	2.49935	0	0.00273547
GO_POSITIVE_REGULATION_OF_NEURON_DIFFERENTIATION	250	2.42439	0.00404858	0.0139624	3.90731	0	0	3.67591	0	0
GO_REGULATION_OF_OSSIFICATION	136	2.38408	0.00206612	0.0144663	2.77941	0	0.00046737	3.36243	0	0
GO_REGULATION_OF_NEURON_APOPTOTIC_PROCESS	171	2.41191	0	0.014549	2.64169	0	0.00119502	2.28922	0	0.00784995
GO_REGULATION_OF_SYNAPSE_STRUCTURE_OR_ACTIVITY	172	2.38456	0	0.0146143	2.8432	0	0.000278194	2.59694	0	0.00164903
GO_NEURON_PROJECTION_GUIDANCE	161	2.38973	0	0.0146155	2.30588	0	0.0066801	2.33108	0	0.00639945
GO_ADENYLATE_CYCLASE_MODULATING_G_PROTEIN_COUPLED_RECEPTOR_SIGNALING_PATHWAY	93	2.39486	0	0.0146209	2.7129	0	0.000707104	2.91521	0	0.000134933
GO_REGULATION_OF_CELL_SIZE	150	2.38016	0	0.0146479	2.76892	0	0.000500683	1.88212	0.0184426	0.045755
GO_CELL_MORPHOGENESIS_INVOLVED_IN_NEURON_DIFFERENTIATION	292	2.39619	0	0.0147418	3.27134	0	0	2.75401	0	0.00048384
GO_RECEPTOR_MEDIATED_ENDOCYTOSIS	185	2.39091	0	0.014754	1.93172	0.00423729	0.038448	2.31113	0	0.00703681
OCT_Q6	189	2.28457	0.00207469	0.0148292	1.8386	0.0122951	0.0179421	1.65323	0.037037	0.0482046
GO_TRANSCRIPTION_COUPLED_NUCLEOTIDE_EXCISION_REPAIR	72	-2.27834	0.00207469	0.0150798	-3.03897	0	1.38493e-05	-2.93497	0	6.11048e-05
GO_REGULATION_OF_HEART_CONTRACTION	169	2.37204	0	0.0151141	2.9312	0	0.000170608	3.01115	0	8.53166e-05
GO_MULTI_MULTICELLULAR_ORGANISM_PROCESS	165	2.36837	0	0.0152611	2.98659	0	6.70104e-05	2.76749	0	0.000464466
AP4_Q6_01	209	2.27167	0.00206186	0.0155307	2.53548	0	0.000338583	2.34723	0	0.00199606
GO_ARTERY_DEVELOPMENT	68	2.35721	0	0.0160196	2.43477	0	0.00336077	3.02373	0	8.8947e-05
GO_MITOCHONDRIAL_RESPIRATORY_CHAIN_COMPLEX_I_BIOGENESIS	51	-2.26195	0	0.0162747	-4.91267	0	0	-3.35542	0	1.14667e-05
GO_REGULATION_OF_AXONOGENESIS	141	2.35317	0	0.0163195	3.2293	0	4.02521e-05	2.46	0	0.00324006
YY1_02	222	-2.08671	0.00199203	0.016603	2.59098	0	0.000253127	2.18373	0	0.00411562
GO_REGULATION_OF_CYTOSOLIC_CALCIUM_ION_CONCENTRATION	143	2.33453	0.00199601	0.0168381	3.09655	0	2.93505e-05	2.9376	0	9.58921e-05
GO_PHENOL_CONTAINING_COMPOUND_METABOLIC_PROCESS	62	2.33855	0	0.0168576	3.03325	0	5.30723e-05	2.38404	0.00196464	0.00504225
GO_REGULATION_OF_TELOMERASE_RNA_LOCALIZATION_TO_CAJAL_BODY	15	-2.25529	0.00198807	0.0168886	-3.09751	0	7.12071e-06	-2.65146	0	0.000545566
GO_SENSORY_ORGAN_MORPHOGENESIS	184	2.3315	0.00199601	0.0169577	3.20364	0	3.80763e-05	2.51453	0	0.00256415
GO_RESPONSE_TO_MOLECULE_OF_BACTERIAL_ORIGIN	266	2.32366	0	0.0174101	2.84284	0	0.000274996	3.50831	0	0
GO_FOREBRAIN_DEVELOPMENT	286	2.32109	0	0.0177505	3.45507	0	0	2.70258	0	0.000828738
GO_REGULATION_OF_BLOOD_PRESSURE	120	2.31697	0	0.0179336	2.59252	0	0.00152401	2.01259	0.00835073	0.0274921
GO_REGULATION_OF_DNA_METABOLIC_PROCESS	291	-2.24471	0	0.0180108	-2.14008	0.00630252	0.0117647	-2.02656	0.0020202	0.0222311
GO_REGULATION_OF_TRANSMEMBRANE_RECEPTOR_PROTEIN_SERINE_THREONINE_KINASE_SIGNALING_PATHWAY	172	2.3077	0.00409836	0.0182369	2.3713	0.002	0.0045419	2.78695	0	0.000384981
GO_REGULATION_OF_NEURON_DEATH	222	2.30863	0	0.018316	3.38434	0	0	2.65943	0	0.00108389
GO_FORMATION_OF_PRIMARY_GERM_LAYER	89	2.29547	0	0.0190901	2.62639	0.00189036	0.00132948	2.75086	0	0.000473864
GO_EYE_MORPHOGENESIS	100	2.29303	0.00198413	0.0191341	3.16675	0	3.35434e-05	2.33632	0.0019084	0.00620544
GO_BIOMINERAL_TISSUE_DEVELOPMENT	51	2.27663	0	0.021125	1.90406	0.00203666	0.0427113	2.14478	0	0.015583
GO_REGULATION_OF_EXTENT_OF_CELL_GROWTH	85	2.26519	0	0.0226288	2.5402	0.00195312	0.00196738	1.96296	0.00392157	0.0338777
GO_AEROBIC_RESPIRATION	48	-2.20875	0.00395257	0.0226386	-3.20703	0	7.87026e-06	-2.81952	0	0.000231085
SRF_C	176	2.19914	0.00204082	0.0247478	2.31046	0	0.0012819	2.63814	0	0.000471718
GO_POSITIVE_REGULATION_OF_EXOCYTOSIS	66	2.2435	0.004158	0.0254933	2.23601	0	0.00929869	2.66789	0	0.00103228
MYOD_Q6_01	205	2.16509	0.00215517	0.0263586	3.24431	0	0	2.75011	0	0.000234179
E47_01	212	2.17574	0.00200401	0.0264155	2.9058	0	0	2.59876	0	0.000584312
GO_DNA_REPLICATION_INITIATION	28	-2.18076	0	0.0264572	-3.07785	0	1.41752e-05	-3.52122	0	0
GO_NEUROTRANSMITTER_TRANSPORT	118	2.23199	0	0.026752	2.83537	0	0.00028426	3.89298	0	0
E2F1_Q4	217	-2.00402	0.00196464	0.0268294	-2.32404	0.00205761	0.0017397	-2.83877	0	7.16056e-05
LFA1_Q6	206	2.1804	0.00198807	0.0270775	3.21915	0	0	3.18507	0	0
GO_REGULATION_OF_MEMBRANE_POTENTIAL	254	2.22345	0	0.0274851	3.32003	0	0	3.18081	0	0
GO_NEGATIVE_REGULATION_OF_LOCOMOTION	205	2.21895	0.00391389	0.0277969	2.37415	0	0.00455865	2.10096	0.00197628	0.0188221
GO_REGULATION_OF_WNT_SIGNALING_PATHWAY	267	2.21474	0.006	0.0281216	2.17795	0	0.0128147	2.31183	0	0.00702634
GO_REGULATION_OF_MUSCLE_CONTRACTION	113	2.21526	0.00197239	0.0282415	2.4596	0	0.00288629	2.26319	0	0.00887773
GO_RNA_PHOSPHODIESTER_BOND_HYDROLYSIS_EXONUCLEOLYTIC	33	-2.16257	0	0.0286544	-1.94034	0.00632911	0.0321694	-1.8834	0.0122699	0.0433934
GO_SPLICEOSOMAL_SNRNP_ASSEMBLY	37	-2.16278	0.00616016	0.0289447	-2.52305	0	0.00120161	-2.09585	0.0019305	0.0158612
GO_REGULATION_OF_OSTEOBLAST_DIFFERENTIATION	93	2.20147	0	0.0295444	2.66176	0	0.00108716	3.18086	0	0
GO_MICROTUBULE_CYTOSKELETON_ORGANIZATION	299	2.19804	0.00616016	0.0299953	-2.0873	0.002	0.0154215	-3.42609	0	0
AP4_01	208	2.13361	0.00194553	0.0303427	2.74812	0	0.000100534	2.76332	0	0.000216135
GO_REGIONALIZATION	234	2.19035	0	0.0304493	2.58107	0	0.00165022	2.42583	0	0.00399576
GO_REGULATION_OF_CELLULAR_COMPONENT_SIZE	293	2.1906	0	0.030644	2.48722	0	0.00251975	2.06632	0.00613497	0.0216887
SMAD3_Q6	185	2.12313	0	0.0310483	2.1011	0	0.00466371	2.19743	0.00200803	0.00380856
GO_MITOTIC_RECOMBINATION	41	-2.13889	0.00391389	0.0311219	-3.67596	0	0	-4.22252	0	0
LMO2COM_02	187	2.11116	0	0.0311819	2.55883	0	0.000290565	3.00478	0	0.000124908
GO_CALCIUM_ION_TRANSPORT	164	2.17983	0	0.0315415	3.27219	0	0	2.84723	0	0.00026428
GO_CALCIUM_ION_TRANSMEMBRANE_TRANSPORT	118	2.18265	0.00182815	0.0315689	3.17593	0	3.52206e-05	2.59307	0	0.00163393
TGANNYRGCA_TCF11MAFG_01	253	2.1053	0.00623701	0.0316553	2.72065	0	0.000115168	1.7902	0.011583	0.0269633
GO_LEUKOCYTE_MIGRATION	214	2.18107	0	0.0316727	2.62145	0	0.00136112	2.7168	0	0.000683826
TTTNNANAGCYR_UNKNOWN	100	2.11246	0.00426439	0.0319428	1.99995	0	0.00798963	2.30144	0	0.0023363
AR_01	132	-1.9543	0.00594059	0.0323777	2.265	0.00205761	0.00178011	1.95572	0.00824742	0.0120211
GO_CELL_FATE_COMMITMENT	159	2.1596	0	0.0328804	2.26525	0.0021692	0.00814201	2.85597	0	0.000274712
GO_CENTRAL_NERVOUS_SYSTEM_NEURON_DIFFERENTIATION	123	2.15986	0.00390625	0.0330421	3.01383	0	7.40641e-05	3.08032	0	0
GO_EMBRYONIC_ORGAN_MORPHOGENESIS	225	2.14599	0.00187266	0.0337421	2.37523	0	0.00457411	2.28157	0	0.00814896
GO_CELL_MATRIX_ADHESION	97	2.14252	0.00195695	0.033799	2.05183	0.00190476	0.0231218	1.8801	0.00851064	0.0460279
GO_NUCLEOBASE_CONTAINING_COMPOUND_TRANSPORT	177	-2.11837	0.00594059	0.0350935	-2.98087	0	3.20489e-05	-3.42483	0	0
GO_ENERGY_DERIVATION_BY_OXIDATION_OF_ORGANIC_COMPOUNDS	198	-2.11463	0.00414938	0.0356038	-4.21218	0	0	-3.80973	0	0
GO_REGULATION_OF_NEURAL_PRECURSOR_CELL_PROLIFERATION	58	2.1299	0.00400802	0.0360568	2.36919	0.00198413	0.00458662	2.15491	0.00556586	0.0149966
GO_BLOOD_VESSEL_REMODELING	26	2.12416	0.00198413	0.0369058	1.90724	0.010395	0.0422276	1.88167	0.00754717	0.0457925
GO_INORGANIC_ANION_TRANSPORT	99	2.11642	0	0.0376199	2.24692	0	0.00894666	3.14682	0	0
GO_REGULATION_OF_JNK_CASCADE	135	2.11693	0.00192308	0.03772	3.00717	0	7.15535e-05	2.08924	0.00201613	0.0199385
GO_CELL_CYCLE_G1_S_PHASE_TRANSITION	105	-2.09604	0.00413223	0.0377346	-3.17822	0	7.57139e-06	-3.90809	0	0
GO_NEGATIVE_REGULATION_OF_OSTEOBLAST_DIFFERENTIATION	33	2.1171	0.00204499	0.0379105	2.31692	0	0.00627111	2.39505	0	0.00477469
GATA6_01	189	2.06214	0	0.0386497	2.45107	0	0.000569389	2.01138	0.00197628	0.00915485
GO_REGULATION_OF_VASCULATURE_DEVELOPMENT	182	2.10705	0.00198807	0.0393049	2.29329	0	0.00711067	2.40776	0	0.00435065
AP4_Q5	224	2.05366	0.00420168	0.0395667	2.89179	0	2.12498e-05	2.62681	0	0.000481066
SRF_Q5_01	179	2.04232	0.0020202	0.0411244	2.40633	0	0.000741236	2.74782	0	0.000226373
GO_HEART_MORPHOGENESIS	160	2.09308	0	0.041861	3.17868	0	3.61237e-05	2.72796	0	0.000587054
LEF1_Q6	196	2.02766	0.00392157	0.0421536	2.39487	0	0.0008038	2.03087	0.0060241	0.00838216
GO_POSITIVE_REGULATION_OF_VASCULATURE_DEVELOPMENT	105	2.08822	0.00379507	0.0423871	1.88087	0.008	0.0470999	2.31738	0	0.00683889
GO_RESPIRATORY_SYSTEM_DEVELOPMENT	158	2.08575	0.00201207	0.0425973	2.3757	0	0.00460562	2.36522	0	0.00550955
AP1_Q2	219	2.02843	0.00393701	0.0431861	3.31181	0	0	2.83535	0	0.000156689
GO_GPI_ANCHOR_METABOLIC_PROCESS	32	-2.05756	0.00199601	0.0448954	-2.6283	0	0.000592133	-2.36783	0	0.00310328
GO_DNA_TEMPLATED_TRANSCRIPTION_ELONGATION	84	-2.05394	0.00207469	0.0451336	-2.45481	0	0.00190282	-2.0066	0.00396825	0.0240413
GO_POSITIVE_REGULATION_OF_REGULATED_SECRETORY_PATHWAY	38	2.07409	0	0.0452199	2.0776	0	0.0208044	2.26049	0	0.00888492
GO_REGULATION_OF_RNA_STABILITY	132	-2.04902	0.00190476	0.0456685	-2.4403	0	0.00204126	-2.58558	0	0.000760164
CCCNNGGGAR_OLF1_01	282	2.00924	0.00625	0.0460739	2.91083	0	0	3.21774	0	0
GO_CHLORIDE_TRANSPORT	75	2.06211	0	0.0472923	2.09628	0.00571429	0.0190133	2.79558	0	0.000324171
GO_SINGLE_ORGANISM_BEHAVIOR	295	2.05288	0.00618557	0.0476874	3.80121	0	0	3.49106	0	0
GO_ORGANIC_ANION_TRANSPORT	288	2.05023	0	0.0481589	2.61384	0	0.00140295	2.91487	0	0.000132791
GO_TRANSCRIPTION_ELONGATION_FROM_RNA_POLYMERASE_II_PROMOTER	69	-2.03719	0.00775194	0.0488669	-2.17332	0.00392157	0.00984651	-1.9854	0.00842105	0.0263635

## Sheet: PAX5_2_8_K-Gluc_CaCl2 ComSets
			PAX5			PAX2			PAX8			Potassium Gluconate			Calcium Chloride
NAME	SIZE	NES	NOM p-val	FDR q-val	NES	NOM p-val	FDR q-val	NES	NOM p-val	FDR q-val	NES	NOM p-val	FDR q-val	NES	NOM p-val	FDR q-val
GO_DNA_REPLICATION	191	-3.29699	0	0	-2.12357	0.00392927	0.0498821	-3.39866	0	0	-4.55022	0	0	-5.05893	0	0
GO_ESTABLISHMENT_OF_PROTEIN_LOCALIZATION_TO_ENDOPLASMIC_RETICULUM	101	-5.05658	0	0	-5.06014	0	0	-4.31913	0	0	-6.68536	0	0	-4.77925	0	0
GO_EXTRACELLULAR_STRUCTURE_ORGANIZATION	224	3.74222	0	0	2.78551	0	0.00158459	2.81724	0	0.00773128	3.39552	0	0	3.14568	0	0
GO_MULTI_ORGANISM_METABOLIC_PROCESS	134	-4.71789	0	0	-5.16233	0	0	-4.42331	0	0	-5.45224	0	0	-4.75976	0	0
GO_NUCLEAR_TRANSCRIBED_MRNA_CATABOLIC_PROCESS_NONSENSE_MEDIATED_DECAY	115	-4.8696	0	0	-5.0394	0	0	-4.71582	0	0	-6.01089	0	0	-4.88171	0	0
GO_NUCLEIC_ACID_PHOSPHODIESTER_BOND_HYDROLYSIS	223	-3.50954	0	0	-2.65645	0	0.00174894	-2.49279	0	0.00689141	-3.14971	0	7.47675e-06	-3.70983	0	0
GO_PROTEIN_LOCALIZATION_TO_ENDOPLASMIC_RETICULUM	119	-4.65872	0	0	-5.05411	0	0	-3.78408	0	0	-6.39176	0	0	-4.64686	0	0
GO_PROTEIN_TARGETING_TO_MEMBRANE	147	-3.74405	0	0	-4.05917	0	0	-3.15008	0	0.000150232	-5.1342	0	0	-4.11305	0	0
GO_RIBONUCLEOPROTEIN_COMPLEX_SUBUNIT_ORGANIZATION	184	-3.51831	0	0	-2.61903	0	0.00208571	-3.70304	0	0	-4.18199	0	0	-3.53994	0	0
GO_RIBOSOMAL_LARGE_SUBUNIT_BIOGENESIS	47	-4.01851	0	0	-2.79342	0	0.000661773	-3.25147	0	0.000166925	-3.62347	0	0	-2.53108	0	0.00110089
GO_RIBOSOME_BIOGENESIS	290	-7.52405	0	0	-6.02959	0	0	-6.30835	0	0	-8.41342	0	0	-5.48524	0	0
GO_RNA_CATABOLIC_PROCESS	210	-5.38862	0	0	-5.38415	0	0	-5.08045	0	0	-5.99948	0	0	-4.803	0	0
GO_RNA_MODIFICATION	102	-3.92118	0	0	-3.0809	0	6.92005e-05	-3.32455	0	5.8421e-05	-3.37247	0	0	-1.99259	0.00984252	0.0255575
GO_RRNA_METABOLIC_PROCESS	239	-7.46789	0	0	-6.01704	0	0	-6.51256	0	0	-7.89429	0	0	-5.41927	0	0
GO_TRANSLATIONAL_INITIATION	139	-5.62655	0	0	-5.95366	0	0	-4.88439	0	0	-6.80345	0	0	-5.32088	0	0
GO_TRNA_METABOLIC_PROCESS	164	-4.68794	0	0	-3.57606	0	0	-3.18745	0	0.000158139	-4.47773	0	0	-3.16845	0	1.93455e-05
GO_TRNA_PROCESSING	104	-3.80793	0	0	-3.10099	0	7.2346e-05	-2.94912	0	0.000342827	-3.9414	0	0	-2.3512	0	0.00349552
ICSBP_Q6	204	-3.13111	0	0	-2.90759	0	0.000487973	-2.95784	0	0.000113501	2.84463	0	2.02839e-05	1.86903	0.00814664	0.0185252
KRCTCNNNNMANAGC_UNKNOWN	58	3.28157	0	0	2.11855	0	0.0502203	2.20482	0	0.054201	-1.9352	0.00404858	0.0167656	-2.25056	0.00202429	0.00374922
PAX5_PROB_MATB_ACTIVATED	350	4.02751	0	0	2.98754	0	0	4.05473	0	0	1.9932	0	0.0083279	3.42175	0	0
GO_CYTOPLASMIC_TRANSLATION	41	-3.0983	0	3.27792e-05	-3.66658	0	0	-2.84627	0	0.000693749	-3.90404	0	0	-2.93561	0	6.17992e-05
GO_RNA_SPLICING_VIA_TRANSESTERIFICATION_REACTIONS	250	-3.18038	0	3.44181e-05	2.97894	0	0.00054203	-4.09054	0	0	-4.17647	0	0	-3.5573	0	0
GO_ESTABLISHMENT_OF_PROTEIN_LOCALIZATION_TO_MEMBRANE	246	-3.0932	0	6.24555e-05	-4.14147	0	0	-2.95171	0	0.000371396	-4.12011	0	0	-3.10482	0	1.7923e-05
GO_TRANSLATIONAL_ELONGATION	108	-3.06611	0	8.59044e-05	-2.75574	0	0.000922289	-2.15168	0.00195312	0.0381809	-5.16229	0	0	-2.53873	0	0.00105032
GO_PEPTIDYL_LYSINE_MODIFICATION	268	-2.9598	0	0.000151912	-2.29768	0.00412371	0.0192737	-4.03647	0	0	2.10421	0.0039604	0.018349	-2.50857	0	0.00135258
MYCMAX_01	219	-2.90376	0	0.000205329	-2.19699	0	0.0344637	-2.56595	0	0.00103628	-2.83773	0	3.24482e-05	-2.48316	0	0.000895164
GO_MITOCHONDRIAL_TRANSLATION	104	-2.88904	0	0.000218745	-2.64809	0	0.00187701	-2.5122	0	0.00598188	-5.36968	0	0	-2.55457	0	0.000926797
GO_PROTEIN_FOLDING	197	-2.81091	0	0.000391532	-2.40153	0	0.00993096	-2.44673	0	0.00901183	-4.15101	0	0	-3.13324	0	1.84662e-05
GO_TRANSLATIONAL_TERMINATION	91	-2.78467	0	0.000478623	-2.72754	0	0.00111841	-2.60297	0	0.00361402	-5.4932	0	0	-2.49022	0	0.00151893
GO_RIBOSOMAL_LARGE_SUBUNIT_ASSEMBLY	22	-2.6657	0	0.00107953	-2.19188	0	0.0353524	-2.26689	0	0.0224504	-2.60716	0	0.000675801	-2.01956	0.00824742	0.0228343
TGCGCANK_UNKNOWN	475	-2.55006	0	0.00125247	-2.35065	0	0.0148464	-2.41426	0	0.003571	-1.93415	0.00394477	0.0162695	-2.05224	0.00642398	0.0100345
GO_VIRAL_LIFE_CYCLE	260	-2.55901	0	0.00256834	-3.31799	0	0	-2.51936	0	0.00583208	-4.02677	0	0	-3.67124	0	0
GCCATNTTG_YY1_Q6	395	-2.30772	0	0.0048491	2.18813	0.00396825	0.0409979	-2.33947	0	0.00523127	1.90839	0.00803213	0.0129474	-1.87713	0.00970874	0.0252069
GO_OXIDATIVE_PHOSPHORYLATION	77	-2.4568	0	0.00485918	-4.15768	0	0	-2.19133	0	0.0328756	-5.38571	0	0	-4.50655	0	0
ISRE_01	206	-2.27444	0	0.00539075	-3.09678	0	0	-3.27975	0	0	2.47839	0	0.000513956	2.30826	0.0018315	0.00232008
PAX5_PROB_REPRESSED	198	2.58609	0	0.0065401	2.40959	0	0.0271021	2.57904	0	0.00467438	3.24233	0	0	2.66648	0	0.000420361
WGGAATGY_TEF1_Q6	298	2.48812	0	0.00714022	2.23402	0.00622407	0.0362773	1.52861	0.0607843	0.464457	3.2216	0	0	2.92121	0	0.000102197
GO_MITOCHONDRIAL_RESPIRATORY_CHAIN_COMPLEX_ASSEMBLY	63	-2.37743	0	0.0087428	-3.47389	0	0	-2.13276	0.00201207	0.041036	-4.99734	0	0	-3.37489	0	1.21548e-05
GO_ELECTRON_TRANSPORT_CHAIN	91	-2.3653	0	0.00925606	-4.45164	0	0	-2.09612	0.00614754	0.0487706	-4.90436	0	0	-4.24294	0	0
ELK1_01	239	-2.16139	0.0019802	0.010913	-2.6971	0	0.00309818	-2.50639	0	0.00185509	2.26878	0	0.00176466	1.72285	0.0188679	0.0362462
GO_MITOCHONDRIAL_RESPIRATORY_CHAIN_COMPLEX_I_BIOGENESIS	51	-2.26195	0	0.0162747	-3.34962	0	0	-2.3724	0	0.0130139	-4.91267	0	0	-3.35542	0	1.14667e-05
GO_REGULATION_OF_TELOMERASE_RNA_LOCALIZATION_TO_CAJAL_BODY	15	-2.25529	0.00198807	0.0168886	-2.35658	0	0.013477	-2.14256	0	0.0394764	-3.09751	0	7.12071e-06	-2.65146	0	0.000545566
E2F1_Q4	217	-2.00402	0.00196464	0.0268294	-2.2242	0	0.0321511	-3.26438	0	0	-2.32404	0.00205761	0.0017397	-2.83877	0	7.16056e-05

## Sheet: READ_ME
Supplemental Table: Enriched gene sets.
Gene set enrichment analysis was run using GSEA Preranked tool.
Genes were ranked based on their log(2) fold change when compared to their untreated control.
Gene sets with an FDR q-value of < 0.05 were analyzed.
Gene set name, size, normalized enrichment score (NES), nominal p-value (NOM), and false disovery q-value (FDR) are shown for each sample.
