# Supplementary material for: Activating PAX gene family paralogs to complement PAX5 leukemia driver mutations
Source: PLoS Genet. 2018 Sep 14;14(9):e1007642. doi: 10.1371/journal.pgen.1007642 (PMC6157899; doi:10.1371/journal.pgen.1007642)
Supplement: S2 Table — (XLSX) [file pgen.1007642.s018.xlsx]

## Sheet: Custom GSEA Gene Sets
PAX5_MATUREB_ACTIVATED	NatGenet2013	CACNA1I	CD2	STAC2	APOE	SERPINB1	SCN4A	CCR6	RPLP1	LGALS1	GGA2	KLF2	ZNF385A	SBK1	ANXA2	SH3BP5	GALNT6	SRPK3	KCTD14	PACSIN1	CDC25B	EGR3	C3	POLM	HS3ST1	NGFR	TCTN1	EGR1	ACP5	CD72	SPNS2	GADD45G	RRM2	NID1	B4GALNT1	DUSP4	PTPN14	HVCN1	SCAND1	MEF2B	CR2	CD19	CPNE5	EHD1	NR4A1	IRGC	BCAR3	FAM43A	KCNK5
PAX5_MATUREB_REPRESSED	NatGenet2013	C1orf95	IL2RA	COL27A1	CA2	CD93	MPEG1	LAIR1	MALAT1	TBC1D9	CACNA1E	SOCS3	VPS26B	MCOLN2	H3F3A	H3F3A	ARL5C	AHNAK	UTRN	FLT3	TRPS1	MYCBP2	CYBB	ABHD15	PLAC8	FAM108B1	ELK4	IL6ST	RGS2	ST8SIA4	P2RY13	TLR7	PAX5	CYFIP1	TP53INP1	EIF2C4	ARHGAP18	MACF1	RPS3A	MAP3K5	CCDC88B	BOD1L1	LAX1	DTX4	PAN3	SLC25A37	EIF2AK3	TMEM2	HCK
PAX5_PROB_ACTIVATED	NatGenet2013	CPLX2	ALPL	CD19	ENPEP	GLDC	TUBB3	BLNK	VPREB3	BCAT1	BFSP2	ATP1B1	BST1	GRB7	CRHBP	IKZF3	TNFRSF19	CD79A	HIVEP3	UCHL1	TTLL11	BCAR3	PRKD2	PLXNA1	EHD2	NEDD9	CCND3	SCD	LEF1	SIGLEC10	OTUB2	AMOTL1	BACH2	TPST1	GFRA2	E2F2	ID3	AKAP12	EPHA2	SDC1	TOR3A	LPHN2	PDE2A	SMTN	TXNRD3	DUSP6	SLC1A5	CRLF1	EBF1
PAX5_PROB_REPRESSED	NatGenet2013	NRGN	C1orf95	FCER1G	NR4A1	MYL4	DLK1	ITGB3	TNS1	RUNX2	MRC2	IL2RA	SLC5A5	SPP1	FOS	CST7	CCDC88B	RAMP1	CTNND2	DIRC2	ATP2B4	CECR6	BCL2	TNFRSF1A	FAM129B	S1PR3	FGR	CD28	DUSP5	GPRIN3	H19	SPNS2	FLT3	NFAM1	C20orf112	LRP1	SPECC1	MICALL2	TMEM66	TOX	PDCD1	SLC16A10	APOLD1	GRAP2	ATP8B4	EMB	HNF1B	TMEM119	GNG12
PAX5_PROB_MATB_ACTIVATED	NatGenet2013	CD74	HLA-DRB1	HLA-DQA1	FAIM3	FCER2	CIITA	IKZF3	HVCN1	CD22	SCD	HLA-DQB1	MS4A1	ICOSLG	CD2	SORL1	FCRLA	ITGB7	HLA-DMB	CTSH	FCRL1	NCF1	CD83	KLF2	CNR2	DTX1	MYO1E	CYBB	CR2	BTLA	HLA-DMA	RHOF	BANK1	CCL5	IL4R	SHISA5	APOE	TCTN1	CCR6	EPHX1	41334	LY6D	CXCR5	EGR3	SAMHD1	GPR183	CCR7	BCAR3	CD40
PAX5_PROB_MATB_REPRESSED	NatGenet2013	DNTT	GPR56	CPLX2	IGLL5	GFRA2	ERG	SCN4B	RAG1	MYB	GFRA1	SMTN	LEF1	SMTNL2	CD93	TMEM132E	MKI67	RPS16	ARPP21	CCDC135	TIAM1	UACA	TIFAB	ATP2B4	TOP2A	ENG	UHRF1	MMRN1	EMP1	EGFL7	PDE2A	ZNF704	H2AFZ	NT5DC2	HEYL	SLC4A1	SOX4	PTGR1	PCP4L1	IMPDH1	PLXDC1	PLXND1	BST1	FAM64A	KIF11	AKAP12	TNFRSF19	CENPF	ALPL
PAX5_MATUREB	CombinedMatureB	CACNA1I	CD2	STAC2	APOE	SERPINB1	SCN4A	CCR6	RPLP1	LGALS1	GGA2	KLF2	ZNF385A	SBK1	ANXA2	SH3BP5	GALNT6	SRPK3	KCTD14	PACSIN1	CDC25B	EGR3	C3	POLM	HS3ST1	NGFR	TCTN1	EGR1	ACP5	CD72	SPNS2	GADD45G	RRM2	NID1	B4GALNT1	DUSP4	PTPN14	HVCN1	SCAND1	MEF2B	CR2	CD19	CPNE5	EHD1	NR4A1	IRGC	BCAR3	FAM43A	KCNK5
PAX5_PROB	CombinedProB	CPLX2	ALPL	CD19	ENPEP	GLDC	TUBB3	BLNK	VPREB3	BCAT1	BFSP2	ATP1B1	BST1	GRB7	CRHBP	IKZF3	TNFRSF19	CD79A	HIVEP3	UCHL1	TTLL11	BCAR3	PRKD2	PLXNA1	EHD2	NEDD9	CCND3	SCD	LEF1	SIGLEC10	OTUB2	AMOTL1	BACH2	TPST1	GFRA2	E2F2	ID3	AKAP12	EPHA2	SDC1	TOR3A	LPHN2	PDE2A	SMTN	TXNRD3	DUSP6	SLC1A5	CRLF1	EBF1
PAX5_PROB_MATB	CombinedProBMatB	CD74	HLA-DRB1	HLA-DQA1	FAIM3	FCER2	CIITA	IKZF3	HVCN1	CD22	SCD	HLA-DQB1	MS4A1	ICOSLG	CD2	SORL1	FCRLA	ITGB7	HLA-DMB	CTSH	FCRL1	NCF1	CD83	KLF2	CNR2	DTX1	MYO1E	CYBB	CR2	BTLA	HLA-DMA	RHOF	BANK1	CCL5	IL4R	SHISA5	APOE	TCTN1	CCR6	EPHX1	41334	LY6D	CXCR5	EGR3	SAMHD1	GPR183	CCR7	BCAR3	CD40
[truncated: 837 more columns]

## Sheet: READ_ME
Supplementary Table: Custom gene sets for GSEA.
PAX5 related gene sets derived from the literature (Shah, 2013).
PAX5_MATUREB = Differentially expressed mature B-cell genes when comparing normal cells to PAX5 deficient cells. All genes have a PAX5 binding domain in their promoter region.
PAX5_PROB = Differentially expressed pro B-cell genes when comparing normal cells to PAX5 deficient cells. All genes have a PAX5 binding domain in their promoter region.
PAX5_PROB_MATB = Differentially expressed genes shown to be involved in the pro to mature B-cell transistion when comparing normal cells to PAX5 deficient cells. Not filtered for presence of PAX5 binding domain in promoter.
