# Supplementary material for: Activating PAX gene family paralogs to complement PAX5 leukemia driver mutations
Source: PLoS Genet. 2018 Sep 14;14(9):e1007642. doi: 10.1371/journal.pgen.1007642 (PMC6157899; doi:10.1371/journal.pgen.1007642)
Supplement: S3 Table — (XLSX) [file pgen.1007642.s019.xlsx]

## Sheet: MYCMAX_01 Leading Edge
MYCMAX_01: 218 Genes
		PAX5						PAX2						PAX8						Potassium Gluconate						Calcium Chloride
Gene	RANK IN GENE LIST	log(2) Fold Change	RUNNING ES	CORE ENRICHMENT		Gene	RANK IN GENE LIST	log(2) Fold Change	RUNNING ES	CORE ENRICHMENT		Gene	RANK IN GENE LIST	log(2) Fold Change	RUNNING ES	CORE ENRICHMENT		Gene	RANK IN GENE LIST	log(2) Fold Change	RUNNING ES	CORE ENRICHMENT		Gene	RANK IN GENE LIST	log(2) Fold Change	RUNNING ES	CORE ENRICHMENT
DNAJB5	21942	-1.03832	0.00312038	Yes		DNAJB5	21990	-1.22018	0.000917741	Yes		DNAJB5	21950	-1.02235	0.00275328	Yes		CD3EAP	22000	-1.65435	0.000458857	Yes		IQGAP2	21978	-1.52801	0.0014684	Yes
FLT3	21781	-0.764018	0.00589632	Yes		G6PC3	21589	-0.586346	0.0147069	Yes		FLT3	21836	-0.777798	0.00337246	Yes		MRPL40	21931	-1.42491	-0.000986942	Yes		MPP3	21903	-1.33622	0.000297934	Yes
G6PC3	21638	-0.651349	0.00784626	Yes		DIRC2	21320	-0.480002	0.0224388	Yes		SDC1	21713	-0.671684	0.00440463	Yes		C12orf66	21857	-1.30908	-0.0022033	Yes		RAI14	21881	-1.30494	-0.00330462	Yes
RCL1	21437	-0.559059	0.0124577	Yes		TIMM10	21295	-0.474536	0.0189739	Yes		KCNN4	21558	-0.582583	0.00690523	Yes		SUCLG2	21816	-1.27168	-0.00493397	Yes		CD3EAP	21818	-1.23518	-0.00502575	Yes
TFRC	21377	-0.54185	0.0105989	Yes		TIMM9	21278	-0.469868	0.0151419	Yes		ACY1	21507	-0.558339	0.00463344	Yes		ODC1	21768	-1.22456	-0.00734343	Yes		SLC12A5	21813	-1.2308	-0.0094084	Yes
PPARGC1B	21253	-0.504053	0.011677	Yes		PRDX4	21155	-0.434511	0.0161741	Yes		PPARGC1B	21171	-0.44298	0.0154398	Yes		SFXN2	21746	-1.20617	-0.010946	Yes		NTN3	21398	-0.988669	0.00502318	Yes
KCNN4	21157	-0.480141	0.0114702	Yes		TET2	21128	-0.426899	0.012801	Yes		TIMM10	21061	-0.420115	0.0158755	Yes		SLC12A5	21694	-1.17817	-0.0131719	Yes		MTHFD1	21104	-0.874914	0.0139023	Yes
REXO2	20920	-0.424999	0.0177336	Yes		OPRD1	20909	-0.38206	0.0182384	Yes		OPRD1	20898	-0.389902	0.0187432	Yes		MTHFD1	21535	-1.08962	-0.0104877	Yes		SUCLG2	21061	-0.862321	0.0112634	Yes
LYAR	20871	-0.41443	0.0153701	Yes		KCNN4	20803	-0.364723	0.0184905	Yes		TRIB1	20785	-0.373754	0.0193165	Yes		GCSH	21511	-1.08155	-0.0139985	Yes		ATF7IP	21033	-0.853834	0.00793615	Yes
SIGMAR1	20747	-0.393427	0.0164481	Yes		FLT3	20568	-0.333753	0.0246622	Yes		TFAP4	20712	-0.364956	0.0180542	Yes		RCL1	21338	-1.01134	-0.0106719	Yes		SFXN2	20974	-0.835661	0.00603147	Yes
ACY1	20739	-0.392262	0.0122031	Yes		KRTCAP2	20526	-0.329047	0.0219774	Yes		PTMA	20708	-0.364198	0.0136257	Yes		PRDX4	21337	-1.01106	-0.0152381	Yes		GCSH	20927	-0.820772	0.00357613	Yes
TIMM10	20737	-0.391978	0.00768282	Yes		UBXN10	20432	-0.318567	0.0216788	Yes		HMGA1	20698	-0.362889	0.00947247	Yes		FKBP11	21336	-1.01066	-0.0198043	Yes		LAP3	20824	-0.798613	0.00369053	Yes
DIAPH1	20706	-0.386684	0.00449327	Yes		PSME3	20226	-0.295422	0.0265197	Yes		PPRC1	20635	-0.356355	0.00775134	Yes		RAI14	21311	-1.00381	-0.0232692	Yes		MRPL40	20794	-0.792793	0.000455087	Yes
CYP2D6	20615	-0.372834	0.00405701	Yes		SDC1	20206	-0.291513	0.0228254	Yes		LYAR	20587	-0.348516	0.00534189	Yes		IQGAP2	21212	-0.97439	-0.0233384	Yes		BCAS3	20715	-0.776639	-0.000531828	Yes
TFAP4	20527	-0.362995	0.00348309	Yes		IPO13	19845	-0.259157	0.034779	Yes		PTGES2	20508	-0.338463	0.00435497	Yes		EPB41	21149	-0.953201	-0.0250595	Yes		HOXA3	20487	-0.730349	0.00531863	Yes
ARMC6	20472	-0.356224	0.00139486	Yes		RPS19	19800	-0.256262	0.0322319	Yes		UBXN10	20377	-0.326412	0.00575425	Yes		PAICS	20990	-0.907861	-0.0223753	Yes		ZADH2	20478	-0.72877	0.00111953	Yes
METAP1D	20302	-0.337434	0.00458379	Yes		SUCLG2	19608	-0.241941	0.0364303	Yes		KRTCAP2	20308	-0.32093	0.00430846	Yes		TIMM10	20986	-0.907303	-0.0268039	Yes		ATOH8	20437	-0.721827	-0.00161115	Yes
IPO13	20279	-0.335285	0.00102712	Yes		ATOH8	19313	-0.222715	0.0453553	Yes		SIGMAR1	20286	-0.319058	0.000705902	Yes		ARMC6	20952	-0.898959	-0.0298558	Yes		POU3F2	20336	-0.701492	-0.00158852	Yes
TIMM9	20247	-0.331496	-0.00211655	Yes		SCRT2	19254	-0.221301	0.0434506	Yes		TRMT2A	20259	-0.316625	-0.00266721	Yes		RANBP1	20795	-0.857778	-0.0272634	Yes		METAP1D	20285	-0.691771	-0.00386031	Yes
DIRC2	20193	-0.326346	-0.00425067	Yes		ACY1	18986	-0.207428	0.0511366	Yes		CYP2D6	20113	-0.302333	-0.000579601	Yes		QTRT1	20784	-0.855199	-0.0313707	Yes		PAICS	20177	-0.672317	-0.00351646	Yes
UBXN10	20165	-0.325481	-0.0075779	Yes		OSR1	18920	-0.203658	0.0495532	Yes		OSR1	20099	-0.300902	-0.00454926	Yes		PA2G4	20776	-0.853528	-0.0356157	Yes		DIAPH1	20129	-0.663107	-0.00592591	Yes
NOP58	19922	-0.303041	-0.00103911	Yes		RCOR2	18904	-0.202942	0.0456753	Yes		PA2G4	20024	-0.29632	-0.00571973	Yes		HOXA11	20732	-0.845101	-0.0382087	Yes		CBX5	20100	-0.656805	-0.00920725	Yes
TCERG1	19878	-0.299036	-0.00363212	Yes		IFRD2	18891	-0.202543	0.0416597	Yes		TIMM9	19951	-0.289932	-0.00698198	Yes		KRTCAP2	20688	-0.83507	-0.0408017	Yes		ODC1	20039	-0.645151	-0.0110202	Yes
HSPA9	19822	-0.294559	-0.00567447	Yes		AMPD2	18749	-0.194728	0.0435638	Yes		LRP8	19765	-0.275425	-0.00305883	Yes		METAP1D	20680	-0.831938	-0.0450467	Yes		CDC14A	19832	-0.614638	-0.00613335	Yes
CAMKV	19750	-0.28936	-0.0069826	Yes		TFRC	18603	-0.187142	0.0456514	Yes		CDC14A	19683	-0.268508	-0.00390808	Yes		G6PC3	20590	-0.811088	-0.0455289	Yes		C12orf66	19799	-0.608871	-0.00923113	Yes
PPRC1	19737	-0.288752	-0.0109982	Yes		SIGMAR1	18595	-0.186896	0.0414064	Yes		PSME3	19613	-0.262803	-0.00530799	Yes		ACY1	20378	-0.765582	-0.0404126	Yes		ACY1	19523	-0.566897	-0.00117804	Yes
GCSH	19734	-0.288546	-0.0154726	Yes		DYM	18545	-0.184436	0.0390887	Yes		NCL	19592	-0.261475	-0.00895643	Yes		ENOPH1	20374	-0.765385	-0.0448412	Yes		PSME3	19517	-0.566219	-0.0055148	Yes
TRMT2A	19598	-0.277395	-0.0138439	Yes		ENO3	18529	-0.183636	0.0352108	Yes		KCTD15	19480	-0.253568	-0.00842903	Yes		SIGMAR1	20314	-0.751463	-0.0467	Yes		KIAA0586	19460	-0.558582	-0.00751126	Yes
HOXA11	19526	-0.272163	-0.015152	Yes		PUS1	18484	-0.181343	0.0326637	Yes		RCOR2	19471	-0.252843	-0.0126281	Yes		LYAR	20243	-0.73631	-0.048054	Yes		HNRNPA1	19400	-0.551595	-0.00937006	Yes
TIMM8A	19520	-0.271653	-0.0194888	Yes		ZNF771	18444	-0.179858	0.0298872	Yes		DYM	19409	-0.248644	-0.0143952	Yes		NPM1	20200	-0.728258	-0.0506929	Yes		SDC1	19364	-0.545634	-0.0123302	Yes
PABPC1	19493	-0.269975	-0.0228619	Yes		LZTS2	18425	-0.178949	0.0261469	Yes		MNT	19329	-0.242519	-0.0153362	Yes		IFRD2	20152	-0.720339	-0.0531023	Yes		PRPS1	19232	-0.527946	-0.010885	Yes
PA2G4	19451	-0.266825	-0.0255467	Yes		MXD4	18377	-0.176985	0.0237375	Yes		DIRC2	19321	-0.242195	-0.0195812	Yes		NUDC	20099	-0.711644	-0.0552823	Yes		ETV4	19100	-0.512504	-0.00943983	Yes
NOP56	19348	-0.25942	-0.0254323	Yes		TFAP4	18349	-0.175704	0.0204103	Yes		EPB41	19310	-0.241881	-0.0236885	Yes		SYNCRIP	19952	-0.687043	-0.0531488	Yes		TIMM9	19099	-0.512328	-0.014006	Yes
TRIB1	19333	-0.258553	-0.029356	Yes		METAP1D	18297	-0.174247	0.0181844	Yes		TIMM8A	19285	-0.240425	-0.0271534	Yes		SDC1	19915	-0.679318	-0.0560631	Yes		PA2G4	19079	-0.509365	-0.0177004	Yes
NCL	19320	-0.257922	-0.0333716	Yes		LRP8	18109	-0.166094	0.0221993	Yes		SCRT2	19235	-0.239388	-0.0294711	Yes		LAP3	19881	-0.673448	-0.059115	Yes		KCTD15	19054	-0.504554	-0.0211653	Yes
SLC43A1	19288	-0.256052	-0.0365152	Yes		C12orf66	18076	-0.164964	0.0191015	Yes		NOP56	19013	-0.228192	-0.0238959	Yes		PDIA4	19633	-0.634058	-0.0523467	Yes		CAD	19004	-0.499381	-0.0234829	Yes
CDC14A	19216	-0.251165	-0.0378234	Yes		TRIB1	18025	-0.162656	0.0168297	Yes		CAD	19009	-0.228089	-0.0283245	Yes		BCAS3	19613	-0.630435	-0.0560411	Yes		QTRT1	18994	-0.497871	-0.0276362	Yes
KRTCAP2	19196	-0.249859	-0.0415177	Yes		CTAGE5	17798	-0.153266	0.0226343	Yes		METAP1D	18934	-0.22445	-0.0294949	Yes		SLC43A1	19516	-0.616263	-0.056202	Yes		TUBA4B	18937	-0.490554	-0.0296326	Yes
IVNS1ABP	19109	-0.244788	-0.0421375	Yes		PER1	17756	-0.151755	0.0199495	Yes		NPM1	18748	-0.214973	-0.0255718	Yes		BCL7C	19509	-0.614909	-0.0604929	Yes		RANBP1	18915	-0.48776	-0.0332352	Yes
PER1	19041	-0.240872	-0.0436292	Yes		H3F3A	17733	-0.150842	0.0163928	Yes		RCL1	18703	-0.211671	-0.0281189	Yes		KCTD15	19324	-0.587296	-0.0566156	Yes		UBIAD1	18898	-0.486053	-0.0370672	Yes
IPO7	19004	-0.238039	-0.0465434	Yes		NOP58	17695	-0.149597	0.0135245	Yes		IPO7	18665	-0.209627	-0.0309873	Yes		NOP58	19242	-0.574763	-0.0574649	Yes		SRP72	18740	-0.467666	-0.0344289	Yes
HMGA1	18963	-0.23604	-0.0492741	Yes		PTMA	17585	-0.145934	0.0139601	Yes		PABPC1	18511	-0.202122	-0.0285325	Yes		UBIAD1	19205	-0.569531	-0.0603791	Yes		IPO7	18630	-0.456856	-0.0339933	Yes
SCRT2	18880	-0.233324	-0.0500775	Yes		SMAD2	17583	-0.145846	0.00943979	Yes		SLC25A32	18481	-0.200936	-0.031768	Yes		CAD	19156	-0.561316	-0.0627427	Yes		PPAT	18523	-0.445337	-0.0336953	Yes
LRP8	18756	-0.227593	-0.0489994	Yes		POGK	17574	-0.145607	0.00524069	Yes		PRR7	18465	-0.200037	-0.0356459	Yes		PSME3	19140	-0.559498	-0.0666206	Yes		ZBTB10	18478	-0.441072	-0.0362424	Yes
IFRD2	18690	-0.22396	-0.0505829	Yes		PDIA2	17501	-0.143026	0.00397844	Yes		PUS1	18445	-0.199091	-0.0393402	Yes		PRMT1	19092	-0.554134	-0.06903	Yes		FKBP11	18433	-0.436477	-0.0387895	Yes
CAD	18642	-0.221105	-0.0529923	Yes		EFNB1	17446	-0.140871	0.0018902	Yes		RANBP1	18373	-0.195964	-0.0406483	Yes		HNRNPA1	19045	-0.548087	-0.0714854	Yes		TFAP4	18348	-0.427567	-0.0395011	Yes
PRDX4	18565	-0.216976	-0.054071	Yes		IVNS1ABP	17426	-0.140104	-0.00180413	Yes		NOP58	18302	-0.192568	-0.0420024	Yes		ILF3	18880	-0.524539	-0.0685259	Yes		H3F3A	18332	-0.426687	-0.043379	Yes
ESRRA	18460	-0.211285	-0.0538648	Yes		PPARGC1B	17397	-0.13915	-0.00508546	Yes		UBR5	18202	-0.187668	-0.0420256	Yes		TIMM9	18849	-0.520672	-0.0717154	Yes		ENOPH1	18318	-0.425302	-0.0473487	Yes
PTMA	18444	-0.2104	-0.0577427	Yes		CAMKV	17365	-0.13798	-0.00822913	Yes		TCOF1	18170	-0.186088	-0.0451693	Yes		POU3F2	18840	-0.519861	-0.0759145	Yes		SIGMAR1	18303	-0.423739	-0.0512724	Yes
SDC1	18424	-0.209234	-0.061437	Yes		FOXO3	17340	-0.137359	-0.011694	Yes		PER1	18135	-0.184539	-0.0481753	Yes		PPAT	18762	-0.510722	-0.0769473	Yes		HMGA1	18240	-0.416735	-0.0529936	Yes
SMAD2	18415	-0.208845	-0.0656361	Yes		GPS1	17251	-0.133319	-0.012222	Yes		SERBP1	18127	-0.18422	-0.0524203	Yes		PFN1	18754	-0.508963	-0.0811923	Yes		ARMC6	18236	-0.416611	-0.0574221	Yes
SERBP1	18379	-0.207014	-0.0685963	Yes		MRPL40	17230	-0.132531	-0.0158705	Yes		PPP1R9B	18117	-0.183673	-0.0565735	Yes		PRPS1	18736	-0.5065	-0.0849784	Yes		KRTCAP2	18112	-0.40368	-0.0563441	Yes
AMPD2	18360	-0.205948	-0.0723365	Yes		DCTPP1	17218	-0.132273	-0.0199319	Yes		HSPA9	18070	-0.182078	-0.0590288	Yes		HOXA3	18657	-0.497173	-0.0859653	Yes		TUBA4A	18030	-0.394142	-0.0571933	Yes
NPM1	18339	-0.204896	-0.0759849	Yes		CDC14A	17177	-0.130932	-0.0226626	Yes		LZTS2	18030	-0.180527	-0.0618054	Yes		NOP56	18651	-0.496662	-0.0903021	Yes		IFRD2	17968	-0.388787	-0.0589603	Yes
PAICS	18269	-0.202055	-0.0773848	Yes		GCSH	16993	-0.123807	-0.0188312	Yes		FKBP11	18019	-0.179912	-0.0659127	Yes		MPP3	18606	-0.491245	-0.0928492	Yes		DCAF13	17882	-0.380699	-0.059626	Yes
POGK	18230	-0.200223	-0.0802073	Yes		IPO7	16926	-0.121773	-0.0203688	Yes		SLC43A1	17997	-0.178854	-0.0695153	Yes		TUBA4B	18602	-0.490895	-0.0972778	Yes		SLC43A1	17869	-0.379319	-0.0636416	Yes
SLC25A32	18204	-0.199097	-0.0836263	Yes		EEF1B2	16895	-0.120974	-0.0235584	Yes		NUDC	17893	-0.174772	-0.069355	Yes		DIABLO	18455	-0.474029	-0.0951443	Yes		SYNCRIP	17796	-0.370527	-0.0649038	Yes
EFNB1	18124	-0.195155	-0.0845673	Yes		UBIAD1	16889	-0.120829	-0.0278951	Yes		ESRRA	17860	-0.17357	-0.0724528	Yes		SERBP1	18404	-0.46822	-0.0974161	Yes		MAT2A	17744	-0.365091	-0.0671297	Yes
OSR1	18011	-0.190105	-0.083994	Yes		REXO2	16852	-0.120074	-0.0308094	Yes		HHIP	17833	-0.172767	-0.0758259	Yes		TRIB1	18391	-0.467037	-0.101432	Yes		CRMP1	17719	-0.363289	-0.0705946	Yes
FKBP11	17911	-0.185249	-0.0840173	Yes		PFN1	16779	-0.117619	-0.0320716	Yes		TET2	17791	-0.171499	-0.0785107	Yes		NCL	18215	-0.446113	-0.0979673	Yes		TCERG1	17528	-0.343786	-0.066442	Yes
PSME3	17744	-0.177628	-0.080966	Yes		TRIM46	16739	-0.11622	-0.0348482	Yes		HNRNPA1	17760	-0.170287	-0.0817002	Yes		DIAPH1	18186	-0.443695	-0.101249	Yes		DNAJB5	17457	-0.337811	-0.067796	Yes
DCAF11	17713	-0.176096	-0.0841556	Yes		HMGA1	16697	-0.115093	-0.037533	Yes		FOXJ3	17579	-0.16294	-0.0780065	Yes		ELAVL3	18005	-0.423289	-0.097555	Yes		SMC3	17450	-0.337282	-0.0720869	Yes
SYNCRIP	17688	-0.175046	-0.0876205	Yes		PABPC1	16603	-0.112553	-0.0378315	Yes		LAP3	17458	-0.15815	-0.0770661	Yes		HSPA9	17918	-0.413973	-0.0981748	Yes		TIMM10	17384	-0.334091	-0.0736704	Yes
PPAT	17616	-0.171866	-0.0889286	Yes		KCNQ5	16504	-0.112397	-0.0379007	Yes		HIRA	17431	-0.157399	-0.0804392	Yes		MAT2A	17916	-0.413693	-0.102695	Yes		HNRNPH3	17380	-0.333674	-0.0780989	Yes
SRP72	17572	-0.170229	-0.0915216	Yes		RCL1	16437	-0.110485	-0.0394383	Yes		IPO13	17354	-0.154368	-0.0815179	Yes		HMGA1	17897	-0.411838	-0.106435	Yes		NPM1	17244	-0.322241	-0.0764702	Yes
TOP1	17563	-0.169669	-0.0957207	Yes		PPP1R9B	16424	-0.110076	-0.0434538	Yes		TCERG1	17347	-0.1541	-0.0858088	Yes		HNRNPH3	17892	-0.411291	-0.110818	Yes		PDIA4	17237	-0.320896	-0.0807611	Yes
HOXB7	17424	-0.164148	-0.0939543	Yes		PA2G4	16369	-0.107601	-0.0455421	Yes		ENO3	17312	-0.15289	-0.0888148	Yes		RAB3IL1	17864	-0.408698	-0.114145	Yes		FLT3	17205	-0.319262	-0.0839048	Yes
UBR5	17402	-0.163042	-0.0975569	Yes		SLC43A1	16298	-0.10566	-0.0468961	Yes		SYNCRIP	17260	-0.151212	-0.0910407	Yes		ADAMTS17	17725	-0.394475	-0.112379	Yes		TFRC	17160	-0.315223	-0.0864519	Yes
EIF4E	17366	-0.161196	-0.100517	Yes		SLC25A32	16296	-0.105628	-0.0514164	Yes		SMAD2	17252	-0.150927	-0.0952857	Yes		SRP72	17630	-0.383641	-0.112632	Yes		PPARGC1B	17072	-0.307509	-0.0870258	Yes
CTAGE5	17349	-0.160614	-0.104349	Yes		NOP56	16254	-0.104391	-0.0541012	Yes		TOP1	17205	-0.149541	-0.097741	Yes		TIMM8A	17611	-0.382373	-0.116372	Yes		SMAD2	17030	-0.302743	-0.0897106	Yes
RAI14	17310	-0.159118	-0.107171	Yes		PAICS	16238	-0.103939	-0.0579791	Yes		IVNS1ABP	17007	-0.142044	-0.0932672	Yes		EIF4E	17607	-0.382203	-0.1208	Yes		DCAF11	17002	-0.300117	-0.0930378	Yes
EEF1B2	17261	-0.15713	-0.109535	Yes		PRMT1	16196	-0.102533	-0.0606639	Yes		ARMC6	16972	-0.140764	-0.0962733	Yes		ARL3	17492	-0.36988	-0.120135	Yes		PTMA	16926	-0.294661	-0.0941624	Yes
EPB41	17256	-0.156905	-0.113918	Yes		FKBP11	16130	-0.100465	-0.0622473	Yes		FOXO3	16948	-0.139894	-0.099784	Yes		H3F3A	17382	-0.355453	-0.1197	Yes		REXO2	16893	-0.291961	-0.0972602	Yes
PPP1R9B	17235	-0.156221	-0.117566	Yes		KCTD15	15996	-0.0963567	-0.0607104	Yes		DCTPP1	16909	-0.13883	-0.102606	Yes		PPRC1	17305	-0.34804	-0.120778	Yes		STMN1	16797	-0.283838	-0.097467	Yes
HNRNPA1	17208	-0.15485	-0.120939	Yes		RFX5	15953	-0.0952247	-0.0633493	Yes		PAICS	16888	-0.137939	-0.106255	Yes		CRMP1	17289	-0.346796	-0.124656	Yes		DCTPP1	16782	-0.282672	-0.101391	Yes
MAT2A	17111	-0.151348	-0.1211	Yes		HNRNPA1	15843	-0.0920006	-0.0629136	Yes		UBR4	16884	-0.137874	-0.110683	Yes		RFX5	17267	-0.345317	-0.128259	Yes		SERBP1	16765	-0.281571	-0.105223	Yes
C12orf66	17032	-0.148209	-0.122087	Yes		ARMC6	15794	-0.0905361	-0.0652772	Yes		AMPD2	16839	-0.136201	-0.113231	Yes		EEF1B2	17239	-0.34271	-0.131586	Yes		G6PC3	16708	-0.278546	-0.107219	Yes
DCTPP1	17028	-0.148121	-0.126516	Yes		SERBP1	15679	-0.0870705	-0.0646121	Yes		PFN1	16726	-0.132021	-0.112657	Yes		EFNB1	17128	-0.335227	-0.131104	Yes		BCL7C	16610	-0.270662	-0.107334	Yes
UBIAD1	16767	-0.137663	-0.119151	Yes		PPRC1	15589	-0.0844851	-0.0650943	Yes		KCNQ5	16589	-0.130484	-0.110983	Yes		CBX5	17085	-0.330779	-0.133743	Yes		NDUFS1	16440	-0.25713	-0.104145	Yes
RANBP1	16736	-0.136271	-0.12234	Yes		HIRA	15468	-0.0805983	-0.0641539	Yes		YEATS2	16563	-0.129885	-0.114402	Yes		DCAF13	16936	-0.316892	-0.131518	Yes		NOP58	16339	-0.248118	-0.104123	Yes
PUS1	16659	-0.133465	-0.123419	Yes		CSDE1	15446	-0.0798939	-0.0677564	Yes		HOXA11	16462	-0.127101	-0.114379	Yes		SMAD2	16773	-0.304289	-0.12865	Yes		PABPC1	16175	-0.234345	-0.101209	Yes
LAP3	16635	-0.132479	-0.12693	Yes		CAD	15443	-0.0798774	-0.0722309	Yes		IFRD2	16440	-0.126493	-0.117982	Yes		DNAJB5	16717	-0.298704	-0.130693	Yes		NCL	16131	-0.231776	-0.103802	Yes
FOXJ3	16619	-0.131912	-0.130808	Yes		MAT2A	15370	-0.0772483	-0.0734931	Yes		U2AF2	16384	-0.124878	-0.120024	Yes		MANF	16639	-0.290918	-0.131725	Yes		PFN1	16127	-0.231526	-0.108231	Yes
RFX5	16493	-0.126915	-0.129638	Yes		ENOPH1	15363	-0.0770052	-0.077784	Yes		MANF	16337	-0.123339	-0.122479	Yes		CGREF1	16612	-0.288824	-0.135099	Yes		POGK	16078	-0.228382	-0.110594	Yes
KCNQ5	16346	-0.124419	-0.127504	Yes		LAP3	15350	-0.0767145	-0.0817995	Yes		EEF1B2	16304	-0.122093	-0.125577	Yes		DCAF11	16364	-0.269548	-0.12833	Yes		EIF4E	15961	-0.224902	-0.109837	Yes
HSPBAP1	16277	-0.121687	-0.12895	Yes		LYAR	15222	-0.0725563	-0.0805379	Yes		IGF2BP1	16296	-0.121908	-0.129822	Yes		ETV4	16332	-0.2672	-0.131474	Yes		HSPA9	15943	-0.223818	-0.113623	Yes
ZNF771	16185	-0.118391	-0.129341	Yes		PRR7	15212	-0.0722099	-0.0846911	Yes		SMC3	16089	-0.115641	-0.124935	Yes		ENO3	16306	-0.26551	-0.134893	Yes		RCL1	15905	-0.219778	-0.116492	Yes
PTGES2	16078	-0.115082	-0.129043	Yes		TIMM8A	15078	-0.0683244	-0.0831542	Yes		SATB2	15962	-0.11152	-0.12372	Yes		TFAP4	16129	-0.249797	-0.131383	Yes		PPRC1	15839	-0.214231	-0.118075	Yes
USP34	16021	-0.112813	-0.131039	Yes		PPAT	15062	-0.0678254	-0.0870321	Yes		ATAD3A	15731	-0.104836	-0.117731	Yes		STMN1	16116	-0.248395	-0.135398	Yes		EPB41	15796	-0.210809	-0.120714	Yes
RCOR2	15609	-0.0975821	-0.116745	Yes		NCL	15039	-0.0671795	-0.0905887	Yes		DCAF11	15684	-0.103412	-0.120187	Yes		PTMA	16110	-0.247305	-0.139735	Yes		HOXB5	15722	-0.203249	-0.121931	Yes
SMC3	15593	-0.0969424	-0.120623	Yes		SATB2	14887	-0.062681	-0.0882258	Yes		PRDX4	15560	-0.0996256	-0.119109	Yes		IPO7	16106	-0.246915	-0.144164	Yes		NOP56	15667	-0.198984	-0.124019	Yes
CD3EAP	15584	-0.0968286	-0.124822	Yes		QTRT1	14760	-0.0587615	-0.0870101	Yes		GPS1	15538	-0.0989301	-0.122711	Yes		PTGES2	15950	-0.232714	-0.141617	Yes		NUDC	15627	-0.195784	-0.126795	Yes
USP15	15533	-0.0953402	-0.127094	Yes		RANBP1	14643	-0.0556111	-0.0862532	Yes		SRP72	15282	-0.0971035	-0.115576	Yes		TCOF1	15824	-0.226687	-0.140447	Yes		CSDE1	15598	-0.193506	-0.130077	Yes
DYM	15345	-0.0893922	-0.123079	Yes		PTGES2	14614	-0.0546809	-0.0895346	Yes		MAT2A	15174	-0.0937034	-0.115232	Yes		REXO2	15784	-0.222714	-0.143224	Yes		SATB2	15591	-0.193008	-0.134368	Yes
KDM3A	15291	-0.0876333	-0.125213	Yes		DCAF11	14505	-0.0515428	-0.0891448	Yes		PPAT	15133	-0.0925016	-0.117963	Yes		PUS1	15648	-0.207815	-0.141595	Yes		PRDX4	15536	-0.188319	-0.136456	Yes
NUDC	15154	-0.0828911	-0.123538	Yes		SRP72	14491	-0.0510234	-0.0931145	Yes		CBX5	15003	-0.0888515	-0.116609	Yes		HOXB5	15606	-0.203723	-0.14428	Yes		TIMM8A	15399	-0.17533	-0.134781	Yes
ENOPH1	15153	-0.0828868	-0.128105	Yes		MNT	14429	-0.0495033	-0.0948815	Yes		EIF4E	14950	-0.0870677	-0.118789	Yes		PABPC1	15595	-0.202854	-0.148387	Yes		LYAR	15383	-0.174718	-0.138659	Yes
CBX5	15141	-0.082455	-0.132166	Yes		HSPA9	14340	-0.0471799	-0.0954095	Yes		PRMT1	14892	-0.0859817	-0.12074	Yes		POGK	15568	-0.200563	-0.15176	Yes
HIRA	15124	-0.0818533	-0.135998	Yes		EIF4E	14338	-0.0471748	-0.0999299	Yes		ZNF771	14769	-0.0824149	-0.119708	Yes		ATAD3A	15531	-0.196637	-0.154675	Yes
OPRD1	15036	-0.0784558	-0.136572	Yes		ATAD3B	14302	-0.0463988	-0.10289	Yes		UBIAD1	14672	-0.0795562	-0.119869	Yes		MON1A	15390	-0.182988	-0.152817	Yes
ASXL1	14903	-0.0743225	-0.135081	Yes		SUGP2	14299	-0.046356	-0.107364	Yes		CTAGE5	14662	-0.0792801	-0.124022	Yes		EWSR1	15179	-0.164816	-0.147746	Yes
FOXO3	14561	-0.0699731	-0.123999	Yes		RHEBL1	14241	-0.0446809	-0.109315	Yes		RPS19	14660	-0.0792489	-0.128542	Yes		BHLHA15	15025	-0.148421	-0.145291	Yes
QTRT1	14557	-0.0699253	-0.128428	Yes		UBA1	14229	-0.044325	-0.113376	Yes		RFX5	14629	-0.0784039	-0.131732	Yes		U2AF2	14921	-0.138244	-0.145131	Yes
PRMT1	14510	-0.0684233	-0.130883	Yes		MANF	14073	-0.0401145	-0.11083	Yes		C12orf66	14595	-0.0774326	-0.134784	Yes		CSDE1	14846	-0.130949	-0.146302	Yes
MRPL40	14492	-0.0676963	-0.134669	Yes		U2AF2	14068	-0.0399835	-0.115213	Yes		MTHFD1	14593	-0.0773855	-0.139304	Yes		ESRRA	14760	-0.122123	-0.146967	Yes
DCAF13	14300	-0.0619111	-0.130471	Yes		SYNCRIP	13798	-0.0333388	-0.107435	Yes		HNRNPH3	14577	-0.0767884	-0.143182	Yes		CDC14A	14551	-0.113211	-0.141989	Yes
MANF	14158	-0.0567758	-0.128567	Yes		ASXL1	13772	-0.0326281	-0.110854	Yes		SUGP2	14558	-0.0759893	-0.146922	Yes		STXBP2	14492	-0.107846	-0.143893	Yes
PFN1	14146	-0.0565565	-0.132628	Yes		CRMP1	13731	-0.0317962	-0.113584	Yes								NDUFS1	14422	-0.101428	-0.145293	Yes
YEATS2	14047	-0.053675	-0.132697	Yes		TOP1	13661	-0.0300934	-0.114984	Yes								KIAA0586	14406	-0.100049	-0.149171	Yes
LZTS2	14035	-0.0534777	-0.136759	Yes		SLC12A5	13656	-0.0299659	-0.119367	Yes								SMC3	14295	-0.0896834	-0.14869	Yes
SUGP2	14002	-0.052674	-0.139857	Yes		STXBP2	13421	-0.0245447	-0.113195	Yes								TCERG1	14223	-0.082427	-0.149998	Yes
RPS19	13995	-0.0524311	-0.144147	Yes		BCAS3	13382	-0.0235339	-0.116018	Yes								PDIA2	14066	-0.0686881	-0.147405	Yes
IGF2BP1	13879	-0.0486373	-0.143436	Yes		PRPS1	13185	-0.0189165	-0.11159	Yes								NRAS	13999	-0.064416	-0.148943	Yes
PDIA2	13868	-0.0483158	-0.147544	Yes		ATG5	13173	-0.0187568	-0.115651	Yes								DCTPP1	13965	-0.0612349	-0.151995	Yes
KIAA0586	13824	-0.0468876	-0.150137	Yes		FOXJ3	13167	-0.0186403	-0.119988	Yes								HSPBAP1	13958	-0.0603522	-0.156286	Yes
HNRNPH3	13747	-0.0442987	-0.151216	Yes		TCERG1	13115	-0.0178423	-0.122214	Yes								DAZAP1	13927	-0.0576894	-0.159475	Yes
ZNF565	13660	-0.0419387	-0.151835	Yes
TCOF1	13543	-0.0379779	-0.151078	Yes
SLC12A5	13529	-0.0375959	-0.155048	Yes
ATF7IP	13474	-0.0350907	-0.157136	Yes
SNX5	13456	-0.0343373	-0.160922	Yes
CSDE1	13232	-0.0273986	-0.155256	Yes
GPS1	13210	-0.0267747	-0.158858	Yes
SATB2	13204	-0.0267392	-0.163195	Yes
MTHFD1	13165	-0.0253282	-0.166017	Yes

## Sheet: E2F1_Q4 Leading Edge
E2F1_Q4: 216 Genes
		PAX5						PAX2						PAX8						Potassium Gluconate						Calcium Chloride
Gene	RANK IN GENE LIST	log(2) Fold Change	RUNNING ES	CORE ENRICHMENT		Gene	RANK IN GENE LIST	log(2) Fold Change	RUNNING ES	CORE ENRICHMENT		Gene	RANK IN GENE LIST	log(2) Fold Change	RUNNING ES	CORE ENRICHMENT		Gene	RANK IN GENE LIST	log(2) Fold Change	RUNNING ES	CORE ENRICHMENT		Gene	RANK IN GENE LIST	log(2) Fold Change	RUNNING ES	CORE ENRICHMENT
HR	21901	-0.931457	0.00500135	Yes		HR	21864	-0.804459	0.00669906	Yes		HR	21847	-0.787711	0.00747909	Yes		HOXA7	21988	-1.59599	0.00100942	Yes		HMGN2	22008	-1.8402	9.17392e-05	Yes
SYNPO	21739	-0.715562	0.00778041	Yes		PRKACA	21538	-0.565178	0.0170031	Yes		MYC	21814	-0.754272	0.00433909	Yes		HMGN2	21927	-1.41141	-0.000845821	Yes		CIT	21837	-1.25441	0.00328376	Yes
MYC	21731	-0.711401	0.0034933	Yes		ATXN3	21170	-0.438617	0.0292343	Yes		ZNF513	21741	-0.693859	0.00303446	Yes		FCF1	21686	-1.17339	0.00555809	Yes		MELK	21811	-1.22603	-0.000177434	Yes
GPD1L	21527	-0.592434	0.0081995	Yes		LIF	21139	-0.429623	0.0260026	Yes		NRP2	21519	-0.563469	0.00856657	Yes		CDC45	21560	-1.10467	0.00668532	Yes		E2F8	21742	-1.16984	-0.0016656	Yes
ZEB2	20958	-0.43286	0.0296534	Yes		STAG3	21089	-0.416804	0.0236426	Yes		PRKACA	21495	-0.552004	0.00501361	Yes		E2F8	21518	-1.08391	0.00395828	Yes		HOXA7	21718	-1.15968	-0.00521856	Yes
CRLS1	20957	-0.432608	0.0250451	Yes		RHD	20866	-0.37465	0.0292206	Yes		FBXO5	21470	-0.540719	0.00150654	Yes		POLE2	21487	-1.07045	0.000726506	Yes		UNG	21710	-1.15129	-0.00950567	Yes
ERG	20888	-0.418376	0.023557	Yes		CSRNP1	20380	-0.314834	0.0468661	Yes		HOXA9	21463	-0.539923	-0.00282645	Yes		PDZD11	21411	-1.0375	-0.000440474	Yes		KIF4A	21692	-1.14196	-0.0133339	Yes
LYAR	20871	-0.41443	0.0196828	Yes		TAOK3	20301	-0.304931	0.0458368	Yes		GPD1L	21423	-0.523498	-0.00564526	Yes		RIBC1	21400	-1.03391	-0.00458993	Yes		WEE1	21610	-1.0925	-0.0142256	Yes
PRIM1	20633	-0.374924	0.0259491	Yes		OSBPL7	20297	-0.30474	0.0413662	Yes		ERG	21372	-0.498754	-0.00795935	Yes		DDX42	21304	-1.00026	-0.00483922	Yes		BORA	21607	-1.09033	-0.0187421	Yes
ZNF513	20622	-0.373381	0.0217996	Yes		ZFP36L2	20215	-0.293938	0.0404745	Yes		MAP3K13	21240	-0.459437	-0.00655681	Yes		BORA	21113	-0.943332	-0.000729523	Yes		DDX42	21577	-1.07831	-0.0220198	Yes
ZFP36L2	20442	-0.352835	0.0254046	Yes		C1orf43	20203	-0.291281	0.0363709	Yes		PRRC2C	21062	-0.420483	-0.00304361	Yes		PRIM1	20894	-0.885652	0.00466494	Yes		POLE2	21528	-1.05583	-0.0244256	Yes
KPNA6	20379	-0.344609	0.0236411	Yes		ID3	20018	-0.272383	0.0402053	Yes		TMUB2	20984	-0.40332	-0.00411882	Yes		POLA2	20882	-0.880744	0.000561366	Yes		E2F7	21509	-1.04549	-0.028208	Yes
ITPR1	20309	-0.337884	0.0221988	Yes		CTPS2	19986	-0.269224	0.0370194	Yes		ITPR1	20881	-0.387706	-0.00404693	Yes		RHCE	20833	-0.866259	-0.00184449	Yes		CDC45	21508	-1.04407	-0.0328163	Yes
HOXA7	20060	-0.315779	0.0289698	Yes		SLBP	19801	-0.256305	0.0408538	Yes		BRMS1L	20853	-0.383536	-0.00741635	Yes		CDC6	20813	-0.860614	-0.00558098	Yes		FBXO5	21198	-0.907	-0.0232464	Yes
PRRC2C	19912	-0.302407	0.0311065	Yes		MYC	19784	-0.25496	0.0369797	Yes		TRIB1	20785	-0.373754	-0.0089504	Yes		RANBP1	20795	-0.857778	-0.00940925	Yes		SKP2	21011	-0.846175	-0.0193202	Yes
STAG2	19840	-0.296152	0.029756	Yes		THAP11	19667	-0.246373	0.0376939	Yes		SYNPO	20748	-0.369174	-0.0119069	Yes		HOXA11	20732	-0.845101	-0.0111727	Yes		POLA2	21005	-0.845381	-0.0236991	Yes
CLSPN	19808	-0.293327	0.0265701	Yes		CRLS1	19622	-0.242779	0.0351045	Yes		ZEB2	20741	-0.367978	-0.0162399	Yes		CIT	20672	-0.829458	-0.0130738	Yes		CDC6	20880	-0.809812	-0.0226178	Yes
INTS7	19763	-0.290108	0.0239807	Yes		APLN	19609	-0.242015	0.0310469	Yes		SLC38A3	20613	-0.352661	-0.0150209	Yes		MELK	20628	-0.819529	-0.0157091	Yes		PRRT2	20879	-0.809727	-0.0272261	Yes
TRMT2A	19598	-0.277395	0.0268974	Yes		USP49	19526	-0.23629	0.0302011	Yes		LYAR	20587	-0.348516	-0.0184821	Yes		ERH	20607	-0.813155	-0.0193997	Yes		STAG2	20815	-0.797427	-0.0289436	Yes
HOXA11	19526	-0.272163	0.0255469	Yes		SRSF2	19489	-0.233888	0.0272446	Yes		FGF9	20528	-0.340864	-0.0204291	Yes		RAD51	20589	-0.810904	-0.023228	Yes		PDZD11	20771	-0.78761	-0.0315789	Yes
UNG	19440	-0.265838	0.0248388	Yes		FGF9	19100	-0.213507	0.0404394	Yes		RBBP6	20479	-0.335984	-0.0228349	Yes		UXT	20558	-0.805293	-0.0264598	Yes		PRIM1	20678	-0.768892	-0.0319659	Yes
RBBP6	19426	-0.264379	0.020827	Yes		HOXB9	19057	-0.211003	0.0377582	Yes		USP49	20290	-0.319358	-0.018817	Yes		KIF4A	20356	-0.762981	-0.0218453	Yes		RMI2	20645	-0.762411	-0.0351059	Yes
HOXA9	19382	-0.261254	0.0181917	Yes		ZEB2	19029	-0.210017	0.0343888	Yes		TRMT2A	20259	-0.316625	-0.0220488	Yes		TPM1	20275	-0.743357	-0.0227829	Yes		MCM4	20545	-0.742275	-0.0351716	Yes
POLE2	19355	-0.259877	0.0147764	Yes		NFYC	18860	-0.201456	0.0374891	Yes		ZFP36L2	20132	-0.30381	-0.0208756	Yes		LYAR	20243	-0.73631	-0.0259688	Yes		PKMYT1	20387	-0.71151	-0.0325761	Yes
TRIB1	19333	-0.258553	0.0111316	Yes		CA2	18650	-0.189504	0.0424706	Yes		STAG2	20107	-0.3019	-0.0243827	Yes		FMO4	20142	-0.718303	-0.0259887	Yes		CLSPN	20374	-0.708913	-0.0366338	Yes
ARID4A	19331	-0.258511	0.00656924	Yes		RNF121	18601	-0.187071	0.0400647	Yes		CRLS1	20051	-0.297879	-0.0264674	Yes		EIF5A	20014	-0.697783	-0.0247697	Yes		PRKDC	20125	-0.662324	-0.0298628	Yes
INTS9	19330	-0.258395	0.00196094	Yes		STAG2	18593	-0.18669	0.0357776	Yes		SLBP	19995	-0.293347	-0.028552	Yes		GPD1L	19868	-0.670639	-0.0227248	Yes		EZH2	20106	-0.657797	-0.0336452	Yes
USP49	19286	-0.25601	-0.000674333	Yes		GPD1L	18501	-0.182183	0.0353448	Yes		CBX4	19707	-0.270722	-0.0199916	Yes		DNAJC11	19801	-0.661162	-0.0243047	Yes		CBX5	20100	-0.656805	-0.0380241	Yes
SKP2	19098	-0.244238	0.00329772	Yes		ERG	18384	-0.177414	0.036059	Yes		CLSPN	19704	-0.270479	-0.0245081	Yes		FAU	19745	-0.652607	-0.0263894	Yes		HNRNPD	20075	-0.651286	-0.0415311	Yes
ZNF362	19036	-0.240283	0.00148836	Yes		VEGFB	18367	-0.176419	0.0321849	Yes		HNRNPD	19647	-0.265048	-0.0265469	Yes		HNRNPD	19648	-0.637091	-0.0265928	Yes		ZNF362	19939	-0.630732	-0.0399451	Yes
RNF219	18952	-0.235158	0.000688449	Yes		STAG1	18362	-0.176113	0.0277601	Yes		OSBPL7	19429	-0.250259	-0.0211983	Yes		NASP	19642	-0.635883	-0.0309716	Yes		SASS6	19843	-0.616161	-0.0401944	Yes
RHD	18790	-0.229964	0.00346751	Yes		NRP2	18158	-0.168211	0.0324663	Yes		PRIM1	19055	-0.23032	-0.0086918	Yes		MCM4	19483	-0.61144	-0.0283302	Yes		RAD51	19771	-0.604631	-0.0415449	Yes
OSBPL7	18770	-0.228392	-0.000268987	Yes		ZNF513	18130	-0.167076	0.0290969	Yes		INTS7	18991	-0.227423	-0.0104094	Yes		VEGFB	19462	-0.607924	-0.0320208	Yes		FCF1	19470	-0.560395	-0.0323879	Yes
NUP153	18736	-0.226475	-0.0033631	Yes		TRIB1	18025	-0.162656	0.0292606	Yes		SP2	18805	-0.217572	-0.00652911	Yes		ARPC1A	19460	-0.607174	-0.0365833	Yes		HNRNPA3	19418	-0.553641	-0.0346561	Yes
TREX2	18586	-0.21839	-0.00113465	Yes		POLE2	17957	-0.159345	0.0277265	Yes		KPNB1	18762	-0.215669	-0.00921027	Yes		PKMYT1	19353	-0.590384	-0.0363278	Yes		HNRNPA1	19400	-0.551595	-0.0384844	Yes
SH3KBP1	18580	-0.217962	-0.00551353	Yes		PHF13	17881	-0.15632	0.0265595	Yes		CSRNP1	18718	-0.212941	-0.0118455	Yes		HNRNPA3	19338	-0.588934	-0.0402937	Yes		NASP	19378	-0.547085	-0.0421291	Yes
RPS6KA3	18536	-0.215115	-0.0081488	Yes		SMAD6	17809	-0.153642	0.025209	Yes		TUG1	18700	-0.211635	-0.0156738	Yes		TREX2	19303	-0.583604	-0.043342	Yes		HOXA9	19333	-0.540794	-0.0447185	Yes
E2F1	18498	-0.2134	-0.0110594	Yes		PRIM1	17584	-0.145889	0.0308788	Yes		PPP1R8	18697	-0.211415	-0.0201903	Yes		HOXA9	19269	-0.579376	-0.0464361	Yes		OSBPL9	19326	-0.540112	-0.0490515	Yes
SREK1	18350	-0.205412	-0.0089227	Yes		RAB11B	17520	-0.143677	0.0291612	Yes		INTS9	18671	-0.210036	-0.0236515	Yes		PRMT1	19092	-0.554134	-0.0429688	Yes		GPD1L	19302	-0.53548	-0.0526044	Yes
DNAJC11	18313	-0.204043	-0.0118792	Yes		CTDSP1	17412	-0.139756	0.0294625	Yes		HMBOX1	18642	-0.208463	-0.0269751	Yes		EZH2	19081	-0.553157	-0.0471182	Yes		ERH	19216	-0.526343	-0.0533126	Yes
TUG1	18297	-0.20329	-0.0157992	Yes		HMBOX1	17391	-0.138815	0.0257719	Yes		ZNF362	18606	-0.206402	-0.0299774	Yes		HNRNPA1	19045	-0.548087	-0.0501206	Yes		UXT	19198	-0.524241	-0.0571409	Yes
SASS6	18286	-0.202782	-0.0199486	Yes		EIF5A	17388	-0.138708	0.0212554	Yes		JPH1	18552	-0.204375	-0.0321538	Yes		SLBP	19003	-0.541577	-0.0528476	Yes		DNAJC11	19183	-0.521729	-0.0611068	Yes
TRIM27	18215	-0.199479	-0.0213451	Yes		BORA	17331	-0.136955	0.0192166	Yes		DNAJC11	18471	-0.200466	-0.0330914	Yes		RMI2	18913	-0.529786	-0.0533722	Yes		ETV4	19100	-0.512504	-0.0619526	Yes
CSRNP1	18197	-0.198719	-0.0251733	Yes		E2F1	17246	-0.133224	0.0184625	Yes		PRPF38B	18460	-0.199603	-0.0372409	Yes		RPA2	18618	-0.492708	-0.0444906	Yes		SIN3A	19012	-0.500042	-0.0625689	Yes
TAOK3	18157	-0.196822	-0.0279921	Yes		ZNF362	17225	-0.132378	0.0147719	Yes		RANBP1	18373	-0.195964	-0.0379031	Yes		SPRED2	18612	-0.491517	-0.0488694	Yes		RANBP1	18915	-0.48776	-0.0627723	Yes
NRP2	18102	-0.194456	-0.0301227	Yes		RNF219	17159	-0.130369	0.0131461	Yes		HOXB9	18330	-0.194105	-0.0405843	Yes		UNG	18529	-0.482765	-0.0497152	Yes		PRKACA	18823	-0.477424	-0.0632052	Yes
WASF2	18063	-0.192427	-0.0329874	Yes		CDK2AP1	17100	-0.128123	0.0111991	Yes		GPS2	18189	-0.186852	-0.0387688	Yes		ARRB2	18438	-0.472248	-0.0501939	Yes		RFC1	18768	-0.470742	-0.0653357	Yes
PRKDC	18051	-0.191755	-0.0370909	Yes		HOXA9	17068	-0.126684	0.00801322	Yes		HMGB1	18143	-0.184899	-0.0413123	Yes		TRIB1	18391	-0.467037	-0.0526916	Yes		TPM1	18742	-0.467684	-0.0687969	Yes
PCNA	17910	-0.185188	-0.0352754	Yes		ITPR1	17046	-0.125859	0.00436849	Yes		STAG1	18118	-0.183704	-0.0448194	Yes		FBXO5	18350	-0.461363	-0.0554645	Yes		VEGFB	18692	-0.463025	-0.0711569	Yes
DDX17	17831	-0.18142	-0.0363048	Yes		PCNA	16958	-0.122745	0.00375212	Yes		PPP1R9B	18117	-0.183673	-0.0494277	Yes		DCLRE1A	18079	-0.430703	-0.0476841	Yes		PCNA	18658	-0.459353	-0.074251	Yes
PKN2	17814	-0.18091	-0.0401789	Yes		DNAJC11	16908	-0.121135	0.00139215	Yes		RFC1	18026	-0.180324	-0.0499064	Yes		PPP1CC	17941	-0.416566	-0.0460062	Yes		KPNB1	18644	-0.457958	-0.0782628	Yes
THAP11	17740	-0.177469	-0.0414377	Yes		ZDHHC17	16865	-0.120328	-0.00128901	Yes		E2F3	17979	-0.178052	-0.052404	Yes		PCYT2	17921	-0.414331	-0.0497427	Yes		SEMA5A	18553	-0.448641	-0.0787415	Yes
KPNB1	17602	-0.171222	-0.0397598	Yes		UNG	16844	-0.119725	-0.00497962	Yes		SH3KBP1	17964	-0.177355	-0.0563699	Yes		SKP2	17712	-0.393171	-0.0448071	Yes		DBR1	18389	-0.431519	-0.0758707	Yes
ZDHHC17	17564	-0.169692	-0.0426704	Yes		WASF2	16842	-0.119627	-0.00954203	Yes		PRKDC	17851	-0.173326	-0.0558392	Yes		HSBP1	17623	-0.383129	-0.0453776	Yes		CTDSP1	18245	-0.417284	-0.0739175	Yes
HNRNPD	17422	-0.163901	-0.040809	Yes		SREK1	16836	-0.119361	-0.0139209	Yes		OSBPL9	17838	-0.172988	-0.0598969	Yes		PCNA	17519	-0.37351	-0.0452598	Yes		SYNPO	18191	-0.412337	-0.076094	Yes
EIF5A	17374	-0.161685	-0.0432608	Yes		PPP1CC	16778	-0.117571	-0.0159138	Yes		SMC1A	17806	-0.171913	-0.0630828	Yes		NFYC	17500	-0.37108	-0.0490422	Yes		TUG1	17989	-0.390925	-0.0714796	Yes
PPP1R8	17336	-0.160323	-0.0461714	Yes		KPNB1	16653	-0.113864	-0.0148325	Yes		RSRC2	17774	-0.170862	-0.0662686	Yes		PPP2R1A	17435	-0.36257	-0.0507139	Yes		RPA2	17875	-0.379875	-0.0709029	Yes
PRPF38B	17303	-0.158886	-0.0493114	Yes		PPP1R9B	16424	-0.110076	-0.00897916	Yes		HNRNPA1	17760	-0.170287	-0.0702804	Yes		WEE1	17342	-0.350925	-0.0511008	Yes		ARRB2	17839	-0.375804	-0.0739053	Yes
PPP1R9B	17235	-0.156221	-0.0508454	Yes		FBXO9	16259	-0.104594	-0.00606244	Yes		C1orf43	17752	-0.169946	-0.0745675	Yes		DBR1	17253	-0.344158	-0.0516713	Yes		RHCE	17728	-0.36385	-0.0734663	Yes
VEGFB	17230	-0.156135	-0.0552702	Yes		PRMT1	16196	-0.102533	-0.00782592	Yes		HNRNPA2B1	17606	-0.163899	-0.0725226	Yes		CBX5	17085	-0.330779	-0.048617	Yes		SLBP	17682	-0.359252	-0.0760098	Yes
SNX13	17218	-0.155386	-0.0593737	Yes		CBX4	16102	-0.0995687	-0.00816698	Yes		RPS6KA3	17506	-0.160353	-0.0725884	Yes		RAB11B	17064	-0.328667	-0.0523076	Yes		HMGB1	17592	-0.349821	-0.0765344	Yes
HNRNPA1	17208	-0.15485	-0.0635691	Yes		LGALS1	16067	-0.0981956	-0.0112152	Yes		RAB11B	17365	-0.154832	-0.0707729	Yes		ZNF362	16990	-0.321201	-0.0535663	Yes		SMC3	17450	-0.337282	-0.0746731	Yes
PHF13	17158	-0.152813	-0.0659291	Yes		TREX2	16062	-0.0980512	-0.01564	Yes		SASS6	17358	-0.154579	-0.0751059	Yes		PRKCSH	16975	-0.3201	-0.0575322	Yes		RNF219	17402	-0.33546	-0.0771248	Yes
TRIM28	17130	-0.152116	-0.0692985	Yes		RPS6KA3	15955	-0.095246	-0.0153845	Yes		POLE2	17323	-0.15328	-0.0781541	Yes		KPNB1	16932	-0.316724	-0.0602134	Yes		SP2	17396	-0.335094	-0.0815037	Yes
SRSF1	17085	-0.150322	-0.0718879	Yes		DDX17	15944	-0.0948675	-0.019534	Yes		NASP	17209	-0.149676	-0.0775775	Yes		PRKDC	16697	-0.296914	-0.0540848	Yes		ARPC1A	17373	-0.33303	-0.0851025	Yes
HMBOX1	16992	-0.146954	-0.0722748	Yes		HNRNPA1	15843	-0.0920006	-0.0195539	Yes		RNF219	17168	-0.148101	-0.0803504	Yes		CTDSP1	16623	-0.28963	-0.0553435	Yes		RTF1	17076	-0.307921	-0.0761291	Yes
KNTC1	16892	-0.14318	-0.0723406	Yes		GPC2	15841	-0.0919723	-0.0241163	Yes		PKMYT1	17124	-0.146509	-0.0829857	Yes		ACTN4	16606	-0.288557	-0.0592177	Yes		TREX2	16874	-0.289616	-0.0715146	Yes
DDX42	16865	-0.141452	-0.0757559	Yes		TMUB2	15815	-0.0911143	-0.0275775	Yes		TREX2	17075	-0.144952	-0.0853915	Yes		WDR78	16602	-0.288333	-0.0636883	Yes		EIF5A	16859	-0.288472	-0.0754806	Yes
OSBPL9	16854	-0.141137	-0.0799053	Yes		SLC38A2	15804	-0.0908066	-0.0317269	Yes		LIF	17032	-0.143069	-0.0880727	Yes		E2F7	16432	-0.274492	-0.0605422	Yes		C1orf43	16811	-0.285005	-0.0779323	Yes
MCM4	16848	-0.140925	-0.0842842	Yes		SP2	15741	-0.0888988	-0.0334904	Yes		ATF7	17016	-0.14258	-0.0919927	Yes		STXBP1	16428	-0.274033	-0.0650128	Yes		STMN1	16797	-0.283838	-0.0819441	Yes
ID3	16814	-0.139787	-0.0873783	Yes		DBR1	15714	-0.0878198	-0.0369057	Yes		E2F1	16949	-0.139954	-0.0935727	Yes		OTUD7B	16409	-0.27277	-0.0687952	Yes		PATZ1	16675	-0.275791	-0.0810004	Yes
RANBP1	16736	-0.136271	-0.0884535	Yes		DGCR8	15673	-0.0869674	-0.0396786	Yes		NUP153	16935	-0.139548	-0.0975845	Yes		ETV4	16332	-0.2672	-0.0699163	Yes		DCLRE1A	16557	-0.266531	-0.0802403	Yes
RPA2	16623	-0.131976	-0.0879228	Yes		CBX3	15663	-0.0866875	-0.043874	Yes		PPP2R5E	16854	-0.136777	-0.098522	Yes		CTPS2	16331	-0.267115	-0.0745246	Yes		NUP153	16547	-0.265544	-0.0844356	Yes
TMUB2	16608	-0.13156	-0.0918887	Yes		PATZ1	15637	-0.0859059	-0.0473352	Yes		IPO9	16805	-0.135144	-0.100928	Yes		CLSPN	16308	-0.265631	-0.0781235	Yes		RPS6KA3	16472	-0.260245	-0.0856485	Yes
DBR1	16557	-0.129494	-0.0942028	Yes		TRIM27	15628	-0.0855367	-0.0515764	Yes		SRSF1	16580	-0.130389	-0.0952581	Yes		SRSF1	16301	-0.265183	-0.0824565	Yes		CDK2AP1	16466	-0.25964	-0.0900273	Yes
PPP2R5E	16318	-0.123192	-0.0878907	Yes		RPA2	15506	-0.0815886	-0.0506327	Yes		DAXX	16573	-0.130135	-0.0995911	Yes		SP2	16172	-0.254327	-0.0811916	Yes		PPP2R5E	16418	-0.254905	-0.0924791	Yes
ZMYM2	16074	-0.114773	-0.0813491	Yes		CLSPN	15285	-0.0747899	-0.0451465	Yes		HOXA11	16462	-0.127101	-0.0991522	Yes		STMN1	16116	-0.248395	-0.0832762	Yes		WDR78	16395	-0.252927	-0.0960779	Yes
IPO9	16028	-0.113265	-0.0838926	Yes		FAU	15266	-0.0740019	-0.0489288	Yes		TAOK3	16445	-0.12662	-0.103026	Yes		SLC30A3	16024	-0.239831	-0.0837091	Yes		PPP1CC	16340	-0.248151	-0.0982085	Yes
CBX4	15974	-0.11074	-0.086069	Yes		LYAR	15222	-0.0725563	-0.0515641	Yes		BAHD1	16368	-0.124362	-0.104147	Yes		SASS6	15846	-0.228642	-0.0801959	Yes		KNTC1	16301	-0.244223	-0.101073	Yes
FBXO5	15895	-0.107882	-0.0870984	Yes		ZMYM2	15111	-0.0691191	-0.0511252	Yes		GPC2	16362	-0.124239	-0.108526	Yes		PATZ1	15731	-0.216911	-0.0795734	Yes		SLC30A3	16171	-0.23416	-0.0997624	Yes
STAG1	15630	-0.0980447	-0.0795932	Yes		ARID4A	15090	-0.0687511	-0.0548158	Yes		DDX17	16354	-0.123953	-0.112813	Yes		MAP3K13	15717	-0.215789	-0.0835851	Yes		ERG	16139	-0.23236	-0.102948	Yes
SLBP	15618	-0.0978502	-0.0836968	Yes		SRSF1	15064	-0.0678823	-0.058277	Yes		SLC6A4	16322	-0.122707	-0.115999	Yes		BTBD10	15683	-0.212005	-0.0866793	Yes		RIBC1	16114	-0.230623	-0.106455	Yes
STAG3	15600	-0.0974378	-0.0875251	Yes		NOP10	15037	-0.0671084	-0.0616923	Yes		PCNA	16174	-0.118625	-0.113863	Yes		C1orf43	15643	-0.207519	-0.0894981	Yes		WASF2	16057	-0.227418	-0.108494	Yes
SMC3	15593	-0.0969424	-0.091858	Yes		FBXO5	14923	-0.0636161	-0.0611156	Yes		UNG	16146	-0.117967	-0.117232	Yes		OSBPL9	15607	-0.203925	-0.0925004	Yes		NHLRC2	15812	-0.212316	-0.101907	Yes
ARRB2	15545	-0.0956791	-0.0943098	Yes		TRIM28	14922	-0.0635758	-0.0657239	Yes		CHTF18	16101	-0.115996	-0.119821	Yes		SIN3A	15534	-0.196785	-0.0938051	Yes		ID3	15670	-0.199286	-0.100045	Yes
ATXN3	15502	-0.0943424	-0.096991	Yes		SH3KBP1	14797	-0.0599266	-0.0646426	Yes		SMC3	16089	-0.115641	-0.123925	Yes		TUG1	15519	-0.195759	-0.097771	Yes		ZEB2	15669	-0.19927	-0.104654	Yes
RFC1	15430	-0.0920427	-0.0983415	Yes		RANBP1	14643	-0.0556111	-0.0622306	Yes		CTDSP1	16005	-0.113084	-0.124725	Yes		HNRNPA2B1	15481	-0.19092	-0.100682	Yes		ZCCHC8	15545	-0.189196	-0.103618	Yes
NFYC	15354	-0.0896548	-0.0995084	Yes		RBBP6	14601	-0.0542613	-0.0649577	Yes		SIN3A	15715	-0.104339	-0.116073	Yes		STAG2	15472	-0.190371	-0.104923	Yes		E2F1	15542	-0.188945	-0.108135	Yes
LIF	15317	-0.0885033	-0.102465	Yes		INTS9	14598	-0.0539707	-0.0694742	Yes		KNTC1	15683	-0.103397	-0.119259	Yes		SYNPO	15405	-0.183586	-0.106503	Yes		FBXO9	15507	-0.184812	-0.111183	Yes
HNRNPA2B1	15195	-0.084086	-0.101521	Yes		TUG1	14559	-0.0530164	-0.0723389	Yes		NFYA	15612	-0.101268	-0.120655	Yes		HMGB1	15384	-0.182209	-0.110193	Yes		PPP1R8	15452	-0.179244	-0.113313	Yes
CBX5	15141	-0.082455	-0.103698	Yes		OSBPL9	14457	-0.0501317	-0.0723129	Yes		DDB2	15611	-0.101215	-0.125263	Yes		ID3	15348	-0.17944	-0.113196	Yes		HSBP1	15442	-0.178574	-0.117509	Yes
SMC1A	15052	-0.0791961	-0.104268	Yes		HNRNPA2B1	14349	-0.0474931	-0.0720115	Yes		CTPS2	15260	-0.0966337	-0.113812	Yes		MECOM	15341	-0.179252	-0.117529	Yes		LYAR	15383	-0.174718	-0.119456	Yes
EZH2	14963	-0.0761456	-0.104839	Yes		PDZD11	14343	-0.0473461	-0.0763904	Yes		VEGFB	15230	-0.0954361	-0.11709	Yes		OGDH	15296	-0.175026	-0.120118	Yes		HNRNPA2B1	15309	-0.169379	-0.120715	Yes
RNF121	14839	-0.0722585	-0.103803	Yes		NUP153	14325	-0.0468487	-0.0802187	Yes		MCM4	15217	-0.0950195	-0.121147	Yes		CHRM4	15109	-0.157758	-0.116192	Yes		IPO9	15259	-0.16539	-0.123075	Yes
PRMT1	14510	-0.0684233	-0.0933614	Yes		HNRNPD	14279	-0.0457237	-0.0827622	Yes		EIF5A	15179	-0.093885	-0.124058	Yes		NOP10	15102	-0.156915	-0.120525	Yes		PRRC2C	15257	-0.164941	-0.127637	Yes
PPP1CC	14462	-0.0665516	-0.0958132	Yes		UBA1	14229	-0.044325	-0.0851222	Yes		PHF13	15011	-0.0890089	-0.121004	Yes		PRRT2	15085	-0.154955	-0.124399	Yes		PKN2	15120	-0.153379	-0.126005	Yes
MAP3K13	14430	-0.0656639	-0.0989991	Yes		RMI2	14212	-0.0439399	-0.0889963	Yes		CBX5	15003	-0.0888515	-0.125291	Yes		RFC1	15079	-0.154328	-0.128778	Yes		SRSF1	15028	-0.145	-0.126438	Yes
HOXB9	14356	-0.0630158	-0.100258	Yes		ERH	14173	-0.0429737	-0.091861	Yes		SKP2	14995	-0.0885323	-0.129578	Yes		SEMA5A	15060	-0.152769	-0.13256	Yes		ARID4A	14963	-0.139093	-0.12811	Yes
SMAD6	14346	-0.0629813	-0.104453	Yes		HNRNPA3	14071	-0.0400732	-0.091835	Yes		BORA	14956	-0.0873111	-0.132442	Yes		INTS9	14995	-0.146025	-0.134232	Yes		NFYC	14905	-0.133312	-0.130102	Yes
CBX3	14164	-0.0570425	-0.100756	Yes		PPP1R8	13875	-0.0351884	-0.0874959	Yes		PRMT1	14892	-0.0859817	-0.13416	Yes								CTPS2	14779	-0.122932	-0.128975	Yes
E2F3	14151	-0.0566472	-0.104814	Yes		HOXA7	13869	-0.0349475	-0.0918748	Yes		CDC6	14866	-0.0852847	-0.137621	Yes								RPS6KA5	14589	-0.115529	-0.124911	Yes
HNRNPA3	14096	-0.0547415	-0.106945	Yes		EZH2	13749	-0.0321412	-0.0910228	Yes		ZMYM2	14829	-0.0842944	-0.140578	Yes								SPRED2	14561	-0.112646	-0.128281	Yes
SLC38A2	14063	-0.0539462	-0.110085	Yes		PKN2	13728	-0.0316427	-0.0947134	Yes		FAU	14777	-0.0826125	-0.142846	Yes								ATF7	14547	-0.111525	-0.132293	Yes
PATZ1	13906	-0.049268	-0.107535	Yes		MCM4	13628	-0.029072	-0.0947792	Yes		HNRNPA3	14751	-0.0818792	-0.146307	Yes								SRSF2	14471	-0.104009	-0.13346	Yes
C1orf43	13754	-0.0445223	-0.105215	Yes		MIER1	13570	-0.0274279	-0.0967721	Yes		SREK1	14685	-0.0797578	-0.147933	Yes								BRMS1L	14439	-0.101347	-0.136645	Yes
SRSF2	13724	-0.043705	-0.108492	Yes		E2F3	13475	-0.0255818	-0.0970673	Yes		ZDHHC17	14628	-0.0783977	-0.149972	Yes								PRKCSH	14339	-0.0921957	-0.136711	Yes
CDC6	13678	-0.042391	-0.111036	Yes		ARRB2	13393	-0.0239318	-0.097959	Yes		CTCF	14611	-0.0778157	-0.153846	Yes								FAU	14294	-0.0875511	-0.139301	Yes
BORA	13653	-0.04178	-0.114543	Yes		CXXC1	13379	-0.0234297	-0.101971	Yes		WASF2	14607	-0.0777029	-0.158317	Yes								FMO4	14177	-0.0778184	-0.138586	Yes
						ARPC1A	13279	-0.021295	-0.102037	Yes		LGALS1	14582	-0.0769561	-0.161824	Yes								SIK2	14164	-0.0760419	-0.142644	Yes
						UXT	13267	-0.0209331	-0.10614	Yes		THAP11	14528	-0.0750593	-0.164	Yes								SLC39A9	14147	-0.0745091	-0.146518	Yes
						POLA2	13211	-0.0195308	-0.108225	Yes		PKN2	14299	-0.0686363	-0.158147	Yes								UBE2D3	14080	-0.0705537	-0.148098	Yes
						FCF1	13078	-0.0173107	-0.106776	Yes		NFYC	14272	-0.0676403	-0.161562	Yes								TMUB2	14013	-0.0652582	-0.149678	Yes
						ACTN4	13071	-0.0171408	-0.111109	Yes		HMGN2	14119	-0.0625657	-0.159196	Yes								CTCF	13885	-0.0554643	-0.148459	Yes
						PRRC2C	12764	-0.0153625	-0.101677	Yes		DBR1	14032	-0.0603874	-0.159858	Yes								PPP2R1A	13858	-0.053794	-0.151874	Yes
						PRRT2	12726	-0.0148577	-0.104588	Yes		PDZD11	13800	-0.053487	-0.153867	Yes								SH3KBP1	13832	-0.0520098	-0.155336	Yes
						BAHD1	12722	-0.0147739	-0.109058	Yes		DDX42	13778	-0.0528668	-0.157512	Yes
						CBX5	12674	-0.0141588	-0.11151	Yes		CXXC1	13652	-0.0489344	-0.156385	Yes
						PPP2R5E	12662	-0.0138767	-0.115614	Yes		RPA2	13484	-0.044004	-0.15333	Yes
						IPO9	12553	-0.0116723	-0.115266	Yes		CBX3	13441	-0.0423865	-0.156012	Yes
						PRKDC	12531	-0.0112306	-0.118911	Yes		TRIM28	13437	-0.0421911	-0.160482	Yes
						DAXX	12429	-0.00925367	-0.118885	Yes		SIK2	13327	-0.03903	-0.160089	Yes
						SASS6	12345	-0.00708047	-0.119685	Yes		HOXA7	13299	-0.0380462	-0.163459	Yes
						RAD51	12313	-0.0062343	-0.122871	Yes		TRIM27	13276	-0.0371205	-0.167057	Yes
						KPNA6	12295	-0.00582771	-0.126699	Yes		PRRT2	13264	-0.0365785	-0.171161	Yes
												MIER1	13174	-0.0335664	-0.171686	Yes
												EZH2	13139	-0.032603	-0.174734	Yes
												SLC38A2	13128	-0.032319	-0.178883	Yes
												WEE1	13117	-0.0320318	-0.183033	Yes
												SMAD6	13045	-0.0297975	-0.184383	Yes
												RAD51	12947	-0.02658	-0.184541	Yes
												OGDH	12884	-0.0244928	-0.186304	Yes

## Sheet: READ_ME
Supplemental Table: Leading edge genes for gene sets MYCMAX_01 and E2F1_Q4
Saple genes are ranked by their log(2) fold change vs untreated control.
Core negative enrichment genes are shown in ascending order starting with lowest fold change value along with running enrichment score.
