# Supplementary material for: Activating PAX gene family paralogs to complement PAX5 leukemia driver mutations
Source: PLoS Genet. 2018 Sep 14;14(9):e1007642. doi: 10.1371/journal.pgen.1007642 (PMC6157899; doi:10.1371/journal.pgen.1007642)
Supplement: S1 Dataset — Excel file including log2 gene expression changes from treatment with PAX2/5/8 vs. empty vector or treatment with 80mM K-gluconate or CaCl2 vs. untreated Reh cells (“Differential Expression” tab). Genes are listed by Ensembl ID. Treatment conditions used are outlined in the “Conditions Key” tab and described in the methods. (XLSX) [file pgen.1007642.s020.xlsx]

## Sheet: Differential_Expression
		REH_Potasium_Gluconate_vs_REH						REH_Calcium_Chloride_vs_REH						REH_PAX2_vs_REH_EV						REH_PAX5_vs_REH_EV						REH_PAX8_vs_REH_EV
Gene_ID	baseMean	log2FoldChange	lfcSE	stat	pvalue	padj		log2FoldChange	lfcSE	stat	pvalue	padj		log2FoldChange	lfcSE	stat	pvalue	padj		log2FoldChange	lfcSE	stat	pvalue	padj		log2FoldChange	lfcSE	stat	pvalue	padj
ENSG00000000003	0	NA	NA	NA	NA	NA		NA	NA	NA	NA	NA		NA	NA	NA	NA	NA		NA	NA	NA	NA	NA		NA	NA	NA	NA	NA
ENSG00000000005	0	NA	NA	NA	NA	NA		NA	NA	NA	NA	NA		NA	NA	NA	NA	NA		NA	NA	NA	NA	NA		NA	NA	NA	NA	NA
ENSG00000000419	2909.17	-0.0660681	0.204253	-0.323462	0.746346	1		0.0119583	0.204247	0.0585484	0.953312	1		0.142019	0.203268	0.69868	0.484752	0.999998		0.0866989	0.203026	0.427034	0.669355	0.999992		0.0605896	0.202918	0.298591	0.765252	0.999999
ENSG00000000457	865.423	0.274899	0.279286	0.984289	0.324973	1		0.330605	0.279337	1.18353	0.236597	1		0.0772672	0.275737	0.280221	0.779308	0.999998		-0.032845	0.275298	-0.119307	0.905032	0.999992		0.0865184	0.274798	0.314844	0.75288	0.999999
ENSG00000000460	1340.81	-0.742724	0.547399	-1.35682	0.174837	0.978956		-1.26747	0.547834	-2.3136	0.0206899	1		0.0351895	0.546978	0.0643343	0.948704	0.999998		0.0436416	0.546875	0.0798017	0.936395	0.999992		-0.000658247	0.546844	-0.00120372	0.99904	0.999999
ENSG00000000938	5.62502	0	0.489132	0	1	1		0	0.48867	0	1	1		0.331575	0.497371	0.666656	0.504992	0.999998		0.556231	0.499075	1.11452	0.265055	0.999992		0.167068	0.498432	0.335187	0.737484	0.999999
ENSG00000000971	1.69524	0	0.372457	0	1	1		0.189774	0.373447	0.508168	0.611336	1		-0.165334	0.380732	-0.434254	0.664104	0.999998		0.344914	0.385348	0.895072	0.370748	0.999992		-0.170011	0.383656	-0.443134	0.657668	0.999999
ENSG00000001036	0.921895	0.246086	0.284898	0.86377	0.387714	1		0	0.282932	0	1	1		-0.220135	0.289992	-0.759107	0.447788	0.999998		-0.221734	0.291539	-0.760563	0.446918	0.999992		-0.22244	0.292215	-0.761221	0.446525	0.999999
ENSG00000001084	1261.53	1.13228	0.517146	2.18949	0.0285615	0.978956		0.391364	0.517574	0.756152	0.449558	1		-0.137943	0.51656	-0.267042	0.789437	0.999998		-0.117747	0.516399	-0.228016	0.819634	0.999992		-0.158884	0.516351	-0.307705	0.758307	0.999999
ENSG00000001167	5822.67	-0.0905424	0.447357	-0.202394	0.839609	1		-0.0070899	0.447354	-0.0158485	0.987355	1		0.0285932	0.446959	0.0639729	0.948992	0.999998		0.0313516	0.446921	0.0701503	0.944074	0.999992		-0.101268	0.446918	-0.226592	0.820741	0.999999
ENSG00000001460	232.875	-0.56902	0.622662	-0.913851	0.360795	1		-0.518276	0.622716	-0.832283	0.405249	1		0.263942	0.619044	0.426371	0.669838	0.999998		0.0918143	0.618921	0.148346	0.88207	0.999992		0.0551509	0.618826	0.0891219	0.928985	0.999999
ENSG00000001461	1134.09	0.0306146	0.546171	0.0560532	0.955299	1		0.00335067	0.546251	0.00613394	0.995106	1		0.13457	0.544853	0.246985	0.80492	0.999998		0.285618	0.544699	0.524359	0.600029	0.999992		0.138328	0.544696	0.253955	0.799531	0.999999
ENSG00000001497	6048.05	-0.825579	0.493166	-1.67404	0.0941228	0.978956		-0.654937	0.493144	-1.32808	0.184151	1		-0.0208469	0.492917	-0.0422929	0.966265	0.999998		-0.0800663	0.492893	-0.162442	0.870958	0.999992		-0.116695	0.492883	-0.236761	0.812843	0.999999
ENSG00000001561	1233.85	0.504334	0.426143	1.18348	0.236618	0.978956		0.575352	0.426146	1.35013	0.176975	1		0.117879	0.424018	0.278005	0.781009	0.999998		0.0436944	0.423857	0.103088	0.917894	0.999992		0.0604452	0.423757	0.142641	0.886574	0.999999
ENSG00000001617	451.479	0.235392	0.449533	0.523638	0.600531	1		-0.0406856	0.450524	-0.0903075	0.928043	1		0.246812	0.447122	0.552002	0.580947	0.999998		0.573682	0.44607	1.28608	0.198415	0.999992		0.593137	0.445851	1.33035	0.183403	0.999999
ENSG00000001626	8.72853	1.10235	0.562224	1.9607	0.049914	0.978956		0.272343	0.558299	0.487809	0.625685	1		0.100878	0.562469	0.179349	0.857664	0.999998		-0.143124	0.562845	-0.254286	0.799275	0.999992		0.0759893	0.564501	0.134613	0.892918	0.999999
ENSG00000001629	2956.26	0.935492	0.442469	2.11426	0.0344935	0.978956		0.354946	0.44271	0.801757	0.422693	1		0.0200671	0.441948	0.0454061	0.963784	0.999998		-0.0516846	0.44188	-0.116965	0.906888	0.999992		-0.142	0.441863	-0.321366	0.747933	0.999999
ENSG00000001630	4251.49	0.0565967	0.54997	0.102909	0.918035	1		1.01708	0.549843	1.84976	0.064348	1		-0.127248	0.549653	-0.231505	0.816922	0.999998		-0.245133	0.549633	-0.445994	0.655601	0.999992		-0.670593	0.549661	-1.22001	0.22246	0.999999
ENSG00000001631	1923.38	-0.0387539	0.343925	-0.112681	0.910283	1		-0.538683	0.344545	-1.56346	0.117944	1		0.0724382	0.343302	0.211005	0.832884	0.999998		-0.0646459	0.343179	-0.188373	0.850584	0.999992		-0.165318	0.343142	-0.481777	0.629964	0.999999
ENSG00000002016	706.186	0.347333	0.311085	1.11652	0.264199	0.978956		0.0586804	0.312123	0.188004	0.850874	1		0.0987579	0.3092	0.319398	0.749425	0.999998		-0.0744611	0.308861	-0.241083	0.809491	0.999992		0.0586318	0.30827	0.190196	0.849155	0.999999
ENSG00000002079	1.70236	0.274311	0.31101	0.882002	0.377776	1		0.285735	0.31076	0.919473	0.357848	1		-0.000422059	0.31378	-0.00134508	0.998927	0.999998		-0.00171247	0.31489	-0.00543829	0.995661	0.999992		-0.00227618	0.315372	-0.00721745	0.994241	0.999999
ENSG00000002330	2221.77	0.214924	0.42382	0.507111	0.612077	1		0.651893	0.423643	1.53878	0.123858	1		-0.222299	0.423381	-0.525056	0.599544	0.999998		-0.0418662	0.423152	-0.098939	0.921187	0.999992		-0.189719	0.423147	-0.448353	0.653898	0.999999
ENSG00000002549	6545.69	-0.673448	0.553528	-1.21665	0.223739	0.978956		-0.798613	0.553558	-1.44269	0.149108	1		-0.0767145	0.553352	-0.138636	0.889738	0.999998		-0.132479	0.553337	-0.239418	0.810782	0.999992		-0.15815	0.55333	-0.285815	0.77502	0.999999
ENSG00000002586	5755.54	-0.0275798	0.332176	-0.0830277	0.93383	1		0.0698481	0.332167	0.21028	0.833449	1		0.177229	0.33174	0.534242	0.593174	0.999998		0.373234	0.331631	1.12545	0.260398	0.999992		0.0507002	0.331661	0.152868	0.878503	0.999999
ENSG00000002587	219.63	-0.313864	0.675211	-0.464838	0.642047	1		-0.520631	0.67551	-0.770723	0.440871	1		0.324119	0.673834	0.481007	0.630512	0.999998		0.756715	0.673568	1.12344	0.261249	0.999992		0.489219	0.673598	0.726277	0.467669	0.999999
ENSG00000002726	0	NA	NA	NA	NA	NA		NA	NA	NA	NA	NA		NA	NA	NA	NA	NA		NA	NA	NA	NA	NA		NA	NA	NA	NA	NA
ENSG00000002745	0	NA	NA	NA	NA	NA		NA	NA	NA	NA	NA		NA	NA	NA	NA	NA		NA	NA	NA	NA	NA		NA	NA	NA	NA	NA
ENSG00000002746	3.51583	0	0.482312	0	1	1		0.18125	0.483339	0.374996	0.707663	1		0.442537	0.492858	0.8979	0.369239	0.999998		0.602891	0.495241	1.21737	0.223464	0.999992		0.418899	0.495142	0.846019	0.397542	0.999999
ENSG00000002822	3195.22	0.24568	0.421908	0.582307	0.56036	1		0.518191	0.421818	1.22847	0.21927	1		-0.122483	0.421043	-0.290903	0.771125	0.999998		-0.0455162	0.420939	-0.10813	0.913892	0.999992		-0.127246	0.420922	-0.302303	0.762421	0.999999
ENSG00000002834	7267.79	-1.23112	0.63218	-1.94742	0.0514838	0.978956		0.128259	0.632122	0.202902	0.839211	1		0.0637715	0.63215	0.10088	0.919645	0.999998		0.0875448	0.632138	0.13849	0.889853	0.999992		0.0222596	0.632135	0.0352133	0.97191	0.999999
ENSG00000002919	1301.25	-0.0380545	0.317677	-0.11979	0.904649	1		-0.0881935	0.317896	-0.277429	0.781451	1		0.157847	0.316419	0.498854	0.617882	0.999998		0.33964	0.315858	1.07529	0.282244	0.999992		0.430667	0.315641	1.36442	0.172436	0.999999
ENSG00000002933	0	NA	NA	NA	NA	NA		NA	NA	NA	NA	NA		NA	NA	NA	NA	NA		NA	NA	NA	NA	NA		NA	NA	NA	NA	NA
ENSG00000003056	2218.14	-0.0928759	0.363863	-0.25525	0.79853	1		-0.273295	0.364102	-0.7506	0.452893	1		-0.0974846	0.362769	-0.268724	0.788142	0.999998		-0.191681	0.362653	-0.528552	0.597116	0.999992		-0.127015	0.362553	-0.350335	0.726087	0.999999
ENSG00000003096	284.177	-0.965615	0.546971	-1.76539	0.077499	0.978956		-0.596502	0.545951	-1.09259	0.274573	1		-0.175519	0.542592	-0.323482	0.74633	0.999998		-0.146412	0.542058	-0.270105	0.78708	0.999992		-0.084837	0.541777	-0.15659	0.875568	0.999999
ENSG00000003137	3.5902	0.25714	0.402978	0.6381	0.523409	1		0.54263	0.403856	1.34362	0.179071	1		-0.000719148	0.406101	-0.00177086	0.998587	0.999998		-0.00291652	0.407323	-0.00716022	0.994287	0.999992		0.219055	0.408503	0.536237	0.591794	0.999999
ENSG00000003147	4.60435	-0.797315	0.628971	-1.26765	0.204923	0.978956		-0.190521	0.63611	-0.29951	0.764551	1		0.0417948	0.647004	0.0645973	0.948495	0.999998		-0.221356	0.647406	-0.341912	0.732417	0.999992		-0.62597	0.645516	-0.969719	0.332186	0.999999
ENSG00000003249	1106.75	0.467047	0.689079	0.677784	0.497909	1		1.0199	0.689031	1.4802	0.138821	1		0.138557	0.688771	0.201166	0.840569	0.999998		0.418203	0.688748	0.607193	0.543723	0.999992		0.0823572	0.688753	0.119574	0.90482	0.999999
ENSG00000003393	1549.07	0.0340058	0.450871	0.0754226	0.939878	1		0.0598809	0.450914	0.132799	0.894352	1		0.162824	0.449401	0.362313	0.717118	0.999998		0.0978455	0.449292	0.217777	0.827603	0.999992		-0.0151333	0.449274	-0.033684	0.973129	0.999999
ENSG00000003400	425.438	-0.522716	0.576165	-0.907233	0.364283	1		-0.968577	0.577162	-1.67817	0.0933135	1		-0.202267	0.574595	-0.352016	0.724826	0.999998		0.193161	0.574027	0.336502	0.736492	0.999992		0.124213	0.573972	0.216409	0.828669	0.999999
ENSG00000003402	1040.73	0.914095	0.660926	1.38305	0.166649	0.978956		0.692226	0.66099	1.04726	0.294981	1		0.645737	0.660359	0.977858	0.328145	0.999998		-0.460074	0.660459	-0.696598	0.486054	0.999992		0.412485	0.660337	0.624659	0.532195	0.999999
ENSG00000003436	194.624	0.603429	0.660721	0.913288	0.361091	1		0.95481	0.660523	1.44554	0.148307	1		-0.515832	0.660175	-0.781356	0.434593	0.999998		-0.736714	0.660075	-1.11611	0.264376	0.999992		-0.641173	0.659841	-0.971709	0.331195	0.999999
ENSG00000003509	1313.51	0.236044	0.48193	0.48979	0.624283	1		0.202718	0.481991	0.420586	0.674058	1		0.126542	0.481975	0.262548	0.792899	0.999998		-0.054927	0.481891	-0.113982	0.909252	0.999992		-0.0137994	0.481781	-0.0286424	0.97715	0.999999
ENSG00000003756	4258.84	0.654044	0.424145	1.54203	0.123067	0.978956		0.0680875	0.424317	0.160464	0.872516	1		0.0488405	0.424054	0.115175	0.908306	0.999998		0.053178	0.42398	0.125426	0.900186	0.999992		0.037902	0.423951	0.0894019	0.928762	0.999999
ENSG00000003987	1.53897	0	0.311621	0	1	1		0	0.311233	0	1	1		-0.000473578	0.316011	-0.00149861	0.998804	0.999998		0.377191	0.318433	1.18452	0.236207	0.999992		0.190305	0.31836	0.597767	0.549996	0.999999
ENSG00000003989	9.02065	0	0.354701	0	1	1		0	0.354594	0	1	1		-0.0001549	0.355915	-0.000435218	0.999653	0.999998		0.241322	0.356454	0.677009	0.4984	0.999992		0.510222	0.356748	1.4302	0.152659	0.999999
ENSG00000004059	5927.6	-0.497732	0.352037	-1.41386	0.157402	0.978956		-0.326578	0.352	-0.927778	0.353523	1		0.0227348	0.351694	0.0646437	0.948458	0.999998		0.200632	0.351596	0.570634	0.568248	0.999992		0.0320822	0.351597	0.0912472	0.927296	0.999999
ENSG00000004139	710.536	0.608508	0.551407	1.10356	0.269786	0.982738		-0.128897	0.552053	-0.233487	0.815383	1		-0.760318	0.551029	-1.37981	0.167644	0.999998		-0.825271	0.550821	-1.49826	0.134067	0.999992		-0.66144	0.550603	-1.2013	0.229634	0.999999
ENSG00000004142	10256.4	-0.490649	0.431817	-1.13625	0.255854	0.978956		-0.335301	0.431803	-0.776513	0.437446	1		-0.0654845	0.431612	-0.151721	0.879407	0.999998		-0.0387968	0.431586	-0.0898937	0.928372	0.999992		-0.0708983	0.431577	-0.164277	0.869513	0.999999
ENSG00000004399	2511.11	-0.707495	0.562463	-1.25785	0.208446	0.978956		-1.19919	0.562619	-2.13145	0.0330519	1		0.11433	0.562457	0.203268	0.838925	0.999998		-0.0919086	0.562437	-0.163411	0.870195	0.999992		-0.242744	0.562436	-0.431594	0.666037	0.999999
ENSG00000004455	19030.4	-0.725985	0.487788	-1.48832	0.136667	0.978956		-0.611446	0.487785	-1.25351	0.210019	1		0.0149235	0.487705	0.0305996	0.975589	0.999998		-0.0897354	0.487698	-0.183998	0.854015	0.999992		-0.114088	0.487694	-0.233933	0.815037	0.999999
ENSG00000004468	7175.19	0.347395	0.476738	0.728692	0.46619	1		-0.168021	0.476814	-0.352383	0.724551	1		-0.4852	0.476647	-1.01795	0.308704	0.999998		-0.866521	0.476654	-1.81793	0.0690756	0.999992		-0.596706	0.476609	-1.25198	0.210576	0.999999
ENSG00000004478	9974.97	-0.0602682	0.343008	-0.175705	0.860526	1		0.152982	0.342982	0.446034	0.655573	1		-0.367074	0.342844	-1.07068	0.284316	0.999998		-0.490808	0.342814	-1.4317	0.152229	0.999992		-0.401503	0.342781	-1.17131	0.241474	0.999999
ENSG00000004487	17691.8	0.125276	0.228968	0.547133	0.584288	1		0.128856	0.228982	0.562736	0.573615	1		-0.114452	0.228748	-0.50034	0.616836	0.999998		-0.15222	0.228711	-0.665556	0.505695	0.999992		-0.169587	0.228695	-0.741544	0.458363	0.999999
ENSG00000004534	2833.5	0.350547	0.582774	0.601514	0.547498	1		0.582689	0.582754	0.999889	0.317364	1		0.0847566	0.582801	0.14543	0.884372	0.999998		-0.0276403	0.582769	-0.0474292	0.962171	0.999992		-0.0454779	0.582749	-0.0780404	0.937796	0.999999
ENSG00000004660	732.848	0.615715	0.580191	1.06123	0.288586	0.98606		1.08197	0.579891	1.86583	0.0620658	1		-0.0733499	0.577882	-0.126929	0.898997	0.999998		-0.257725	0.577822	-0.446029	0.655576	0.999992		-0.153287	0.577718	-0.265331	0.790754	0.999999
ENSG00000004700	4817.56	-0.0923532	0.437848	-0.210925	0.832946	1		-0.310717	0.437944	-0.70949	0.478021	1		0.00493945	0.437431	0.011292	0.990991	0.999998		-0.0532438	0.437391	-0.121731	0.903112	0.999992		-0.0238753	0.437366	-0.0545888	0.956466	0.999999
ENSG00000004766	1473.2	0.0699819	0.342709	0.204202	0.838196	1		-0.193994	0.343211	-0.565232	0.571916	1		0.112424	0.340995	0.329694	0.741631	0.999998		-0.0425531	0.34086	-0.12484	0.90065	0.999992		-0.103836	0.340786	-0.304695	0.760599	0.999999
ENSG00000004776	20.3841	-1.07058	0.699549	-1.53039	0.12592	0.978956		-1.09289	0.699478	-1.56244	0.118184	1		0.187265	0.699268	0.267801	0.788852	0.999998		0.848184	0.699525	1.21251	0.225316	0.999992		0.294733	0.699476	0.421363	0.67349	0.999999
ENSG00000004777	953.453	-1.1111	0.642001	-1.73069	0.0835077	0.978956		-1.24737	0.642072	-1.94273	0.052049	1		0.385016	0.642048	0.599668	0.548727	0.999998		0.17744	0.642024	0.276376	0.782259	0.999992		-0.0335343	0.642035	-0.0522313	0.958344	0.999999
ENSG00000004779	4799.21	-0.552729	0.329659	-1.67667	0.0936071	0.978956		-0.366156	0.329605	-1.11089	0.266614	1		0.113378	0.329374	0.344223	0.730679	0.999998		0.172907	0.329263	0.525133	0.59949	0.999992		0.168114	0.329225	0.510635	0.609607	0.999999
ENSG00000004799	0	NA	NA	NA	NA	NA		NA	NA	NA	NA	NA		NA	NA	NA	NA	NA		NA	NA	NA	NA	NA		NA	NA	NA	NA	NA
ENSG00000004809	1135	0.0263664	0.389052	0.0677709	0.945968	1		-0.537836	0.389966	-1.37919	0.167837	1		0.0163319	0.388496	0.0420387	0.966468	0.999998		-0.273071	0.388466	-0.702948	0.482088	0.999992		0.168445	0.387953	0.43419	0.66415	0.999999
ENSG00000004838	42.8204	-0.643269	0.677161	-0.94995	0.342138	1		-0.212289	0.6762	-0.313944	0.753564	1		-0.315933	0.679397	-0.465019	0.641918	0.999998		0.208485	0.677046	0.307934	0.758133	0.999992		-0.111459	0.677411	-0.164536	0.869309	0.999999
ENSG00000004846	0	NA	NA	NA	NA	NA		NA	NA	NA	NA	NA		NA	NA	NA	NA	NA		NA	NA	NA	NA	NA		NA	NA	NA	NA	NA
ENSG00000004848	111.615	-0.0450247	0.660332	-0.0681849	0.945638	1		0.85044	0.659182	1.29015	0.197	1		-0.4021	0.659629	-0.609585	0.542137	0.999998		-0.383897	0.659045	-0.582504	0.560227	0.999992		-0.392936	0.658821	-0.596423	0.550893	0.999999
ENSG00000004864	922.333	-0.26564	0.420171	-0.632218	0.527244	1		-0.0647404	0.419942	-0.154165	0.87748	1		0.00814282	0.41749	0.0195042	0.984439	0.999998		-0.204991	0.417392	-0.491122	0.62334	0.999992		-0.0582007	0.417144	-0.139522	0.889038	0.999999
ENSG00000004866	480.347	-0.530147	0.334214	-1.58625	0.112682	0.978956		-0.328672	0.333617	-0.985179	0.324536	1		0.068473	0.330561	0.207142	0.835899	0.999998		-0.0302106	0.32992	-0.0915693	0.92704	0.999992		-0.0368706	0.329525	-0.11189	0.91091	0.999999
ENSG00000004897	6351.24	0.0704869	0.34211	0.206036	0.836763	1		-0.327295	0.342275	-0.956234	0.338954	1		-0.0149002	0.341765	-0.0435979	0.965225	0.999998		-0.0483029	0.341709	-0.141357	0.887588	0.999992		-0.107916	0.341692	-0.315829	0.752132	0.999999
ENSG00000004939	133.818	-0.0693565	0.660659	-0.104981	0.916391	1		0.239421	0.660795	0.362322	0.717112	1		0.90981	0.661249	1.3759	0.168854	0.999998		1.55267	0.661473	2.34729	0.0189103	0.999992		1.15364	0.66143	1.74417	0.0811299	0.999999
ENSG00000004948	0	NA	NA	NA	NA	NA		NA	NA	NA	NA	NA		NA	NA	NA	NA	NA		NA	NA	NA	NA	NA		NA	NA	NA	NA	NA
ENSG00000004961	1928.86	-0.116285	0.288156	-0.403547	0.686546	1		0.100335	0.287955	0.348441	0.727509	1		-0.0053418	0.286319	-0.0186568	0.985115	0.999998		-0.0905351	0.286119	-0.316424	0.75168	0.999992		-0.086399	0.285996	-0.302098	0.762577	0.999999
ENSG00000004975	6161.21	0.0666195	0.280469	0.237529	0.812247	1		0.120902	0.280477	0.431058	0.666426	1		0.20546	0.280078	0.733581	0.463204	0.999998		0.327567	0.279962	1.17004	0.241985	0.999992		-0.033071	0.28001	-0.118107	0.905983	0.999999
ENSG00000005001	0	NA	NA	NA	NA	NA		NA	NA	NA	NA	NA		NA	NA	NA	NA	NA		NA	NA	NA	NA	NA		NA	NA	NA	NA	NA
ENSG00000005007	12547	0.843146	0.455187	1.85231	0.0639815	0.978956		0.862101	0.455191	1.89393	0.0582339	1		-0.00405295	0.455087	-0.00890589	0.992894	0.999998		0.0650923	0.455062	0.143041	0.886258	0.999992		-0.0486239	0.455059	-0.106852	0.914907	0.999999
ENSG00000005020	4844.05	-0.40377	0.559903	-0.721144	0.470821	1		-0.792667	0.559992	-1.4155	0.156923	1		-0.0065215	0.559698	-0.0116518	0.990703	0.999998		0.0806667	0.559668	0.144133	0.885395	0.999992		0.120626	0.559656	0.215536	0.829349	0.999999
ENSG00000005022	19597.1	-0.546019	0.41244	-1.32387	0.185545	0.978956		-0.423182	0.412436	-1.02606	0.304865	1		-0.111217	0.41236	-0.269709	0.787384	0.999998		-0.55523	0.412367	-1.34645	0.178158	0.999992		-0.0260137	0.412336	-0.0630887	0.949696	0.999999
ENSG00000005059	1115.83	-1.36449	0.663681	-2.05595	0.0397874	0.978956		-1.16885	0.663642	-1.76126	0.0781938	1		-0.0489044	0.663302	-0.0737288	0.941226	0.999998		-0.116206	0.663275	-0.1752	0.860923	0.999992		0.0142363	0.66325	0.0214645	0.982875	0.999999
ENSG00000005073	44.0937	-0.845101	0.65558	-1.28909	0.197367	0.978956		0.178022	0.650979	0.273468	0.784493	1		0.176629	0.652217	0.270813	0.786535	0.999998		-0.272163	0.652779	-0.416929	0.67673	0.999992		-0.127101	0.651524	-0.195082	0.845329	0.999999
ENSG00000005075	4243.16	-0.591578	0.401716	-1.47263	0.140852	0.978956		-0.260908	0.401628	-0.649625	0.515934	1		-0.0456201	0.401611	-0.113593	0.909561	0.999998		0.00351196	0.401514	0.00874679	0.993021	0.999992		-0.074931	0.401496	-0.18663	0.851951	0.999999
ENSG00000005100	4042.51	-0.598839	0.500613	-1.19621	0.231614	0.978956		-0.409382	0.500578	-0.817819	0.413461	1		-0.093642	0.50019	-0.187213	0.851494	0.999998		-0.414268	0.50019	-0.828222	0.407545	0.999992		-0.481297	0.500178	-0.962253	0.335923	0.999999
ENSG00000005102	0	NA	NA	NA	NA	NA		NA	NA	NA	NA	NA		NA	NA	NA	NA	NA		NA	NA	NA	NA	NA		NA	NA	NA	NA	NA
ENSG00000005108	3942.31	1.37527	0.586267	2.34581	0.0189857	0.978956		0.974368	0.586318	1.66184	0.0965443	1		-0.406108	0.585977	-0.693044	0.488282	0.999998		-0.635281	0.585969	-1.08416	0.278296	0.999992		-0.255833	0.585926	-0.436629	0.66238	0.999999
ENSG00000005156	3062.61	-0.166659	0.402146	-0.414425	0.678563	1		-0.0763919	0.402136	-0.189965	0.849336	1		0.0396661	0.4013	0.098844	0.921262	0.999998		-0.0664184	0.401239	-0.165533	0.868524	0.999992		-0.1915	0.40123	-0.477282	0.633161	0.999999
ENSG00000005175	4544.31	0.516166	0.317209	1.62721	0.103692	0.978956		0.314409	0.317328	0.990802	0.321782	1		0.00975877	0.316697	0.0308142	0.975418	0.999998		-0.107426	0.31663	-0.339279	0.7344	0.999992		-0.170756	0.316601	-0.539342	0.589651	0.999999
ENSG00000005187	38.1529	-1.55556	0.699003	-2.22539	0.0260549	0.978956		-0.865353	0.698617	-1.23867	0.215469	1		-0.542742	0.698003	-0.777564	0.436826	0.999998		-0.72999	0.697929	-1.04594	0.29559	0.999992		-0.400802	0.697689	-0.574471	0.565649	0.999999
ENSG00000005189	614.642	-1.22088	0.51944	-2.35037	0.0187547	0.978956		-0.578715	0.518494	-1.11615	0.26436	1		0.165529	0.517905	0.319613	0.749262	0.999998		0.00330114	0.517767	0.00637573	0.994913	0.999992		0.0514382	0.517604	0.0993774	0.920839	0.999999
ENSG00000005194	4488.21	-0.044621	0.256565	-0.173917	0.86193	1		0.026541	0.256566	0.103447	0.917608	1		-0.258436	0.256149	-1.00893	0.313009	0.999998		0.0650328	0.255845	0.254188	0.79935	0.999992		-0.116138	0.255853	-0.453924	0.649884	0.999999
ENSG00000005206	3547.26	0.446531	0.649846	0.687134	0.491998	1		0.234472	0.649859	0.360804	0.718246	1		-0.0912914	0.649906	-0.140469	0.88829	0.999998		-0.0274648	0.64988	-0.0422613	0.96629	0.999992		-0.0415745	0.649872	-0.0639733	0.948991	0.999999
ENSG00000005238	1120.88	0.200419	0.366959	0.546163	0.584954	1		0.388931	0.366785	1.06038	0.288971	1		-0.241643	0.364974	-0.662081	0.507919	0.999998		0.157174	0.364243	0.43151	0.666098	0.999992		-0.306525	0.364509	-0.840927	0.400389	0.999999
ENSG00000005243	9.08086	-0.54821	0.632177	-0.867177	0.385845	1		0.783016	0.6399	1.22365	0.221083	1		0.349445	0.641846	0.544437	0.586141	0.999998		0.199066	0.642544	0.30981	0.756706	0.999992		-0.0757984	0.642079	-0.118052	0.906027	0.999999
ENSG00000005249	608.543	-0.574236	0.587984	-0.976619	0.328758	1		-0.9896	0.588611	-1.68125	0.0927152	1		-0.0183703	0.586674	-0.0313126	0.97502	0.999998		-0.0397974	0.58653	-0.0678522	0.945903	0.999992		0.0200303	0.586441	0.0341556	0.972753	0.999999
ENSG00000005302	1501.69	0.658501	0.448333	1.46878	0.141893	0.978956		0.610207	0.448405	1.36084	0.173565	1		-0.0871557	0.447861	-0.194605	0.845703	0.999998		-0.149366	0.447701	-0.333628	0.73866	0.999992		-0.0604121	0.447571	-0.134978	0.89263	0.999999
ENSG00000005339	10945.9	0.642409	0.415518	1.54604	0.122094	0.978956		0.281926	0.415573	0.678403	0.497516	1		0.0973461	0.415307	0.234396	0.814678	0.999998		0.024407	0.415288	0.0587712	0.953134	0.999992		-0.16689	0.41529	-0.401862	0.687785	0.999999
ENSG00000005379	7786.36	-0.961852	0.652044	-1.47513	0.140177	0.978956		-1.52545	0.652071	-2.33939	0.0193154	1		-0.497874	0.652033	-0.763572	0.445122	0.999998		-0.766918	0.652031	-1.1762	0.239516	0.999992		-0.693131	0.652026	-1.06304	0.287763	0.999999
ENSG00000005381	5328.69	-1.1818	0.69598	-1.69803	0.0895013	0.978956		-1.41606	0.695977	-2.03464	0.0418876	1		-0.299668	0.695992	-0.430563	0.666786	0.999998		-0.59557	0.695992	-0.855715	0.392156	0.999992		-0.485743	0.695993	-0.697914	0.485231	0.999999
ENSG00000005421	0.282777	0	0.26676	0	1	1		0	0.26676	0	1	1		-0.221301	0.26676	-0.82959	0.406771	0.999998		-0.233324	0.26676	-0.874658	0.38176	0.999992		-0.239388	0.26676	-0.89739	0.369511	0.999999
ENSG00000005436	810.349	-0.900112	0.513068	-1.75437	0.0793672	0.978956		-0.765818	0.512981	-1.49288	0.135469	1		0.0640731	0.511615	0.125237	0.900336	0.999998		-0.248992	0.511611	-0.486681	0.626484	0.999992		0.105973	0.511315	0.207255	0.835811	0.999999
ENSG00000005448	1108.55	-0.266633	0.365912	-0.728681	0.466197	1		0.0803415	0.365519	0.219801	0.826026	1		-0.14802	0.365483	-0.404999	0.685479	0.999998		0.0648445	0.364824	0.177742	0.858926	0.999992		0.116746	0.364621	0.320185	0.748828	0.999999
ENSG00000005469	1385.39	1.59713	0.699399	2.28358	0.0223964	0.978956		1.12012	0.699403	1.60154	0.109258	1		0.0642032	0.699397	0.091798	0.926859	0.999998		0.0780616	0.699394	0.111613	0.91113	0.999992		0.0931666	0.699392	0.133211	0.894027	0.999999
ENSG00000005471	0	NA	NA	NA	NA	NA		NA	NA	NA	NA	NA		NA	NA	NA	NA	NA		NA	NA	NA	NA	NA		NA	NA	NA	NA	NA
ENSG00000005483	7971.3	0.41443	0.413666	1.00185	0.316417	0.99683		-0.00348851	0.413761	-0.00843122	0.993273	1		-0.0901676	0.413383	-0.218121	0.827335	0.999998		-0.208254	0.413361	-0.503805	0.614398	0.999992		-0.287149	0.413353	-0.694683	0.487254	0.999999
ENSG00000005486	2285.33	0.270491	0.374087	0.72307	0.469637	1		0.500731	0.37399	1.33889	0.180607	1		-0.0367296	0.373524	-0.0983328	0.921668	0.999998		0.189185	0.373246	0.506865	0.61225	0.999992		-0.211467	0.373356	-0.566395	0.571125	0.999999
ENSG00000005513	0	NA	NA	NA	NA	NA		NA	NA	NA	NA	NA		NA	NA	NA	NA	NA		NA	NA	NA	NA	NA		NA	NA	NA	NA	NA
ENSG00000005700	4003.57	0.0616316	0.535301	0.115135	0.908339	1		-0.0596405	0.535348	-0.111405	0.911295	1		-0.234848	0.534904	-0.439047	0.660627	0.999998		-0.0566804	0.534851	-0.105974	0.915603	0.999992		-0.106521	0.534841	-0.199163	0.842135	0.999999
ENSG00000005801	2310.53	0.253469	0.335647	0.755165	0.45015	1		-0.164817	0.336034	-0.490476	0.623797	1		0.000380371	0.335355	0.00113423	0.999095	0.999998		-0.0937691	0.335211	-0.279732	0.779683	0.999992		-0.0912773	0.335119	-0.272373	0.785335	0.999999
ENSG00000005810	11588	0.545329	0.499623	1.09148	0.275061	0.984031		0.172281	0.499658	0.344798	0.730247	1		-0.310841	0.499482	-0.622327	0.533727	0.999998		-0.819407	0.499492	-1.64048	0.100905	0.999992		-0.604722	0.499473	-1.21072	0.226002	0.999999
ENSG00000005812	2822.59	0.580751	0.345336	1.6817	0.0926273	0.978956		0.322698	0.345551	0.933865	0.350374	1		0.0559999	0.344493	0.162558	0.870867	0.999998		0.120147	0.344322	0.348937	0.727136	0.999992		0.083749	0.344276	0.243261	0.807803	0.999999
ENSG00000005844	40.6784	-0.530985	0.6235	-0.851619	0.394425	1		-0.138892	0.620361	-0.223889	0.822844	1		-0.0701871	0.609095	-0.115232	0.908261	0.999998		-0.975981	0.613509	-1.59082	0.11165	0.999992		-0.152585	0.606864	-0.251431	0.801481	0.999999
ENSG00000005882	1500.34	0.37792	0.425461	0.88826	0.374401	1		0.13712	0.425718	0.322092	0.747383	1		-0.623493	0.424551	-1.4686	0.141942	0.999998		-0.640421	0.424344	-1.5092	0.131247	0.999992		-0.657687	0.424259	-1.5502	0.121093	0.999999
ENSG00000005884	14.1423	0.166451	0.679926	0.244808	0.806605	1		0.652393	0.681389	0.957446	0.338342	1		0.930889	0.684201	1.36055	0.173656	0.999998		0.988103	0.684888	1.44272	0.149098	0.999992		1.28437	0.685498	1.87363	0.060982	0.999999
ENSG00000005889	2152.83	1.17314	0.505265	2.32183	0.0202424	0.978956		0.882206	0.50539	1.74559	0.0808816	1		-0.0162266	0.504493	-0.0321643	0.974341	0.999998		-0.130663	0.504436	-0.259027	0.795615	0.999992		0.0135585	0.504365	0.0268823	0.978554	0.999999
ENSG00000005893	7267.47	0.446399	0.436386	1.02295	0.306333	0.992227		0.196092	0.436448	0.44929	0.653223	1		-0.106875	0.436069	-0.245087	0.806389	0.999998		-0.0438532	0.436029	-0.100574	0.919889	0.999992		-0.0394401	0.436014	-0.0904559	0.927925	0.999999
ENSG00000005961	53.4313	0.78427	0.651739	1.20335	0.228841	0.978956		0.425977	0.653158	0.65218	0.514285	1		-0.413602	0.654281	-0.632148	0.52729	0.999998		0.356385	0.649903	0.548365	0.583441	0.999992		0.339114	0.649511	0.522107	0.601596	0.999999
ENSG00000005981	0	NA	NA	NA	NA	NA		NA	NA	NA	NA	NA		NA	NA	NA	NA	NA		NA	NA	NA	NA	NA		NA	NA	NA	NA	NA
ENSG00000006007	4093.11	0.299069	0.261189	1.14503	0.252196	0.978956		0.109973	0.261366	0.420763	0.673928	1		-0.00165382	0.260544	-0.00634758	0.994935	0.999998		0.104916	0.260346	0.402984	0.68696	0.999992		-0.121812	0.260373	-0.467836	0.639902	0.999999
ENSG00000006015	1564.96	-0.653061	0.384177	-1.6999	0.0891506	0.978956		-0.326113	0.383904	-0.849465	0.395623	1		-0.210737	0.383631	-0.549324	0.582783	0.999998		-0.064056	0.383274	-0.167128	0.867269	0.999992		-0.151315	0.383228	-0.394844	0.692958	0.999999
ENSG00000006016	25.3903	0.484186	0.696934	0.694738	0.48722	1		1.09115	0.697366	1.56467	0.11766	1		0.57129	0.69886	0.81746	0.413665	0.999998		1.13035	0.699085	1.6169	0.105899	0.999992		0.534126	0.698999	0.764129	0.44479	0.999999
ENSG00000006025	1083.97	0.331605	0.599736	0.552918	0.58032	1		0.340135	0.599755	0.567123	0.570631	1		-0.30474	0.599908	-0.507977	0.611469	0.999998		-0.228392	0.599754	-0.380809	0.703345	0.999992		-0.250259	0.59971	-0.4173	0.676459	0.999999
ENSG00000006042	0	NA	NA	NA	NA	NA		NA	NA	NA	NA	NA		NA	NA	NA	NA	NA		NA	NA	NA	NA	NA		NA	NA	NA	NA	NA
ENSG00000006047	0.616373	-0.338355	0.26676	-1.26839	0.20466	0.978956		-0.335586	0.26676	-1.25801	0.208389	1		-0.00349278	0.26676	-0.0130934	0.989553	0.999998		-0.00855717	0.268231	-0.0319023	0.97455	0.999992		-0.0094618	0.269196	-0.0351483	0.971961	0.999999
ENSG00000006059	1.42691	0	0.275639	0	1	1		0	0.275326	0	1	1		-0.000319574	0.279185	-0.00114467	0.999087	0.999998		-0.00129596	0.280179	-0.00462549	0.996309	0.999992		0.433502	0.281577	1.53955	0.123671	0.999999
ENSG00000006062	1396.19	-0.287032	0.439158	-0.653596	0.513372	1		0.0830156	0.438888	0.18915	0.849975	1		0.741903	0.438627	1.69142	0.0907567	0.999998		0.713208	0.43847	1.62658	0.103826	0.999992		0.758263	0.438376	1.72971	0.0836819	0.999999
ENSG00000006071	0.190254	0	0.26676	0	1	1		0	0.26676	0	1	1		-0.00349278	0.26676	-0.0130934	0.989553	0.999998		-0.0155151	0.26676	-0.0581614	0.95362	0.999992		0.188608	0.267338	0.705502	0.480498	0.999999
ENSG00000006116	3.11066	0.489112	0.551007	0.887669	0.374719	1		0.605148	0.551489	1.0973	0.272511	1		0.181335	0.564774	0.321075	0.748154	0.999998		-0.278989	0.56331	-0.495268	0.620411	0.999992		0.332351	0.569937	0.583137	0.559801	0.999999
ENSG00000006118	88.3716	-0.305086	0.627137	-0.486474	0.626631	1		0.0866341	0.626128	0.138365	0.889952	1		-0.21737	0.629889	-0.345093	0.730024	0.999998		0.759296	0.625894	1.21314	0.225077	0.999992		0.180312	0.626846	0.287649	0.773615	0.999999
ENSG00000006125	18182.2	-0.065725	0.427138	-0.153873	0.87771	1		-0.237076	0.42716	-0.555006	0.578891	1		-0.0137301	0.427025	-0.032153	0.97435	0.999998		0.094586	0.427007	0.221509	0.824696	0.999992		0.00587742	0.427004	0.0137643	0.989018	0.999999
ENSG00000006128	0	NA	NA	NA	NA	NA		NA	NA	NA	NA	NA		NA	NA	NA	NA	NA		NA	NA	NA	NA	NA		NA	NA	NA	NA	NA
ENSG00000006194	2440.97	0.0615462	0.554359	0.111022	0.911599	1		0.383387	0.554282	0.691682	0.489137	1		0.788477	0.553803	1.42375	0.154519	0.999998		0.249972	0.553836	0.451347	0.65174	0.999992		0.609119	0.553766	1.09996	0.271351	0.999999
ENSG00000006210	39.9291	0.00492485	0.289488	0.0170123	0.986427	1		0	0.289474	0	1	1		0.0722929	0.289639	0.249597	0.802899	0.999998		0.396461	0.289705	1.3685	0.171157	0.999992		-6.96248e-05	0.289684	-0.000240347	0.999808	0.999999
ENSG00000006282	873.278	-0.556891	0.374955	-1.48522	0.137486	0.978956		-0.26223	0.37453	-0.700156	0.48383	1		-0.0354913	0.374101	-0.0948709	0.924417	0.999998		-0.0159738	0.373623	-0.042754	0.965898	0.999992		-0.108574	0.373539	-0.290664	0.771309	0.999999
ENSG00000006283	43.5808	1.00868	0.689865	1.46214	0.143702	0.978956		0.511393	0.690589	0.740517	0.458986	1		-0.198524	0.690574	-0.287477	0.773747	0.999998		0.272331	0.689343	0.395059	0.692799	0.999992		-0.138689	0.689679	-0.201092	0.840626	0.999999
ENSG00000006327	182.376	0.659479	0.55106	1.19675	0.231405	0.978956		1.20048	0.549653	2.18408	0.0289567	1		0.239689	0.545192	0.439642	0.660196	0.999998		0.414886	0.543996	0.762665	0.445663	0.999992		0.209814	0.544088	0.385626	0.699774	0.999999
ENSG00000006377	0	NA	NA	NA	NA	NA		NA	NA	NA	NA	NA		NA	NA	NA	NA	NA		NA	NA	NA	NA	NA		NA	NA	NA	NA	NA
ENSG00000006432	512.598	0.808598	0.607197	1.33169	0.182962	0.978956		1.04897	0.607086	1.72787	0.0840113	1		-0.937654	0.606468	-1.54609	0.122083	0.999998		0.161882	0.605474	0.267364	0.789189	0.999992		0.0114847	0.60547	0.0189682	0.984866	0.999999
ENSG00000006451	4610.5	-0.387377	0.444742	-0.871014	0.383747	1		-0.433713	0.444784	-0.97511	0.329506	1		-0.0199404	0.444335	-0.044877	0.964205	0.999998		0.0272788	0.444278	0.0614002	0.951041	0.999992		-0.0545636	0.444268	-0.122817	0.902252	0.999999
ENSG00000006453	1.33178	0	0.274753	0	1	1		0	0.274422	0	1	1		-0.000337256	0.278503	-0.00121096	0.999034	0.999998		-0.00136902	0.279556	-0.00489713	0.996093	0.999992		0.430974	0.281035	1.53352	0.125147	0.999999
ENSG00000006459	1371.15	1.04562	0.64573	1.61928	0.105387	0.978956		0.879331	0.645782	1.36165	0.173308	1		0.2956	0.64512	0.458209	0.646803	0.999998		0.353158	0.645079	0.547464	0.58406	0.999992		0.526675	0.645051	0.816486	0.414222	0.999999
ENSG00000006468	0	NA	NA	NA	NA	NA		NA	NA	NA	NA	NA		NA	NA	NA	NA	NA		NA	NA	NA	NA	NA		NA	NA	NA	NA	NA
ENSG00000006530	1434.76	-0.971352	0.575945	-1.68654	0.0916925	0.978956		-0.977215	0.575992	-1.69658	0.0897766	1		-0.159599	0.575301	-0.277418	0.781459	0.999998		-0.202141	0.575236	-0.351406	0.725284	0.999992		-0.15145	0.575193	-0.263303	0.792317	0.999999
ENSG00000006534	18.5023	-0.415408	0.697266	-0.595767	0.551331	1		-0.201651	0.696887	-0.28936	0.772306	1		0.174265	0.691276	0.252092	0.80097	0.999998		0.416015	0.690036	0.602888	0.546583	0.999992		0.197259	0.69015	0.28582	0.775016	0.999999
ENSG00000006555	0	NA	NA	NA	NA	NA		NA	NA	NA	NA	NA		NA	NA	NA	NA	NA		NA	NA	NA	NA	NA		NA	NA	NA	NA	NA
ENSG00000006576	676.458	-0.494261	0.517573	-0.95496	0.339598	1		-0.613907	0.517903	-1.18537	0.235871	1		0.0479776	0.515572	0.093057	0.925858	0.999998		0.0581704	0.51534	0.112878	0.910128	0.999992		0.0367647	0.515257	0.0713523	0.943117	0.999999
ENSG00000006606	10.4046	0.0722991	0.287997	0.251041	0.801782	1		0.396772	0.288137	1.37702	0.168505	1		-4.99844e-05	0.288492	-0.000173261	0.999862	0.999998		-0.000199932	0.288639	-0.000692672	0.999447	0.999992		-0.000264109	0.288702	-0.000914816	0.99927	0.999999
ENSG00000006607	2427.9	-0.418359	0.624076	-0.670365	0.502625	1		-0.635205	0.624144	-1.01772	0.30881	1		0.0182399	0.623748	0.0292425	0.976671	0.999998		0.0389199	0.623721	0.0623996	0.950245	0.999992		0.0105859	0.623712	0.0169725	0.986459	0.999999
ENSG00000006611	0.285381	0	0.26676	0	1	1		0	0.26676	0	1	1		-0.00349278	0.26676	-0.0130934	0.989553	0.999998		-0.0155151	0.26676	-0.0581614	0.95362	0.999992		0.252035	0.269188	0.936276	0.349131	0.999999
ENSG00000006625	3115.65	-0.899456	0.487113	-1.84651	0.0648188	0.978956		-0.61421	0.487022	-1.26115	0.207253	1		-0.0751587	0.486621	-0.15445	0.877255	0.999998		-0.157805	0.486575	-0.324319	0.745697	0.999992		-0.115401	0.48654	-0.237187	0.812512	0.999999
ENSG00000006634	1220.77	-0.25882	0.380956	-0.679397	0.496886	1		-0.570994	0.381563	-1.49646	0.134533	1		-0.00833505	0.379585	-0.0219583	0.982481	0.999998		-0.19607	0.379472	-0.516691	0.605372	0.999992		-0.305531	0.37943	-0.805236	0.420683	0.999999
ENSG00000006638	159.079	-0.354496	0.430029	-0.824355	0.409738	1		-0.229784	0.429613	-0.534862	0.592745	1		0.34184	0.428978	0.79687	0.425526	0.999998		0.444546	0.426526	1.04225	0.297297	0.999992		0.609192	0.425047	1.43323	0.151791	0.999999
ENSG00000006652	2603.69	0.73649	0.432006	1.70482	0.0882287	0.978956		0.503977	0.432128	1.16627	0.243506	1		0.135694	0.431546	0.314438	0.753189	0.999998		0.114857	0.431449	0.266212	0.790076	0.999992		-0.288557	0.431527	-0.668688	0.503694	0.999999
ENSG00000006659	0	NA	NA	NA	NA	NA		NA	NA	NA	NA	NA		NA	NA	NA	NA	NA		NA	NA	NA	NA	NA		NA	NA	NA	NA	NA
ENSG00000006695	1498.65	-0.769196	0.501841	-1.53275	0.125338	0.978956		-0.339877	0.501547	-0.677658	0.497989	1		-0.173284	0.500675	-0.346101	0.729267	0.999998		-0.163616	0.500553	-0.326871	0.743765	0.999992		-0.125407	0.500492	-0.250568	0.802148	0.999999
ENSG00000006704	3506.31	0.353807	0.374382	0.945043	0.344637	1		0.28785	0.374446	0.768734	0.442051	1		0.394048	0.373968	1.05369	0.292023	0.999998		0.602432	0.373813	1.61159	0.107051	0.999992		0.42679	0.373816	1.14171	0.253574	0.999999
ENSG00000006712	7356.78	0.338929	0.380149	0.891568	0.372625	1		0.517721	0.38013	1.36196	0.173211	1		0.0750514	0.380004	0.197501	0.843435	0.999998		0.0736599	0.379953	0.193865	0.846281	0.999992		-0.100151	0.379955	-0.263587	0.792098	0.999999
ENSG00000006715	2944.46	-0.457638	0.507749	-0.901309	0.367424	1		-0.543088	0.507814	-1.06946	0.284861	1		-0.00583363	0.507224	-0.0115011	0.990824	0.999998		-0.0991508	0.507186	-0.195492	0.845008	0.999992		-0.0835372	0.507159	-0.164716	0.869168	0.999999
ENSG00000006740	429.789	-0.496454	0.424536	-1.1694	0.242241	0.978956		-0.30095	0.424123	-0.709581	0.477964	1		-0.51692	0.422821	-1.22255	0.221499	0.999998		0.151468	0.420564	0.360154	0.718732	0.999992		-0.143015	0.420789	-0.339873	0.733952	0.999999
ENSG00000006744	6595.66	0.234575	0.283714	0.826801	0.40835	1		0.43727	0.283667	1.54149	0.123198	1		-0.0532481	0.283241	-0.187996	0.85088	0.999998		-0.0786616	0.283162	-0.277797	0.781168	0.999992		-0.135864	0.283138	-0.479851	0.631333	0.999999
ENSG00000006747	0	NA	NA	NA	NA	NA		NA	NA	NA	NA	NA		NA	NA	NA	NA	NA		NA	NA	NA	NA	NA		NA	NA	NA	NA	NA
ENSG00000006756	1791.74	0.463234	0.458802	1.00966	0.312658	0.996556		0.175068	0.459056	0.381364	0.702933	1		-0.22696	0.457629	-0.495947	0.619932	0.999998		-0.169971	0.457479	-0.371539	0.710236	0.999992		-0.0806822	0.457398	-0.176394	0.859985	0.999999
ENSG00000006757	0	NA	NA	NA	NA	NA		NA	NA	NA	NA	NA		NA	NA	NA	NA	NA		NA	NA	NA	NA	NA		NA	NA	NA	NA	NA
ENSG00000006788	0.597028	0.194544	0.267644	0.726876	0.467302	1		0	0.26676	0	1	1		0.175407	0.270436	0.64861	0.51659	0.999998		-0.00225423	0.271201	-0.00831203	0.993368	0.999992		-0.003014	0.271997	-0.011081	0.991159	0.999999
ENSG00000006831	6594.5	0.677884	0.416238	1.6286	0.103398	0.978956		0.732482	0.416241	1.75976	0.0784491	1		-0.0921619	0.416025	-0.221529	0.82468	0.999998		-0.123409	0.415981	-0.296669	0.766719	0.999992		-0.099545	0.415956	-0.239316	0.810861	0.999999
ENSG00000006837	101.352	-0.0334185	0.478254	-0.0698761	0.944292	1		-0.0734859	0.479365	-0.153299	0.878163	1		0.109905	0.473803	0.231963	0.816567	0.999998		-0.00139612	0.472158	-0.00295689	0.997641	0.999992		0.671329	0.467367	1.43641	0.150887	0.999999
ENSG00000007001	0	NA	NA	NA	NA	NA		NA	NA	NA	NA	NA		NA	NA	NA	NA	NA		NA	NA	NA	NA	NA		NA	NA	NA	NA	NA
ENSG00000007038	0	NA	NA	NA	NA	NA		NA	NA	NA	NA	NA		NA	NA	NA	NA	NA		NA	NA	NA	NA	NA		NA	NA	NA	NA	NA
ENSG00000007047	4889.11	0.450811	0.479403	0.940359	0.347033	1		0.594848	0.479392	1.24084	0.214666	1		0.129461	0.479324	0.27009	0.787091	0.999998		-0.0462952	0.479301	-0.0965891	0.923053	0.999992		-0.0726349	0.479282	-0.151549	0.879542	0.999999
ENSG00000007062	213.713	0.0199713	0.542924	0.0367848	0.970657	1		0.421091	0.542111	0.776761	0.4373	1		0.385996	0.542587	0.7114	0.476837	0.999998		0.0512085	0.542628	0.0943712	0.924814	0.999992		0.0864977	0.542161	0.159542	0.873242	0.999999
ENSG00000007080	6502.62	-0.70569	0.381295	-1.85077	0.0642028	0.978956		-0.204084	0.381171	-0.535414	0.592364	1		-0.0727451	0.380975	-0.190945	0.848569	0.999998		-0.0772131	0.380923	-0.2027	0.839369	0.999992		-0.218543	0.38092	-0.573724	0.566155	0.999999
ENSG00000007129	257.04	-0.0899338	0.405855	-0.221591	0.824632	1		0.406659	0.403315	1.00829	0.313315	1		-0.181191	0.396978	-0.456426	0.648084	0.999998		0.0722515	0.39473	0.18304	0.854766	0.999992		0.0278965	0.394369	0.0707371	0.943607	0.999999
ENSG00000007168	11808.8	-0.184487	0.374886	-0.492114	0.622638	1		-0.10782	0.374885	-0.287609	0.773646	1		0.118359	0.374679	0.315895	0.752082	0.999998		0.179111	0.374647	0.47808	0.632593	0.999992		0.169286	0.374636	0.451868	0.651364	0.999999
ENSG00000007171	1.47027	0.0283565	0.374495	0.0757194	0.939642	1		-0.344859	0.370595	-0.930554	0.352084	1		-0.00114866	0.37574	-0.00305705	0.997561	0.999998		-0.00472712	0.378024	-0.0125048	0.990023	0.999992		0.127685	0.379798	0.336191	0.736727	0.999999
ENSG00000007174	0.530416	0	0.26676	0	1	1		0	0.26676	0	1	1		0.352678	0.26934	1.30942	0.190393	0.999998		-0.00381999	0.269121	-0.0141943	0.988675	0.999992		-0.00466003	0.27001	-0.0172588	0.98623	0.999999
ENSG00000007202	13360.9	0.39716	0.362218	1.09647	0.272875	0.983524		0.426617	0.362224	1.17777	0.238888	1		-0.062597	0.361987	-0.172926	0.86271	0.999998		-0.184917	0.36197	-0.510864	0.609446	0.999992		-0.139613	0.361954	-0.385719	0.699705	0.999999
ENSG00000007216	0.212667	0	0.26676	0	1	1		0	0.26676	0	1	1		-0.00349278	0.26676	-0.0130934	0.989553	0.999998		0.202293	0.26676	0.758335	0.44825	0.999992		-0.0215792	0.26676	-0.0808937	0.935526	0.999999
ENSG00000007237	21359	0.801157	0.678084	1.1815	0.237404	0.978956		0.22389	0.67809	0.330177	0.741266	1		0.130044	0.678064	0.191787	0.847909	0.999998		0.0982175	0.678063	0.14485	0.884829	0.999992		0.0145146	0.678063	0.0214059	0.982922	0.999999
ENSG00000007255	1423.07	-0.649263	0.451427	-1.43825	0.150364	0.978956		-0.470986	0.451316	-1.04358	0.296678	1		-0.370218	0.450254	-0.822243	0.410939	0.999998		-0.350919	0.450063	-0.779712	0.43556	0.999992		-0.201422	0.449923	-0.447681	0.654384	0.999999
ENSG00000007264	4.466	0	0.284956	0	1	1		0	0.28484	0	1	1		-0.000119715	0.286258	-0.000418207	0.999666	0.999998		0.460571	0.287012	1.60471	0.108558	0.999992		-0.000635595	0.286767	-0.00221641	0.998232	0.999999
ENSG00000007306	0	NA	NA	NA	NA	NA		NA	NA	NA	NA	NA		NA	NA	NA	NA	NA		NA	NA	NA	NA	NA		NA	NA	NA	NA	NA
ENSG00000007312	14915.2	0.695772	0.464946	1.49646	0.134534	0.978956		0.222939	0.464977	0.479462	0.63161	1		-0.160209	0.464937	-0.344581	0.730409	0.999998		-0.0206878	0.46491	-0.0444986	0.964507	0.999992		0.00915477	0.464901	0.0196918	0.984289	0.999999
ENSG00000007314	3743.43	0.507911	0.439113	1.15668	0.247405	0.978956		-0.281604	0.439427	-0.640844	0.521624	1		-0.235149	0.438755	-0.535945	0.591996	0.999998		-0.0968936	0.438655	-0.220888	0.82518	0.999992		-0.121584	0.438631	-0.277189	0.781635	0.999999
ENSG00000007341	730.107	-0.703874	0.430979	-1.6332	0.102427	0.978956		-0.533978	0.430762	-1.23961	0.215119	1		-0.15227	0.428648	-0.355233	0.722415	0.999998		-0.234841	0.428368	-0.548223	0.583539	0.999992		-0.15371	0.428125	-0.359031	0.719572	0.999999
ENSG00000007350	7.19727	0	0.426687	0	1	1		0	0.426461	0	1	1		0.356286	0.430025	0.828524	0.407374	0.999998		0.357955	0.430584	0.831325	0.40579	0.999992		0.463557	0.430966	1.07563	0.282095	0.999999
ENSG00000007372	6.91167	0	0.287336	0	1	1		0	0.287259	0	1	1		-8.04876e-05	0.288206	-0.000279271	0.999777	0.999998		0.467913	0.28871	1.6207	0.105081	0.999992		-0.000426155	0.288544	-0.00147691	0.998822	0.999999
ENSG00000007376	2861.88	0.573204	0.433619	1.32191	0.1862	0.978956		0.0282774	0.433863	0.0651758	0.948034	1		0.614968	0.433451	1.41877	0.155966	0.999998		0.357589	0.433433	0.825015	0.409363	0.999992		0.426612	0.433373	0.984399	0.324919	0.999999
ENSG00000007384	40.3169	0.821896	0.612128	1.34268	0.179374	0.978956		1.17326	0.612407	1.91582	0.0553877	1		0.323642	0.613099	0.527879	0.597583	0.999998		0.625119	0.613711	1.01859	0.308398	0.999992		0.375981	0.613639	0.612707	0.54007	0.999999
ENSG00000007392	3168.12	0.69679	0.648567	1.07435	0.282665	0.984031		0.767888	0.648567	1.18398	0.236423	1		0.0725212	0.6486	0.111812	0.910973	0.999998		0.191554	0.648569	0.295348	0.767728	0.999992		0.0478001	0.648568	0.073701	0.941248	0.999999
ENSG00000007402	90.6438	1.27908	0.681874	1.87583	0.0606787	0.978956		0.593244	0.682607	0.869086	0.3848	1		0.671887	0.681874	0.985353	0.324451	0.999998		1.01351	0.681294	1.48763	0.136849	0.999992		0.432612	0.681635	0.634669	0.525645	0.999999
ENSG00000007516	82.7586	-0.0652776	0.655025	-0.0996567	0.920617	1		0.510715	0.653932	0.780991	0.434808	1		0.226242	0.657144	0.34428	0.730635	0.999998		0.875565	0.654934	1.33687	0.181264	0.999992		0.930887	0.654601	1.42207	0.155006	0.999999
ENSG00000007520	3611.98	-0.141106	0.286775	-0.492045	0.622687	1		0.252355	0.286553	0.880659	0.378503	1		-0.177637	0.286025	-0.621055	0.534563	0.999998		0.0163785	0.285774	0.0573129	0.954296	0.999992		-0.1125	0.285761	-0.393684	0.693814	0.999999
ENSG00000007541	2104.28	0.306859	0.449343	0.682905	0.494667	1		0.558734	0.449258	1.24368	0.213617	1		-0.361336	0.448783	-0.805147	0.420735	0.999998		-0.672132	0.448779	-1.49769	0.134214	0.999992		-0.008036	0.448475	-0.0179185	0.985704	0.999999
ENSG00000007545	2916.42	1.7521	0.664693	2.63596	0.00838996	0.978956		1.29106	0.664718	1.94227	0.0521049	1		-0.568771	0.664586	-0.855828	0.392093	0.999998		-0.0127834	0.664538	-0.0192366	0.984652	0.999992		-0.0358025	0.664533	-0.0538761	0.957034	0.999999
ENSG00000007866	232.148	1.05623	0.634783	1.66392	0.0961288	0.978956		0.703465	0.635197	1.10748	0.268088	1		0.468648	0.634765	0.738301	0.460331	0.999998		1.06854	0.633947	1.68554	0.0918844	0.999992		0.436221	0.634304	0.687716	0.491632	0.999999
ENSG00000007908	0	NA	NA	NA	NA	NA		NA	NA	NA	NA	NA		NA	NA	NA	NA	NA		NA	NA	NA	NA	NA		NA	NA	NA	NA	NA
ENSG00000007923	5541.82	-0.661162	0.375807	-1.75931	0.0785244	0.978956		-0.521729	0.375784	-1.38837	0.165023	1		-0.121135	0.375568	-0.322538	0.747045	0.999998		-0.204043	0.375517	-0.543365	0.586879	0.999992		-0.200466	0.375486	-0.533883	0.593423	0.999999
ENSG00000007933	0	NA	NA	NA	NA	NA		NA	NA	NA	NA	NA		NA	NA	NA	NA	NA		NA	NA	NA	NA	NA		NA	NA	NA	NA	NA
ENSG00000007944	845.133	1.03172	0.587938	1.75482	0.0792904	0.978956		1.15914	0.587916	1.9716	0.0486549	1		0.29405	0.587507	0.500504	0.61672	0.999998		0.340272	0.587346	0.579338	0.562361	0.999992		0.336424	0.587289	0.572843	0.566751	0.999999
ENSG00000007952	2.01221	-0.45253	0.571388	-0.791984	0.42837	1		-0.239759	0.574315	-0.41747	0.676335	1		0.375246	0.576465	0.650942	0.515084	0.999998		0.563469	0.584029	0.964796	0.334647	0.999992		0.271549	0.582279	0.466354	0.640962	0.999999
ENSG00000007968	5991.29	-0.421337	0.415704	-1.01355	0.310797	0.994954		-0.861792	0.415848	-2.07237	0.0382308	1		0.0407323	0.415557	0.0980185	0.921918	0.999998		-0.117047	0.415532	-0.281681	0.778188	0.999992		-0.00229476	0.415495	-0.00552297	0.995593	0.999999
ENSG00000008018	12236.2	-0.308118	0.280459	-1.09862	0.271933	0.983136		-0.133216	0.280435	-0.475034	0.634763	1		-0.0220573	0.280226	-0.0787124	0.937261	0.999998		0.0304828	0.280173	0.1088	0.913361	0.999992		0.0955466	0.280147	0.341059	0.733059	0.999999
ENSG00000008056	4.80599	0	0.459672	0	1	1		0.808972	0.46351	1.74532	0.0809296	1		0.0898865	0.466743	0.192583	0.847286	0.999998		0.195034	0.468471	0.416319	0.677176	0.999992		-0.122898	0.467884	-0.262669	0.792806	0.999999
ENSG00000008083	4936.69	0.728947	0.435464	1.67395	0.0941401	0.978956		0.553446	0.435526	1.27075	0.203817	1		0.22822	0.434994	0.52465	0.599827	0.999998		0.13453	0.43496	0.309293	0.757099	0.999992		0.0634142	0.434948	0.145797	0.884081	0.999999
ENSG00000008086	113.319	0.465885	0.695418	0.669935	0.502899	1		-0.173874	0.695681	-0.249933	0.802639	1		1.25521	0.695309	1.80525	0.0710351	0.999998		-0.00992001	0.695582	-0.0142614	0.988621	0.999992		-0.219784	0.695601	-0.315962	0.752031	0.999999
ENSG00000008118	0	NA	NA	NA	NA	NA		NA	NA	NA	NA	NA		NA	NA	NA	NA	NA		NA	NA	NA	NA	NA		NA	NA	NA	NA	NA
ENSG00000008128	3654.31	0.752857	0.660265	1.14024	0.254188	0.978956		0.877224	0.660263	1.3286	0.183981	1		0.192915	0.660274	0.292175	0.770153	0.999998		0.0409036	0.660265	0.0619502	0.950602	0.999992		-0.0675418	0.660263	-0.102295	0.918522	0.999999
ENSG00000008130	7805.08	0.93132	0.49744	1.87223	0.061175	0.978956		0.511002	0.497483	1.02718	0.304338	1		-0.0798187	0.497393	-0.160474	0.872508	0.999998		-0.000128678	0.497356	-0.000258724	0.999794	0.999992		0.12483	0.497335	0.250997	0.801816	0.999999
ENSG00000008196	0	NA	NA	NA	NA	NA		NA	NA	NA	NA	NA		NA	NA	NA	NA	NA		NA	NA	NA	NA	NA		NA	NA	NA	NA	NA
ENSG00000008197	0	NA	NA	NA	NA	NA		NA	NA	NA	NA	NA		NA	NA	NA	NA	NA		NA	NA	NA	NA	NA		NA	NA	NA	NA	NA
ENSG00000008226	2.47548	0.299168	0.455662	0.656557	0.511466	1		0.615115	0.457759	1.34375	0.179029	1		-0.352253	0.464773	-0.757902	0.44851	0.999998		-0.35859	0.467411	-0.767183	0.442973	0.999992		-0.219601	0.469518	-0.467715	0.639988	0.999999
ENSG00000008256	3155.98	0.504545	0.424411	1.18881	0.234513	0.978956		0.132861	0.424561	0.312939	0.754327	1		-0.103146	0.424321	-0.243085	0.80794	0.999998		-0.0865037	0.424211	-0.203917	0.838419	0.999992		-0.173764	0.42419	-0.409636	0.682073	0.999999
ENSG00000008277	595.354	0.10274	0.498219	0.206215	0.836623	1		-0.310084	0.499129	-0.62125	0.534435	1		0.35958	0.496249	0.724595	0.4687	0.999998		0.584426	0.4958	1.17875	0.238496	0.999992		0.187021	0.495975	0.377078	0.706116	0.999999
ENSG00000008282	3285.09	0.0511214	0.310526	0.164628	0.869237	1		0.318036	0.310395	1.02462	0.305545	1		0.082895	0.309845	0.267537	0.789056	0.999998		0.253851	0.309615	0.819892	0.412278	0.999992		0.341998	0.309525	1.10491	0.269198	0.999999
ENSG00000008283	109.437	-0.589187	0.587989	-1.00204	0.316325	0.99683		0.244651	0.583362	0.41938	0.674938	1		0.079242	0.5766	0.13743	0.890691	0.999998		0.286638	0.575115	0.498401	0.618202	0.999992		0.0885467	0.575204	0.15394	0.877657	0.999999
ENSG00000008294	4314.14	0.670834	0.428274	1.56637	0.117263	0.978956		0.488473	0.428352	1.14035	0.254139	1		0.0400434	0.427703	0.0936242	0.925408	0.999998		-0.00584438	0.427652	-0.0136662	0.989096	0.999992		0.0135036	0.427623	0.0315783	0.974808	0.999999
ENSG00000008300	222.697	0.845887	0.639774	1.32217	0.186113	0.978956		0.711142	0.63995	1.11125	0.266462	1		-0.325704	0.639889	-0.509	0.610752	0.999998		-0.157347	0.639312	-0.246119	0.80559	0.999992		-0.262451	0.639257	-0.410556	0.681398	0.999999
ENSG00000008311	899.472	0.0529399	0.438713	0.120671	0.903952	1		-0.308009	0.439434	-0.700923	0.483351	1		0.29996	0.436923	0.686529	0.49238	0.999998		0.355337	0.436632	0.813813	0.415752	0.999992		0.0907672	0.436705	0.207845	0.83535	0.999999
ENSG00000008323	0.190254	0	0.26676	0	1	1		0	0.26676	0	1	1		-0.00349278	0.26676	-0.0130934	0.989553	0.999998		-0.0155151	0.26676	-0.0581614	0.95362	0.999992		0.188608	0.267338	0.705502	0.480498	0.999999
ENSG00000008324	865.997	-0.252733	0.339442	-0.744555	0.456541	1		-0.146709	0.339371	-0.432296	0.665526	1		-0.20189	0.338997	-0.595552	0.551474	0.999998		0.00697005	0.338047	0.0206186	0.98355	0.999992		0.0862226	0.337716	0.255311	0.798483	0.999999
ENSG00000008382	1447.4	-0.513478	0.441837	-1.16214	0.245177	0.978956		-0.120904	0.441499	-0.273849	0.784201	1		-0.142064	0.440479	-0.322521	0.747058	0.999998		0.201612	0.440134	0.458069	0.646903	0.999992		-0.014767	0.440158	-0.0335495	0.973236	0.999999
ENSG00000008394	0.49773	0.315071	0.26676	1.1811	0.237561	0.978956		0	0.26676	0	1	1		-0.00349278	0.26676	-0.0130934	0.989553	0.999998		-0.00855717	0.268231	-0.0319023	0.97455	0.999992		-0.0094618	0.269196	-0.0351483	0.971961	0.999999
ENSG00000008405	2483.65	0.704025	0.472498	1.49001	0.136222	0.978956		0.497056	0.472585	1.05178	0.2929	1		-0.207088	0.472357	-0.438414	0.661086	0.999998		-0.0642925	0.472201	-0.136155	0.891699	0.999992		-0.133537	0.472176	-0.282813	0.777321	0.999999
ENSG00000008438	0	NA	NA	NA	NA	NA		NA	NA	NA	NA	NA		NA	NA	NA	NA	NA		NA	NA	NA	NA	NA		NA	NA	NA	NA	NA
ENSG00000008441	3034.69	-0.129783	0.504942	-0.257025	0.797159	1		-0.42134	0.505083	-0.8342	0.404168	1		-0.144743	0.504414	-0.286953	0.774148	0.999998		-0.306777	0.504387	-0.608217	0.543043	0.999992		-0.362905	0.50437	-0.71952	0.47182	0.999999
ENSG00000008513	2095.53	-0.675382	0.641673	-1.05253	0.292555	0.986619		-0.364662	0.64162	-0.568345	0.569801	1		0.258999	0.641301	0.403865	0.686312	0.999998		0.21127	0.641283	0.329449	0.741816	0.999992		0.0989499	0.64128	0.154301	0.877373	0.999999
ENSG00000008516	20.4871	0.225767	0.694836	0.324921	0.745241	1		0.667239	0.695382	0.959529	0.337292	1		-0.138638	0.696573	-0.199029	0.84224	0.999998		1.14658	0.697774	1.64319	0.100344	0.999992		0.660759	0.697651	0.947119	0.343578	0.999999
ENSG00000008517	1.24893	0	0.368232	0	1	1		0.231377	0.369877	0.625551	0.531609	1		-0.289423	0.379515	-0.762614	0.445694	0.999998		-0.293458	0.382072	-0.768071	0.442445	0.999992		0.0371153	0.385234	0.0963448	0.923247	0.999999
ENSG00000008710	3117.52	0.324637	0.349868	0.927884	0.353468	1		-0.00955369	0.350085	-0.0272896	0.978229	1		-0.0476493	0.349767	-0.136232	0.891638	0.999998		0.277636	0.349484	0.794417	0.426953	0.999992		0.0994653	0.34949	0.284602	0.775949	0.999999
ENSG00000008735	370.911	-0.179347	0.489068	-0.366713	0.713833	1		-0.942389	0.491391	-1.9178	0.0551367	1		-0.375218	0.48912	-0.767129	0.443005	0.999998		-0.150104	0.488032	-0.307569	0.75841	0.999992		-0.150986	0.487781	-0.309536	0.756914	0.999999
ENSG00000008838	6485.73	0.0648851	0.196929	0.329485	0.741789	1		-0.0402581	0.197039	-0.204316	0.838107	1		0.0223893	0.196483	0.113951	0.909277	0.999998		0.1255	0.196303	0.639318	0.522616	0.999992		-0.00680009	0.196293	-0.0346426	0.972365	0.999999
ENSG00000008853	842.403	-0.270873	0.36777	-0.736528	0.46141	1		-0.0441312	0.367406	-0.120116	0.904392	1		-0.155104	0.365101	-0.424823	0.670965	0.999998		0.0836754	0.364328	0.229671	0.818348	0.999992		0.158134	0.36408	0.434338	0.664043	0.999999
ENSG00000008869	1983.22	0.531589	0.530221	1.00258	0.316064	0.99683		-0.0124877	0.530506	-0.0235391	0.98122	1		-0.0963324	0.529443	-0.181951	0.855622	0.999998		-0.0658937	0.529366	-0.124477	0.900938	0.999992		-0.162461	0.529353	-0.306905	0.758916	0.999999
ENSG00000008952	6837.72	0.447231	0.324843	1.37676	0.168587	0.978956		0.3033	0.324908	0.933495	0.350564	1		0.136954	0.324484	0.422067	0.672976	0.999998		0.202509	0.324406	0.624246	0.532466	0.999992		0.235669	0.324375	0.726535	0.467511	0.999999
ENSG00000008988	14884	-0.399772	0.364731	-1.09607	0.273047	0.983524		-0.223819	0.36472	-0.613674	0.53943	1		-0.127635	0.364701	-0.349971	0.726361	0.999998		-0.0931326	0.364669	-0.25539	0.798422	0.999992		-0.0992745	0.364657	-0.272241	0.785437	0.999999
ENSG00000009307	29632.2	-0.130949	0.335636	-0.390151	0.696425	1		-0.193506	0.335647	-0.576517	0.564266	1		-0.0798939	0.335545	-0.238102	0.811802	0.999998		-0.0273986	0.335529	-0.0816579	0.934919	0.999992		-0.0583549	0.335525	-0.173921	0.861927	0.999999
ENSG00000009335	3787.79	0.417409	0.572288	0.729368	0.465776	1		-0.0584816	0.572396	-0.10217	0.918622	1		-0.0276647	0.571942	-0.0483697	0.961422	0.999998		-0.0829557	0.57192	-0.145048	0.884673	0.999992		-0.110009	0.571911	-0.192353	0.847465	0.999999
ENSG00000009413	2939.26	0.758115	0.448402	1.6907	0.0908934	0.978956		0.0747946	0.448703	0.166691	0.867614	1		-0.144988	0.447851	-0.323742	0.746133	0.999998		-0.298353	0.447807	-0.666255	0.505248	0.999992		-0.360107	0.447783	-0.804201	0.421281	0.999999
ENSG00000009694	1.27637	0	0.371311	0	1	1		0	0.370534	0	1	1		0.273449	0.382404	0.71508	0.47456	0.999998		0.156969	0.383854	0.408929	0.682592	0.999992		0.428347	0.386425	1.10849	0.267652	0.999999
ENSG00000009709	6.63798	0.385	0.693055	0.555511	0.578545	1		0.611463	0.693551	0.88164	0.377971	1		0.692477	0.696368	0.994412	0.320022	0.999998		0.532018	0.696625	0.763708	0.445041	0.999992		0.0262285	0.695969	0.0376862	0.969938	0.999999
ENSG00000009724	6.95543	0.00397623	0.646841	0.00614715	0.995095	1		0.732955	0.651131	1.12566	0.260308	1		0.459569	0.654342	0.702337	0.482469	0.999998		-0.382981	0.651016	-0.588282	0.556343	0.999992		-0.144082	0.653658	-0.220424	0.825541	0.999999
ENSG00000009765	0	NA	NA	NA	NA	NA		NA	NA	NA	NA	NA		NA	NA	NA	NA	NA		NA	NA	NA	NA	NA		NA	NA	NA	NA	NA
ENSG00000009780	676.068	-0.0741608	0.238927	-0.310391	0.756264	1		0.0171479	0.238841	0.0717965	0.942764	1		-0.0859182	0.234568	-0.366283	0.714154	0.999998		-0.110911	0.233545	-0.474903	0.634856	0.999992		0.0383932	0.232663	0.165016	0.868931	0.999999
ENSG00000009790	720.277	0.21433	0.35174	0.609341	0.542298	1		0.039723	0.352354	0.112736	0.91024	1		-0.423127	0.349255	-1.21152	0.225698	0.999998		-0.483364	0.348746	-1.38601	0.165745	0.999992		-0.477021	0.348461	-1.36893	0.17102	0.999999
ENSG00000009830	975.597	0.168532	0.346639	0.486189	0.626833	1		-0.0679427	0.347184	-0.195697	0.844848	1		0.346389	0.346029	1.00104	0.316807	0.999998		0.255805	0.345728	0.739904	0.459358	0.999992		0.0440158	0.345791	0.12729	0.898711	0.999999
ENSG00000009844	5213.73	-0.682328	0.388368	-1.75691	0.0789325	0.978956		-0.164879	0.388212	-0.424714	0.671045	1		-0.0686871	0.38795	-0.177051	0.859468	0.999998		-0.177322	0.387908	-0.457123	0.647583	0.999992		-0.29204	0.3879	-0.752875	0.451525	0.999999
ENSG00000009950	1.7155	0	0.308544	0	1	1		0.431729	0.310111	1.39218	0.163869	1		-0.000433016	0.31263	-0.00138508	0.998895	0.999998		0.123627	0.31417	0.393505	0.693947	0.999992		-0.00233718	0.314273	-0.00743678	0.994066	0.999999
ENSG00000009954	21540.3	0.211151	0.441638	0.478108	0.632574	1		-0.137261	0.441667	-0.310778	0.755969	1		0.00311646	0.44154	0.00705815	0.994368	0.999998		-0.145739	0.441534	-0.330075	0.741344	0.999992		-0.169992	0.44153	-0.385007	0.700232	0.999999
ENSG00000010017	6421.01	0.735488	0.480682	1.53009	0.125994	0.978956		0.601921	0.480705	1.25216	0.210511	1		-0.025803	0.480617	-0.0536873	0.957184	0.999998		-0.0236066	0.480577	-0.0491212	0.960823	0.999992		-0.0504662	0.480564	-0.105015	0.916364	0.999999
ENSG00000010030	379.39	-0.657153	0.57015	-1.1526	0.249076	0.978956		-0.40477	0.569755	-0.710428	0.477439	1		0.230289	0.567055	0.406115	0.684658	0.999998		0.36291	0.566689	0.640404	0.52191	0.999992		-0.00441664	0.566843	-0.00779165	0.993783	0.999999
ENSG00000010072	1239.88	0.50243	0.314813	1.59596	0.110497	0.978956		0.35283	0.315169	1.11949	0.262929	1		0.101283	0.313033	0.323552	0.746277	0.999998		0.0349132	0.312725	0.111642	0.911107	0.999992		-0.0301825	0.312622	-0.0965465	0.923087	0.999999
ENSG00000010165	3221.68	-0.45819	0.451392	-1.01506	0.310078	0.994793		-0.163908	0.451292	-0.363198	0.716457	1		-0.338757	0.45073	-0.751574	0.452307	0.999998		-0.391319	0.450667	-0.86831	0.385225	0.999992		-0.369459	0.45063	-0.819872	0.412289	0.999999
ENSG00000010219	317.764	0.282627	0.393084	0.719	0.472141	1		0.140755	0.393962	0.35728	0.720882	1		-0.0982636	0.391996	-0.250675	0.802066	0.999998		0.214284	0.389736	0.549819	0.582444	0.999992		-0.117595	0.390258	-0.301325	0.763167	0.999999
ENSG00000010244	16697.9	-0.000779383	0.27076	-0.0028785	0.997703	1		-0.07421	0.270782	-0.274058	0.78404	1		0.0793599	0.270705	0.29316	0.7694	0.999998		0.0347995	0.270672	0.128567	0.8977	0.999992		0.0989759	0.270649	0.365698	0.71459	0.999999
ENSG00000010256	7718.09	0.0305175	0.197904	0.154203	0.877449	1		0.103025	0.197905	0.520578	0.602661	1		-0.0252821	0.197407	-0.128071	0.898093	0.999998		0.0601111	0.197264	0.304724	0.760576	0.999992		-0.0854245	0.197259	-0.433057	0.664974	0.999999
ENSG00000010270	3127.58	0.213251	0.317116	0.67247	0.501284	1		0.148609	0.317218	0.468476	0.639445	1		0.085191	0.316197	0.269424	0.787603	0.999998		0.204645	0.316005	0.6476	0.517244	0.999992		0.0795439	0.315992	0.251728	0.801252	0.999999
ENSG00000010278	1654.92	0.991215	0.603762	1.64173	0.100646	0.978956		1.07758	0.603762	1.78478	0.0742966	1		0.0010914	0.60377	0.00180765	0.998558	0.999998		0.0400664	0.603781	0.0663592	0.947092	0.999992		-0.00463646	0.603784	-0.007679	0.993873	0.999999
ENSG00000010282	0.424165	0	0.26676	0	1	1		0	0.26676	0	1	1		-0.318567	0.267288	-1.19185	0.23332	0.999998		-0.325481	0.268388	-1.21273	0.225234	0.999992		-0.326412	0.269385	-1.21169	0.225631	0.999999
ENSG00000010292	13405.4	-0.592467	0.421795	-1.40463	0.16013	0.978956		-0.799218	0.42183	-1.89465	0.0581394	1		0.228881	0.421722	0.542728	0.587317	0.999998		0.165298	0.421706	0.391975	0.695077	0.999992		0.164071	0.421697	0.389074	0.697222	0.999999
ENSG00000010295	2038.54	0.544152	0.580152	0.937947	0.348272	1		0.457055	0.580181	0.787781	0.430825	1		0.302848	0.580291	0.52189	0.601747	0.999998		0.610301	0.580165	1.05194	0.292825	0.999992		0.297169	0.580191	0.512192	0.608517	0.999999
ENSG00000010310	29.0373	0.539224	0.691065	0.78028	0.435226	1		0.578254	0.691033	0.836796	0.402707	1		0.535222	0.690592	0.775019	0.438329	0.999998		0.717409	0.691074	1.03811	0.29922	0.999992		-0.171315	0.690305	-0.248173	0.804	0.999999
ENSG00000010318	183.705	-0.4692	0.493808	-0.950167	0.342028	1		-0.986403	0.49729	-1.98356	0.0473054	1		-0.316171	0.491663	-0.643065	0.520182	0.999998		-0.302514	0.490412	-0.616856	0.53733	0.999992		-0.29646	0.48988	-0.605169	0.545067	0.999999
ENSG00000010319	100.491	-0.000545704	0.694225	-0.000786062	0.999373	1		0.309281	0.694348	0.445427	0.656011	1		0.553951	0.695142	0.796889	0.425515	0.999998		0.830636	0.69525	1.19473	0.232192	0.999992		1.15018	0.695309	1.65419	0.0980882	0.999999
ENSG00000010322	2299.09	0.24344	0.397098	0.613047	0.539846	1		0.358842	0.397071	0.903721	0.366144	1		0.236747	0.396573	0.596983	0.550519	0.999998		0.534435	0.396302	1.34855	0.177481	0.999992		0.63537	0.396218	1.60359	0.108806	0.999999
ENSG00000010327	141.499	0.00256767	0.369709	0.00694511	0.994459	1		0.0136443	0.369703	0.0369061	0.97056	1		0.0690671	0.369804	0.186767	0.851843	0.999998		0.173959	0.369833	0.470371	0.63809	0.999992		0.565117	0.369861	1.52792	0.126533	0.999999
ENSG00000010361	1379.94	-0.746265	0.443402	-1.68304	0.0923665	0.978956		-0.838296	0.443576	-1.88986	0.0587768	1		-0.172031	0.442919	-0.388402	0.697718	0.999998		-0.141404	0.442696	-0.319415	0.749412	0.999992		-0.0511651	0.442566	-0.11561	0.907962	0.999999
ENSG00000010379	20.3895	1.05788	0.610425	1.73302	0.0830913	0.978956		1.11837	0.6104	1.83218	0.066924	1		-0.144026	0.611806	-0.235412	0.813889	0.999998		0.339076	0.613612	0.55259	0.580544	0.999992		0.0298784	0.613347	0.0487137	0.961147	0.999999
ENSG00000010404	3216.63	-0.26782	0.588902	-0.454778	0.649269	1		-0.378705	0.588944	-0.643023	0.520209	1		-0.300095	0.58855	-0.509888	0.61013	0.999998		-0.2428	0.588516	-0.412564	0.679926	0.999992		-0.201562	0.588501	-0.342501	0.731974	0.999999
ENSG00000010438	0	NA	NA	NA	NA	NA		NA	NA	NA	NA	NA		NA	NA	NA	NA	NA		NA	NA	NA	NA	NA		NA	NA	NA	NA	NA
ENSG00000010539	1051.82	0.00896079	0.457672	0.0195791	0.984379	1		-0.0734585	0.457879	-0.160432	0.872541	1		-0.0728027	0.455669	-0.159771	0.873062	0.999998		0.00581262	0.455417	0.0127633	0.989817	0.999992		-0.126369	0.455401	-0.277489	0.781404	0.999999
ENSG00000010610	12.3062	-0.222167	0.54883	-0.404801	0.685624	1		-0.22084	0.548496	-0.402629	0.687222	1		0.048415	0.553264	0.0875079	0.930268	0.999998		0.846964	0.55567	1.52422	0.127454	0.999992		0.348125	0.555122	0.627115	0.530584	0.999999
ENSG00000010626	272.851	-0.410421	0.42969	-0.955155	0.339499	1		-0.279493	0.429353	-0.650964	0.51507	1		-0.171716	0.422124	-0.406791	0.684161	0.999998		-0.239536	0.421338	-0.568513	0.569687	0.999992		-0.293421	0.421042	-0.696892	0.48587	0.999999
ENSG00000010671	9241.99	-0.174455	0.55705	-0.313177	0.754146	1		-0.192359	0.557059	-0.345312	0.72986	1		-0.143234	0.556889	-0.257203	0.797022	0.999998		-0.246238	0.556881	-0.442173	0.658364	0.999992		-0.176195	0.556873	-0.3164	0.751699	0.999999
ENSG00000010704	205.146	-0.540058	0.689171	-0.783634	0.433255	1		-0.554089	0.689233	-0.80392	0.421443	1		0.171556	0.688024	0.249346	0.803093	0.999998		0.034275	0.687981	0.0498197	0.960266	0.999992		0.301311	0.687898	0.438017	0.661374	0.999999
ENSG00000010803	2071.48	0.481059	0.445278	1.08036	0.279983	0.984031		0.190522	0.445465	0.427693	0.668875	1		-0.101891	0.444699	-0.229125	0.818772	0.999998		-0.133649	0.44459	-0.300612	0.76371	0.999992		-0.77704	0.444786	-1.747	0.0806378	0.999999
ENSG00000010810	2512.78	0.195	0.312173	0.624654	0.532198	1		0.31968	0.312133	1.02418	0.305751	1		-0.191472	0.311594	-0.61449	0.538891	0.999998		0.0166054	0.311248	0.053351	0.957452	0.999992		-0.171276	0.311263	-0.55026	0.582141	0.999999
ENSG00000010818	4794.35	1.27493	0.576054	2.2132	0.0268836	0.978956		1.32879	0.576056	2.3067	0.0210714	1		0.22245	0.575743	0.38637	0.699222	0.999998		0.0233811	0.575734	0.0406109	0.967606	0.999992		-0.0800459	0.575731	-0.139034	0.889424	0.999999
ENSG00000010932	0	NA	NA	NA	NA	NA		NA	NA	NA	NA	NA		NA	NA	NA	NA	NA		NA	NA	NA	NA	NA		NA	NA	NA	NA	NA
ENSG00000011007	873.221	0.530745	0.641394	0.827486	0.407962	1		1.16668	0.641273	1.81931	0.0688637	1		-0.0190603	0.641262	-0.0297231	0.976288	0.999998		0.00180209	0.641168	0.00281064	0.997757	0.999992		-0.0950323	0.641153	-0.148221	0.882168	0.999999
ENSG00000011009	4964.89	0.265049	0.421067	0.629469	0.529042	1		0.481388	0.421037	1.14334	0.252898	1		-0.112158	0.420981	-0.266419	0.789916	0.999998		0.11768	0.420867	0.279613	0.779774	0.999992		-0.0776714	0.420873	-0.184549	0.853583	0.999999
ENSG00000011021	1745.68	1.08227	0.584056	1.85303	0.0638787	0.978956		0.711646	0.584144	1.21827	0.223121	1		0.0577496	0.583952	0.0988944	0.921222	0.999998		-0.0585493	0.583904	-0.100272	0.920128	0.999992		0.0381951	0.58385	0.0654193	0.94784	0.999999
ENSG00000011028	2957.85	0.14325	0.218976	0.65418	0.512996	1		0.127989	0.219077	0.584219	0.559073	1		0.0588998	0.218012	0.270167	0.787032	0.999998		0.0453596	0.217758	0.208302	0.834993	0.999992		-0.0749021	0.217729	-0.344016	0.730834	0.999999
ENSG00000011052	5954.13	-0.972373	0.451732	-2.15254	0.0313547	0.978956		-0.462773	0.451635	-1.02466	0.305523	1		-0.0483575	0.451597	-0.107081	0.914725	0.999998		0.0338394	0.45154	0.0749422	0.940261	0.999992		0.131946	0.451511	0.292232	0.770109	0.999999
ENSG00000011083	0	NA	NA	NA	NA	NA		NA	NA	NA	NA	NA		NA	NA	NA	NA	NA		NA	NA	NA	NA	NA		NA	NA	NA	NA	NA
ENSG00000011105	1855.3	-0.0827182	0.53882	-0.153517	0.87799	1		0.239449	0.53874	0.44446	0.65671	1		0.386492	0.539029	0.717016	0.473364	0.999998		0.807163	0.538809	1.49805	0.134121	0.999992		1.02829	0.538733	1.90872	0.0562978	0.999999
ENSG00000011114	3522.02	0.808074	0.402016	2.01005	0.0444255	0.978956		0.389274	0.402194	0.967875	0.333107	1		-0.13267	0.401576	-0.330374	0.741117	0.999998		-0.136232	0.401482	-0.339322	0.734367	0.999992		-0.1559	0.401446	-0.388347	0.697759	0.999999
ENSG00000011132	1160.32	0.682903	0.570841	1.19631	0.231575	0.978956		0.713764	0.570855	1.25034	0.211175	1		0.0951548	0.570859	0.166687	0.867616	0.999998		0.198801	0.57069	0.348352	0.727576	0.999992		0.0964621	0.57067	0.169033	0.865771	0.999999
ENSG00000011143	1282.27	-0.781043	0.481876	-1.62084	0.105053	0.978956		-0.578441	0.481738	-1.20074	0.229853	1		0.055208	0.480691	0.114851	0.908563	0.999998		0.103914	0.480519	0.216253	0.828791	0.999992		0.0381532	0.480481	0.0794063	0.936709	0.999999
ENSG00000011198	256.989	0.0806212	0.411299	0.196016	0.844598	1		0.204823	0.411009	0.498342	0.618243	1		0.477501	0.403775	1.18259	0.236971	0.999998		-0.00930002	0.40439	-0.0229977	0.981652	0.999992		0.34685	0.402703	0.861306	0.38907	0.999999
ENSG00000011201	0	NA	NA	NA	NA	NA		NA	NA	NA	NA	NA		NA	NA	NA	NA	NA		NA	NA	NA	NA	NA		NA	NA	NA	NA	NA
ENSG00000011243	6919.5	1.05687	0.639802	1.65187	0.0985607	0.978956		1.07299	0.639804	1.67707	0.0935291	1		0.013253	0.639791	0.0207146	0.983473	0.999998		0.133622	0.639776	0.208858	0.834559	0.999992		-0.0394847	0.639776	-0.0617164	0.950789	0.999999
ENSG00000011258	4314.65	0.769095	0.455408	1.68881	0.0912568	0.978956		0.132114	0.455565	0.290001	0.771815	1		-0.173383	0.45523	-0.380869	0.703301	0.999998		-0.35313	0.455202	-0.775766	0.437887	0.999992		-0.306843	0.455165	-0.674136	0.500225	0.999999
ENSG00000011260	4780.41	-0.545019	0.398132	-1.36894	0.171018	0.978956		-0.271103	0.398052	-0.681074	0.495825	1		-0.0737862	0.397652	-0.185555	0.852794	0.999998		-0.0954433	0.397592	-0.240053	0.810289	0.999992		-0.032507	0.397554	-0.0817674	0.934832	0.999999
ENSG00000011275	6018.31	0.453135	0.348637	1.29973	0.193692	0.978956		0.476238	0.348651	1.36595	0.171956	1		-0.260165	0.348333	-0.746885	0.455133	0.999998		-0.09069	0.348222	-0.260437	0.794527	0.999992		-0.304786	0.348233	-0.875237	0.381445	0.999999
ENSG00000011295	1818.78	-0.0175903	0.289078	-0.0608498	0.951479	1		-0.0663269	0.289256	-0.229302	0.818634	1		-0.142463	0.287381	-0.495728	0.620086	0.999998		-0.303949	0.287233	-1.0582	0.289966	0.999992		-0.283015	0.28708	-0.985837	0.324213	0.999999
ENSG00000011304	27821.5	-0.250848	0.46237	-0.542527	0.587456	1		-0.236315	0.462372	-0.511093	0.609286	1		-0.113213	0.462337	-0.244872	0.806556	0.999998		-0.127918	0.462329	-0.276682	0.782025	0.999992		-0.927367	0.462348	-2.00578	0.0448798	0.999999
ENSG00000011332	632.368	-0.148565	0.388684	-0.382226	0.702294	1		0.132388	0.388153	0.341071	0.73305	1		0.377268	0.386033	0.977292	0.328424	0.999998		0.494467	0.385397	1.28301	0.19949	0.999992		-0.0506752	0.385948	-0.131301	0.895538	0.999999
ENSG00000011347	3.19287	0	0.393757	0	1	1		0	0.39333	0	1	1		-0.11134	0.399116	-0.278967	0.78027	0.999998		0.542226	0.402537	1.34702	0.177973	0.999992		0.100553	0.401757	0.250283	0.802368	0.999999
ENSG00000011376	1170.92	-0.349125	0.617973	-0.564951	0.572107	1		-0.431877	0.618052	-0.698772	0.484695	1		-0.106121	0.617167	-0.171948	0.863478	0.999998		-0.194891	0.617126	-0.315804	0.752152	0.999992		-0.227153	0.617106	-0.368093	0.712804	0.999999
ENSG00000011405	1824.21	0.884745	0.434285	2.03725	0.0416254	0.978956		0.695612	0.434435	1.60119	0.109335	1		0.177944	0.433489	0.410492	0.681445	0.999998		0.191739	0.433332	0.442475	0.658146	0.999992		0.166966	0.433278	0.385356	0.699973	0.999999
ENSG00000011422	643.374	-0.753782	0.50734	-1.48575	0.137344	0.978956		-0.409173	0.506986	-0.80707	0.419626	1		0.295522	0.507057	0.582818	0.560016	0.999998		0.024991	0.50701	0.0492909	0.960687	0.999992		-0.108355	0.506984	-0.213724	0.830762	0.999999
ENSG00000011426	2824.89	-0.356339	0.478366	-0.74491	0.456326	1		-1.00259	0.478703	-2.0944	0.0362245	1		0.206395	0.478083	0.431713	0.66595	0.999998		0.0602497	0.478045	0.126033	0.899706	0.999992		-0.0341587	0.478032	-0.071457	0.943034	0.999999
ENSG00000011451	4683.93	0.47593	0.325368	1.46274	0.143537	0.978956		0.383746	0.325433	1.17918	0.238325	1		-0.0928964	0.324894	-0.285928	0.774933	0.999998		-0.147372	0.324811	-0.453717	0.650033	0.999992		-0.280126	0.324803	-0.862449	0.38844	0.999999
ENSG00000011454	4769.44	0.426383	0.435663	0.978699	0.327729	1		-0.073068	0.435835	-0.16765	0.866858	1		0.0948995	0.435256	0.218032	0.827404	0.999998		0.0689652	0.435209	0.158464	0.874091	0.999992		0.0302854	0.435193	0.0695907	0.944519	0.999999
ENSG00000011465	0	NA	NA	NA	NA	NA		NA	NA	NA	NA	NA		NA	NA	NA	NA	NA		NA	NA	NA	NA	NA		NA	NA	NA	NA	NA
ENSG00000011478	742.197	0.234769	0.413977	0.567106	0.570642	1		0.749686	0.413275	1.81401	0.0696757	1		0.00680405	0.411939	0.0165171	0.986822	0.999998		-0.0238337	0.411543	-0.0579131	0.953818	0.999992		-0.0128205	0.411341	-0.0311676	0.975136	0.999999
ENSG00000011485	5005.37	-0.499978	0.306633	-1.63054	0.102988	0.978956		-0.186589	0.306514	-0.608747	0.542692	1		0.126231	0.306211	0.412235	0.680167	0.999998		0.0791824	0.306129	0.258657	0.7959	0.999992		-0.0179142	0.306111	-0.0585218	0.953333	0.999999
ENSG00000011523	2039.57	-0.00815197	0.481208	-0.0169406	0.986484	1		-0.386854	0.481495	-0.803445	0.421718	1		-0.177042	0.48043	-0.368508	0.712494	0.999998		0.0110947	0.480282	0.0231003	0.98157	0.999992		-0.175868	0.480288	-0.366172	0.714237	0.999999
ENSG00000011566	777.189	0.879785	0.555388	1.58409	0.113173	0.978956		-0.155537	0.556398	-0.279543	0.779828	1		-0.34907	0.554288	-0.629763	0.52885	0.999998		0.0182537	0.55392	0.0329536	0.973712	0.999992		-0.111286	0.553907	-0.200911	0.840768	0.999999
ENSG00000011590	0	NA	NA	NA	NA	NA		NA	NA	NA	NA	NA		NA	NA	NA	NA	NA		NA	NA	NA	NA	NA		NA	NA	NA	NA	NA
ENSG00000011600	10.8986	0.271919	0.581125	0.467919	0.639842	1		0	0.579246	0	1	1		-0.467767	0.589751	-0.79316	0.427685	0.999998		-0.517602	0.590578	-0.876433	0.380795	0.999992		-0.21115	0.591703	-0.356851	0.721203	0.999999
ENSG00000011638	1439.13	0.088169	0.474335	0.185879	0.852539	1		0.0496626	0.474426	0.104679	0.91663	1		0.28217	0.473422	0.596022	0.55116	0.999998		0.248465	0.473288	0.524975	0.5996	0.999992		0.754572	0.473061	1.59508	0.110694	0.999999
ENSG00000011677	368.445	-1.23788	0.666784	-1.8565	0.0633823	0.978956		-1.50905	0.66708	-2.26217	0.023687	1		-0.064944	0.666007	-0.0975125	0.922319	0.999998		-0.196149	0.66595	-0.294541	0.768345	0.999992		-0.308261	0.665936	-0.462899	0.643437	0.999999
ENSG00000012048	3193.23	-0.747418	0.580076	-1.28848	0.197578	0.978956		-1.23425	0.58022	-2.12721	0.0334026	1		-0.032267	0.579858	-0.0556464	0.955624	0.999998		-0.307958	0.579853	-0.531096	0.595352	0.999992		-0.218336	0.57983	-0.376553	0.706506	0.999999
ENSG00000012061	5036.28	-0.620416	0.416637	-1.4891	0.13646	0.978956		-0.505555	0.416623	-1.21346	0.224954	1		0.0404139	0.416268	0.0970861	0.922658	0.999998		-0.0273477	0.416225	-0.0657041	0.947613	0.999992		0.0215334	0.416194	0.0517387	0.958737	0.999999
ENSG00000012124	6711.7	0.26913	0.500623	0.53759	0.59086	1		-0.337569	0.500732	-0.674151	0.500215	1		-0.454057	0.500441	-0.907314	0.364241	0.999998		-0.0619459	0.500382	-0.123797	0.901476	0.999992		-0.547762	0.500406	-1.09464	0.273677	0.999999
ENSG00000012171	36.6202	0.813216	0.696	1.16841	0.24264	0.978956		0.492914	0.695799	0.708414	0.478688	1		-0.101385	0.695213	-0.145833	0.884053	0.999998		0.0642811	0.695645	0.092405	0.926376	0.999992		0.360207	0.695922	0.517597	0.604739	0.999999
ENSG00000012174	1162.99	-0.420381	0.619257	-0.678847	0.497235	1		-0.502933	0.619336	-0.812052	0.416762	1		0.145652	0.618497	0.235493	0.813826	0.999998		0.0101363	0.618465	0.0163895	0.986924	0.999992		0.117582	0.618425	0.190131	0.849206	0.999999
ENSG00000012211	563.256	0.552932	0.357714	1.54574	0.122168	0.978956		0.404485	0.35839	1.12862	0.259059	1		-0.0770278	0.353639	-0.217815	0.827573	0.999998		0.0977352	0.352552	0.277222	0.781609	0.999992		0.0562227	0.352339	0.15957	0.87322	0.999999
ENSG00000012223	1.34397	0	0.370042	0	1	1		0.407137	0.373199	1.09094	0.2753	1		0.185323	0.380094	0.487571	0.625854	0.999998		-0.00518745	0.381046	-0.0136137	0.989138	0.999992		0.259862	0.38374	0.677182	0.498291	0.999999
ENSG00000012232	2779.09	0.375767	0.492123	0.763562	0.445128	1		0.238163	0.492197	0.483878	0.628473	1		-0.045908	0.491514	-0.0934012	0.925585	0.999998		-0.840383	0.491633	-1.70937	0.0873824	0.999992		-0.112215	0.491438	-0.22834	0.819382	0.999999
ENSG00000012504	0	NA	NA	NA	NA	NA		NA	NA	NA	NA	NA		NA	NA	NA	NA	NA		NA	NA	NA	NA	NA		NA	NA	NA	NA	NA
ENSG00000012660	10793.6	0.593686	0.371541	1.5979	0.110065	0.978956		0.528701	0.371561	1.42292	0.15476	1		0.093334	0.371292	0.251376	0.801523	0.999998		0.0304528	0.371267	0.082024	0.934628	0.999992		-0.141287	0.371268	-0.380552	0.703536	0.999999
ENSG00000012779	992.372	-0.0311681	0.698071	-0.0446488	0.964387	1		-0.85691	0.698116	-1.22746	0.219649	1		-0.586557	0.69801	-0.840327	0.400725	0.999998		-0.608975	0.698004	-0.872453	0.382961	0.999992		-0.0926803	0.697994	-0.132781	0.894367	0.999999
ENSG00000012817	0	NA	NA	NA	NA	NA		NA	NA	NA	NA	NA		NA	NA	NA	NA	NA		NA	NA	NA	NA	NA		NA	NA	NA	NA	NA
ENSG00000012822	2954.92	1.12344	0.613594	1.83092	0.0671125	0.978956		0.693023	0.613639	1.12937	0.258743	1		-0.0538382	0.613576	-0.0877449	0.930079	0.999998		0.056953	0.613528	0.0928287	0.92604	0.999992		-0.0733994	0.613525	-0.119635	0.904772	0.999999
ENSG00000012963	8638.51	-0.308083	0.370415	-0.831723	0.405565	1		-0.567026	0.370496	-1.53045	0.125905	1		0.00032779	0.370208	0.00088542	0.999294	0.999998		-0.0161827	0.37017	-0.0437169	0.96513	0.999992		-0.081419	0.37016	-0.219956	0.825905	0.999999
ENSG00000012983	2580.89	-0.239841	0.308505	-0.77743	0.436905	1		-0.0474171	0.308387	-0.153759	0.8778	1		0.00924972	0.307316	0.0300984	0.975989	0.999998		0.057095	0.307111	0.18591	0.852515	0.999992		-0.0786526	0.307099	-0.256115	0.797862	0.999999
ENSG00000013016	535.709	-0.089087	0.621808	-0.143271	0.886076	1		-0.306441	0.622099	-0.492591	0.622301	1		0.138562	0.620315	0.223374	0.823244	0.999998		0.29138	0.620139	0.469862	0.638453	0.999992		0.372155	0.620068	0.600184	0.548384	0.999999
ENSG00000013275	9325.27	0.0808466	0.2954	0.273685	0.784327	1		0.406513	0.29534	1.37642	0.168691	1		0.0834546	0.295171	0.282733	0.777382	0.999998		0.17018	0.295099	0.576689	0.56415	0.999992		0.0706106	0.295089	0.239286	0.810884	0.999999
ENSG00000013288	1813.59	-0.1965	0.469555	-0.418481	0.675596	1		-0.321296	0.469699	-0.684047	0.493945	1		-0.465956	0.468695	-0.994156	0.320147	0.999998		-0.0968733	0.468443	-0.206798	0.836167	0.999992		-0.544574	0.468534	-1.16229	0.245117	0.999999
ENSG00000013293	0.425334	0	0.26676	0	1	1		0	0.26676	0	1	1		-0.00349278	0.26676	-0.0130934	0.989553	0.999998		0.317528	0.270099	1.1756	0.239755	0.999992		-0.00954934	0.269181	-0.0354756	0.971701	0.999999
ENSG00000013297	22.9226	0.622778	0.646149	0.963831	0.335131	1		0.887974	0.646481	1.37355	0.169582	1		-0.0105539	0.644618	-0.0163724	0.986937	0.999998		0.332291	0.646274	0.514164	0.607138	0.999992		0.173602	0.646278	0.268619	0.788223	0.999999
ENSG00000013306	8149.03	-0.766365	0.411891	-1.8606	0.0628001	0.978956		-0.468207	0.411842	-1.13686	0.255596	1		0.0759082	0.411683	0.184385	0.853711	0.999998		0.109122	0.411644	0.265087	0.790942	0.999992		0.0815753	0.411632	0.198176	0.842908	0.999999
ENSG00000013364	1002.4	0.121182	0.69896	0.173375	0.862357	1		0.016853	0.698966	0.0241113	0.980764	1		-0.0113314	0.698886	-0.0162135	0.987064	0.999998		-0.0782807	0.698884	-0.112008	0.910817	0.999992		-0.0857325	0.698882	-0.122671	0.902368	0.999999
ENSG00000013374	4814.47	0.223934	0.490575	0.456473	0.64805	1		-0.0994966	0.490673	-0.202776	0.83931	1		-0.0978178	0.49019	-0.199551	0.841832	0.999998		-0.152203	0.490159	-0.310519	0.756167	0.999992		-0.139079	0.490141	-0.283752	0.7766	0.999999
ENSG00000013375	959.949	-0.255705	0.439257	-0.58213	0.560479	1		-0.786027	0.440125	-1.78592	0.0741122	1		0.284601	0.43917	0.648043	0.516957	0.999998		0.339555	0.43884	0.773756	0.439075	0.999992		0.512758	0.438608	1.16906	0.242381	0.999999
ENSG00000013392	421.118	0.350285	0.441263	0.793825	0.427297	1		0.133664	0.442207	0.302265	0.76245	1		-0.0390785	0.436444	-0.0895385	0.928654	0.999998		0.177574	0.435481	0.407764	0.683447	0.999992		0.0644193	0.435412	0.14795	0.882382	0.999999
ENSG00000013441	3718.55	0.863944	0.578542	1.49331	0.135355	0.978956		0.461319	0.578589	0.797317	0.425267	1		-0.0455374	0.578553	-0.0787092	0.937264	0.999998		-0.00794293	0.57851	-0.01373	0.989045	0.999992		-0.0598376	0.578498	-0.103436	0.917617	0.999999
ENSG00000013503	1820.57	-0.656729	0.598136	-1.09796	0.272222	0.983204		-0.568104	0.59813	-0.949802	0.342213	1		0.0379639	0.597548	0.0635328	0.949342	0.999998		-0.110702	0.597524	-0.185268	0.853019	0.999992		-0.168064	0.597511	-0.281274	0.7785	0.999999
ENSG00000013523	2336.16	-0.467535	0.528407	-0.8848	0.376264	1		-0.594486	0.528501	-1.12485	0.260651	1		-0.0151259	0.527841	-0.0286561	0.977139	0.999998		-0.134187	0.527801	-0.254238	0.799312	0.999992		0.132675	0.527732	0.251405	0.801501	0.999999
ENSG00000013561	2024.94	-0.559825	0.540638	-1.03549	0.30044	0.987996		-0.273062	0.540532	-0.505173	0.613437	1		0.174762	0.539918	0.323683	0.746178	0.999998		0.252709	0.539841	0.468117	0.639701	0.999992		0.225534	0.539819	0.417795	0.676097	0.999999
ENSG00000013563	948.927	0.313399	0.393247	0.796953	0.425478	1		0.67696	0.392847	1.72321	0.0848499	1		-0.115503	0.39175	-0.294838	0.768118	0.999998		-0.0114303	0.391226	-0.0292165	0.976692	0.999992		0.162216	0.390907	0.414973	0.678162	0.999999
ENSG00000013573	2644.81	-0.443938	0.601186	-0.738436	0.460249	1		-0.399408	0.60119	-0.664362	0.506459	1		-0.126266	0.601275	-0.209997	0.83367	0.999998		-0.200904	0.601239	-0.334151	0.738266	0.999992		-0.307119	0.601231	-0.510816	0.60948	0.999999
ENSG00000013583	1993.65	-0.853749	0.562217	-1.51854	0.128878	0.978956		-0.925296	0.562285	-1.6456	0.0998462	1		-0.0178081	0.561715	-0.031703	0.974709	0.999998		-0.0172346	0.561658	-0.0306853	0.975521	0.999992		-0.0519323	0.561638	-0.0924658	0.926328	0.999999
ENSG00000013588	40.6691	-0.0622837	0.693699	-0.0897849	0.928458	1		0.220685	0.693938	0.318019	0.750471	1		1.26627	0.695133	1.82162	0.0685121	0.999998		1.3509	0.695274	1.94298	0.0520185	0.999992		1.02843	0.695222	1.47928	0.139064	0.999999
ENSG00000013619	360.8	-0.0207848	0.691681	-0.0300497	0.976027	1		0.00302547	0.691697	0.00437399	0.99651	1		0.123896	0.691083	0.179278	0.85772	0.999998		0.326554	0.691024	0.472566	0.636523	0.999992		0.559754	0.690991	0.810075	0.417897	0.999999
ENSG00000013725	6.14216	0	0.47623	0	1	1		0.169346	0.476772	0.355193	0.722445	1		0.389877	0.482438	0.808138	0.419011	0.999998		0.827699	0.484538	1.70822	0.0875949	0.999992		0.189734	0.483337	0.392549	0.694652	0.999999
ENSG00000013810	8121.76	-0.524701	0.472202	-1.11118	0.266491	0.9805		-0.558838	0.472215	-1.18344	0.236635	1		0.118297	0.472227	0.250508	0.802194	0.999998		0.146691	0.472193	0.310658	0.756061	0.999992		0.0118788	0.472191	0.0251567	0.97993	0.999999
ENSG00000014123	1796.52	-0.775917	0.640762	-1.21093	0.225922	0.978956		-0.709427	0.640764	-1.10716	0.268225	1		-0.0117067	0.640366	-0.0182812	0.985414	0.999998		-0.11101	0.640346	-0.173359	0.862369	0.999992		-0.0469904	0.640329	-0.0733847	0.9415	0.999999
ENSG00000014138	4386.03	-0.880744	0.49155	-1.79177	0.07317	0.978956		-0.845381	0.491561	-1.71979	0.0854711	1		-0.0195308	0.491298	-0.0397534	0.96829	0.999998		0.065665	0.491243	0.133671	0.893663	0.999992		0.0530407	0.491226	0.107976	0.914015	0.999999
ENSG00000014164	3038.15	0.106445	0.274553	0.387703	0.698236	1		0.316211	0.274439	1.15221	0.249236	1		0.022413	0.273684	0.0818938	0.934731	0.999998		0.160064	0.273414	0.585425	0.558262	0.999992		-0.103948	0.273468	-0.38011	0.703864	0.999999
ENSG00000014216	11195.3	0.226125	0.47315	0.477913	0.632712	1		-0.0389735	0.473188	-0.0823636	0.934358	1		0.0234267	0.472992	0.0495287	0.960498	0.999998		0.279744	0.472961	0.591473	0.554204	0.999992		0.127455	0.472961	0.269483	0.787558	0.999999
ENSG00000014257	0	NA	NA	NA	NA	NA		NA	NA	NA	NA	NA		NA	NA	NA	NA	NA		NA	NA	NA	NA	NA		NA	NA	NA	NA	NA
ENSG00000014641	10340.3	-0.430098	0.330275	-1.30224	0.192834	0.978956		-0.519527	0.330313	-1.57283	0.115758	1		-0.0641771	0.330131	-0.194399	0.845864	0.999998		0.0246867	0.330076	0.0747909	0.940381	0.999992		0.0828091	0.330052	0.250897	0.801893	0.999999
ENSG00000014824	3344.85	-0.425843	0.475665	-0.89526	0.370648	1		-0.52342	0.475736	-1.10023	0.271231	1		-0.0375006	0.47516	-0.0789221	0.937095	0.999998		-0.16154	0.475123	-0.339997	0.733859	0.999992		-0.0503491	0.47508	-0.10598	0.915598	0.999999
ENSG00000014914	20.0303	-0.14778	0.69988	-0.21115	0.83277	1		-0.578195	0.699836	-0.826187	0.408698	1		0.595401	0.699569	0.851096	0.394716	0.999998		0.272514	0.699568	0.389545	0.696873	0.999992		0.730087	0.699598	1.04358	0.29668	0.999999
ENSG00000014919	3673.3	-0.793075	0.61522	-1.28909	0.197366	0.978956		-0.815913	0.615237	-1.32618	0.184781	1		-0.0179484	0.614996	-0.0291846	0.976717	0.999998		-0.0547556	0.614979	-0.0890366	0.929053	0.999992		0.0609692	0.614965	0.0991424	0.921025	0.999999
ENSG00000015133	4132.55	0.871646	0.514112	1.69544	0.0899916	0.978956		0.708315	0.514145	1.37766	0.16831	1		0.0303916	0.514002	0.0591274	0.952851	0.999998		-0.0809684	0.513969	-0.157536	0.874823	0.999992		-0.0563962	0.513944	-0.109732	0.912622	0.999999
ENSG00000015153	984.073	0.264954	0.297213	0.89146	0.372682	1		0.137596	0.297645	0.462283	0.643878	1		-0.0682239	0.295969	-0.230511	0.817695	0.999998		0.0293924	0.295223	0.0995599	0.920694	0.999992		-0.0934571	0.295165	-0.316626	0.751527	0.999999
ENSG00000015171	1497.29	-0.765883	0.571199	-1.34083	0.179974	0.978956		-0.732651	0.57122	-1.28261	0.19963	1		0.309905	0.570603	0.543118	0.587049	0.999998		0.347351	0.570533	0.608818	0.542645	0.999992		-0.400041	0.570658	-0.701016	0.483293	0.999999
ENSG00000015285	5251.86	-0.693561	0.392585	-1.76665	0.0772868	0.978956		-0.459016	0.392527	-1.16939	0.242248	1		-0.116154	0.392227	-0.29614	0.767123	0.999998		-0.18576	0.392178	-0.473663	0.63574	0.999992		-0.171117	0.392148	-0.436358	0.662577	0.999999
ENSG00000015413	164.118	0.744595	0.699878	1.06389	0.287378	0.984059		1.1693	0.699878	1.67072	0.0947762	1		0.132017	0.699877	0.188629	0.850384	0.999998		0.697207	0.699879	0.996182	0.319162	0.999992		0.390548	0.699879	0.558023	0.576829	0.999999
ENSG00000015475	3435.18	-0.514705	0.370476	-1.38931	0.16474	0.978956		-0.038129	0.370261	-0.102979	0.91798	1		-0.376419	0.369925	-1.01755	0.30889	0.999998		-0.407916	0.369816	-1.10302	0.270016	0.999992		-0.209194	0.369706	-0.565839	0.571503	0.999999
ENSG00000015479	10148.9	0.0136715	0.224634	0.0608611	0.95147	1		-0.0186049	0.224672	-0.0828092	0.934003	1		-0.0892263	0.224258	-0.397874	0.690723	0.999998		-0.109561	0.224188	-0.488702	0.625053	0.999992		-0.0696256	0.224149	-0.310622	0.756088	0.999999
ENSG00000015520	60.0908	0.312633	0.36263	0.862128	0.388617	1		0.457393	0.362643	1.26128	0.207209	1		-0.00514343	0.36276	-0.0141786	0.988687	0.999998		-0.00611524	0.362812	-0.0168551	0.986552	0.999992		-0.00980255	0.362833	-0.0270167	0.978446	0.999999
ENSG00000015532	1123.12	-0.100772	0.400222	-0.251791	0.801203	1		-0.122607	0.400374	-0.306231	0.759429	1		-0.12595	0.39824	-0.316267	0.7518	0.999998		0.102325	0.397786	0.257236	0.796996	0.999992		0.00600471	0.397742	0.015097	0.987955	0.999999
ENSG00000015568	640.52	0.628532	0.385145	1.63194	0.102693	0.978956		0.417313	0.385765	1.08178	0.279351	1		0.240731	0.38292	0.628673	0.529563	0.999998		0.107685	0.382592	0.281461	0.778357	0.999992		0.354809	0.382003	0.928811	0.352987	0.999999
ENSG00000015592	4.77464	0.708273	0.477564	1.4831	0.138049	0.978956		0.366785	0.475521	0.771332	0.44051	1		-0.274281	0.48077	-0.570504	0.568336	0.999998		-0.0600055	0.483273	-0.124165	0.901185	0.999992		-0.280242	0.483034	-0.58017	0.5618	0.999999
ENSG00000015676	4740.21	-0.371941	0.290318	-1.28115	0.20014	0.978956		0.00141688	0.290148	0.00488331	0.996104	1		-0.0225417	0.289689	-0.0778133	0.937977	0.999998		-0.145127	0.289619	-0.501096	0.616304	0.999992		-0.0765425	0.289547	-0.264352	0.791508	0.999999
ENSG00000016082	0	NA	NA	NA	NA	NA		NA	NA	NA	NA	NA		NA	NA	NA	NA	NA		NA	NA	NA	NA	NA		NA	NA	NA	NA	NA
ENSG00000016391	4.76501	0.51932	0.396455	1.30991	0.190227	0.978956		0.404004	0.395905	1.02046	0.307512	1		-0.000508387	0.397987	-0.0012774	0.998981	0.999998		-0.00205309	0.398882	-0.00514711	0.995893	0.999992		0.049765	0.399385	0.124604	0.900837	0.999999
ENSG00000016402	0	NA	NA	NA	NA	NA		NA	NA	NA	NA	NA		NA	NA	NA	NA	NA		NA	NA	NA	NA	NA		NA	NA	NA	NA	NA
ENSG00000016490	0	NA	NA	NA	NA	NA		NA	NA	NA	NA	NA		NA	NA	NA	NA	NA		NA	NA	NA	NA	NA		NA	NA	NA	NA	NA
ENSG00000016602	0	NA	NA	NA	NA	NA		NA	NA	NA	NA	NA		NA	NA	NA	NA	NA		NA	NA	NA	NA	NA		NA	NA	NA	NA	NA
ENSG00000016864	1027.41	-0.0118824	0.275214	-0.0431752	0.965562	1		-0.104226	0.27563	-0.378137	0.705329	1		-0.0611698	0.273967	-0.223275	0.823322	0.999998		-0.0786619	0.273367	-0.287751	0.773537	0.999992		0.206844	0.272678	0.758566	0.448112	0.999999
ENSG00000017260	3075.52	0.0289423	0.457684	0.0632364	0.949578	1		-0.0359247	0.457747	-0.0784815	0.937445	1		0.102804	0.456985	0.224962	0.822009	0.999998		-0.0223753	0.456943	-0.0489673	0.960945	0.999992		0.0821658	0.456894	0.179836	0.857282	0.999999
ENSG00000017427	0.855509	0.177973	0.278729	0.638518	0.523137	1		0.266092	0.278816	0.954364	0.339899	1		-0.000517802	0.283162	-0.00182864	0.998541	0.999998		-0.00211953	0.284754	-0.00744337	0.994061	0.999992		-0.0028282	0.28545	-0.00990787	0.992095	0.999999
ENSG00000017483	8016.94	-0.536525	0.516725	-1.03832	0.299122	0.987586		-0.252619	0.516697	-0.488912	0.624904	1		0.41932	0.516571	0.811738	0.416942	0.999998		0.564773	0.516544	1.09337	0.274232	0.999992		0.601114	0.516535	1.16374	0.244528	0.999999
ENSG00000017797	10472.7	0.0638713	0.368873	0.173153	0.862532	1		-0.175632	0.368933	-0.476053	0.634036	1		0.154248	0.368647	0.418416	0.675643	0.999998		0.122644	0.368619	0.332713	0.739351	0.999992		0.0255146	0.368613	0.0692178	0.944816	0.999999
ENSG00000018189	932.313	-0.076587	0.337968	-0.22661	0.820727	1		-0.17422	0.338386	-0.514854	0.606655	1		0.0334107	0.335374	0.0996224	0.920644	0.999998		0.161615	0.334773	0.48276	0.629266	0.999992		0.0578193	0.334709	0.172745	0.862852	0.999999
ENSG00000018236	0.680946	0.186093	0.268983	0.691841	0.489037	1		0.194238	0.268565	0.723241	0.469532	1		-0.000520892	0.271567	-0.0019181	0.99847	0.999998		-0.00213758	0.273266	-0.00782234	0.993759	0.999992		-0.00285549	0.274011	-0.0104211	0.991685	0.999999
ENSG00000018280	10.0326	0	0.592338	0	1	1		0.912101	0.596573	1.5289	0.126289	1		-0.191024	0.603113	-0.31673	0.751448	0.999998		-0.18238	0.604219	-0.301844	0.762771	0.999992		-0.225063	0.604562	-0.372274	0.709689	0.999999
ENSG00000018408	5.15355	0.494022	0.590975	0.835944	0.403186	1		0	0.584957	0	1	1		0.376532	0.605744	0.621603	0.534203	0.999998		0.219289	0.606612	0.361498	0.717727	0.999992		0.0776927	0.606709	0.128056	0.898105	0.999999
ENSG00000018510	6457.7	-0.486291	0.547219	-0.88866	0.374186	1		-0.555389	0.547241	-1.01489	0.310158	1		-0.202779	0.547012	-0.370703	0.710859	0.999998		-0.338492	0.547	-0.618815	0.536038	0.999992		-0.174624	0.546983	-0.319249	0.749538	0.999999
ENSG00000018607	0	NA	NA	NA	NA	NA		NA	NA	NA	NA	NA		NA	NA	NA	NA	NA		NA	NA	NA	NA	NA		NA	NA	NA	NA	NA
ENSG00000018610	2171.44	-0.483855	0.362855	-1.33346	0.182379	0.978956		0.113243	0.362399	0.312482	0.754674	1		-0.159658	0.361824	-0.441257	0.659027	0.999998		-0.044643	0.361585	-0.123465	0.901739	0.999992		-0.2843	0.361623	-0.786177	0.431764	0.999999
ENSG00000018625	0	NA	NA	NA	NA	NA		NA	NA	NA	NA	NA		NA	NA	NA	NA	NA		NA	NA	NA	NA	NA		NA	NA	NA	NA	NA
ENSG00000018699	1491.71	-0.819733	0.583048	-1.40595	0.15974	0.978956		-0.513595	0.582921	-0.881072	0.378279	1		-0.0223352	0.582243	-0.0383606	0.9694	0.999998		-0.0917247	0.582193	-0.15755	0.874811	0.999992		-0.0436761	0.582157	-0.0750246	0.940195	0.999999
ENSG00000018869	322.048	0.539478	0.518821	1.03982	0.298425	0.987222		0.607879	0.51883	1.17163	0.241344	1		-0.288729	0.517874	-0.557527	0.577167	0.999998		-0.118117	0.516885	-0.228517	0.819244	0.999992		-0.399176	0.517099	-0.771952	0.440143	0.999999
ENSG00000019102	0	NA	NA	NA	NA	NA		NA	NA	NA	NA	NA		NA	NA	NA	NA	NA		NA	NA	NA	NA	NA		NA	NA	NA	NA	NA
ENSG00000019144	266.311	0.0230538	0.550525	0.041876	0.966598	1		-0.164314	0.551325	-0.298034	0.765677	1		0.746988	0.546564	1.3667	0.17172	0.999998		0.278911	0.546776	0.510102	0.60998	0.999992		0.578405	0.546188	1.05898	0.289607	0.999999
ENSG00000019169	0	NA	NA	NA	NA	NA		NA	NA	NA	NA	NA		NA	NA	NA	NA	NA		NA	NA	NA	NA	NA		NA	NA	NA	NA	NA
ENSG00000019186	0	NA	NA	NA	NA	NA		NA	NA	NA	NA	NA		NA	NA	NA	NA	NA		NA	NA	NA	NA	NA		NA	NA	NA	NA	NA
ENSG00000019485	435.008	-0.416608	0.578241	-0.720475	0.471233	1		-0.125439	0.577856	-0.217077	0.828148	1		0.0127303	0.575405	0.0221241	0.982349	0.999998		0.107951	0.575098	0.187709	0.851105	0.999992		0.313529	0.57489	0.545372	0.585497	0.999999
ENSG00000019505	0	NA	NA	NA	NA	NA		NA	NA	NA	NA	NA		NA	NA	NA	NA	NA		NA	NA	NA	NA	NA		NA	NA	NA	NA	NA
ENSG00000019549	0.212667	0	0.26676	0	1	1		0	0.26676	0	1	1		-0.00349278	0.26676	-0.0130934	0.989553	0.999998		0.202293	0.26676	0.758335	0.44825	0.999992		-0.0215792	0.26676	-0.0808937	0.935526	0.999999
ENSG00000019582	62664.1	-0.654244	0.354369	-1.84622	0.0648597	0.978956		-0.420877	0.354363	-1.1877	0.234952	1		0.00358422	0.354341	0.0101152	0.991929	0.999998		-0.0979888	0.354336	-0.276542	0.782132	0.999992		-0.0385483	0.354332	-0.108791	0.913368	0.999999
ENSG00000019991	3.44651	0	0.40521	0	1	1		0.446521	0.407022	1.09704	0.272622	1		-0.351362	0.411218	-0.854442	0.39286	0.999998		-0.10247	0.413325	-0.247915	0.8042	0.999992		-0.354698	0.413035	-0.85876	0.390473	0.999999
ENSG00000019995	4059.41	0.791629	0.414163	1.91139	0.0559541	0.978956		0.538344	0.414254	1.29955	0.193755	1		0.109443	0.413869	0.264439	0.791442	0.999998		0.0835042	0.413799	0.201799	0.840074	0.999992		-0.00869954	0.413784	-0.0210244	0.983226	0.999999
ENSG00000020129	2945.37	-0.475078	0.462961	-1.02617	0.30481	0.991026		-0.348808	0.462934	-0.753472	0.451167	1		-0.0674399	0.462303	-0.145878	0.884018	0.999998		-0.213404	0.462262	-0.461651	0.644332	0.999992		-0.0199924	0.462193	-0.0432555	0.965498	0.999999
ENSG00000020181	688.64	0.516152	0.427481	1.20743	0.227268	0.978956		0.24373	0.428053	0.569393	0.56909	1		-0.0208055	0.426256	-0.0488099	0.961071	0.999998		0.380249	0.425363	0.893939	0.371355	0.999992		-0.296456	0.425958	-0.695975	0.486444	0.999999
ENSG00000020219	0.506383	0.206167	0.26676	0.772856	0.439608	1		0.100031	0.26676	0.374985	0.707671	1		-0.00349278	0.26676	-0.0130934	0.989553	0.999998		-0.00855715	0.268231	-0.0319022	0.97455	0.999992		-0.00946178	0.269196	-0.0351483	0.971962	0.999999
ENSG00000020256	1753.54	-0.0651977	0.368673	-0.176844	0.859631	1		-0.170518	0.368881	-0.462257	0.643897	1		-0.0407362	0.367198	-0.110938	0.911665	0.999998		-0.0848692	0.367029	-0.231233	0.817134	0.999992		-0.137087	0.366971	-0.373565	0.708728	0.999999
ENSG00000020426	1712.51	-0.758199	0.497209	-1.52491	0.127282	0.978956		-0.64817	0.497182	-1.30369	0.19234	1		0.268975	0.496438	0.541809	0.58795	0.999998		0.263484	0.496342	0.530851	0.595522	0.999992		0.148625	0.49633	0.299448	0.764598	0.999999
ENSG00000020577	387.005	0.681047	0.640807	1.0628	0.287874	0.984857		0.92416	0.640726	1.44237	0.149199	1		0.261149	0.640719	0.407588	0.683576	0.999998		-0.0350333	0.640705	-0.0546794	0.956394	0.999992		0.0174667	0.640581	0.027267	0.978247	0.999999
ENSG00000020633	9.1566	0.971931	0.66015	1.47229	0.140943	0.978956		0.761683	0.658693	1.15636	0.247536	1		-0.314648	0.667687	-0.471251	0.637462	0.999998		0.580036	0.672298	0.862767	0.388266	0.999992		0.0468494	0.671282	0.0697909	0.94436	0.999999
ENSG00000020922	2953.61	-0.106592	0.334489	-0.31867	0.749977	1		-0.518624	0.334843	-1.54886	0.121416	1		-0.0551112	0.334063	-0.164972	0.868966	0.999998		-0.229511	0.333993	-0.687172	0.491975	0.999992		-0.223017	0.333921	-0.667873	0.504215	0.999999
ENSG00000021300	316.732	-0.746887	0.532841	-1.40171	0.161003	0.978956		-0.810049	0.533302	-1.51893	0.12878	1		0.0342624	0.529266	0.0647357	0.948384	0.999998		-0.0375959	0.528913	-0.0710814	0.943333	0.999992		-0.0203624	0.528693	-0.0385147	0.969277	0.999999
ENSG00000021355	650.49	0.172926	0.69016	0.250559	0.802155	1		0.0266384	0.6902	0.0385952	0.969213	1		0.578379	0.689852	0.83841	0.4018	0.999998		1.04194	0.689807	1.51047	0.130922	0.999992		0.386165	0.689833	0.559795	0.575619	0.999999
ENSG00000021461	0	NA	NA	NA	NA	NA		NA	NA	NA	NA	NA		NA	NA	NA	NA	NA		NA	NA	NA	NA	NA		NA	NA	NA	NA	NA
ENSG00000021488	13.584	0.523116	0.683143	0.765749	0.443826	1		0.560687	0.68306	0.820846	0.411734	1		-0.525067	0.68131	-0.770673	0.440901	0.999998		-0.0457665	0.684097	-0.0669007	0.946661	0.999992		-0.192849	0.684131	-0.281889	0.778029	0.999999
ENSG00000021574	1012.75	0.68454	0.570158	1.20062	0.2299	0.978956		0.0591584	0.570642	0.10367	0.917431	1		0.127203	0.568903	0.223593	0.823074	0.999998		0.0478405	0.568826	0.0841039	0.932974	0.999992		0.0734634	0.568775	0.129161	0.89723	0.999999
ENSG00000021645	15.9582	0.0254026	0.652165	0.0389511	0.968929	1		0.0383662	0.651857	0.0588567	0.953066	1		0.693256	0.659858	1.05061	0.293436	0.999998		0.706353	0.660497	1.06943	0.284878	0.999992		0.92326	0.661065	1.39662	0.162527	0.999999
ENSG00000021762	3008.65	-0.0990944	0.589523	-0.168093	0.86651	1		0.196645	0.58948	0.333591	0.738688	1		0.767676	0.589285	1.30272	0.192669	0.999998		1.1799	0.589227	2.00245	0.0452359	0.999992		0.48582	0.589266	0.824449	0.409684	0.999999
ENSG00000021776	5916.69	-0.0664436	0.496937	-0.133706	0.893635	1		-0.391854	0.49702	-0.788407	0.430459	1		0.0215968	0.496659	0.0434841	0.965316	0.999998		-0.101928	0.496641	-0.205235	0.837389	0.999992		-0.100536	0.496629	-0.202437	0.839575	0.999999
ENSG00000021826	83.8254	-0.924646	0.690535	-1.33903	0.180561	0.978956		-1.01078	0.69078	-1.46324	0.143401	1		-0.0740171	0.688506	-0.107504	0.914389	0.999998		0.149832	0.688192	0.217719	0.827648	0.999992		0.0151815	0.68818	0.0220603	0.9824	0.999999
ENSG00000021852	0	NA	NA	NA	NA	NA		NA	NA	NA	NA	NA		NA	NA	NA	NA	NA		NA	NA	NA	NA	NA		NA	NA	NA	NA	NA
ENSG00000022267	1267.82	0.502303	0.381283	1.3174	0.187703	0.978956		0.322992	0.381607	0.8464	0.39733	1		-0.0585856	0.37915	-0.154518	0.877201	0.999998		-0.283838	0.379071	-0.748772	0.453995	0.999992		-0.228295	0.378906	-0.602512	0.546833	0.999999
ENSG00000022277	4092.68	-0.292847	0.301391	-0.971651	0.331224	1		0.16133	0.301161	0.535692	0.592171	1		0.157946	0.300726	0.525216	0.599433	0.999998		0.136113	0.300613	0.452786	0.650703	0.999992		0.138051	0.30056	0.459312	0.64601	0.999999
ENSG00000022355	0	NA	NA	NA	NA	NA		NA	NA	NA	NA	NA		NA	NA	NA	NA	NA		NA	NA	NA	NA	NA		NA	NA	NA	NA	NA
ENSG00000022556	2191.26	0.173984	0.344805	0.504588	0.613848	1		0.116411	0.344902	0.337519	0.735725	1		-0.0353672	0.344574	-0.10264	0.918248	0.999998		-0.0713876	0.34438	-0.207293	0.835781	0.999992		0.0051823	0.344244	0.0150542	0.987989	0.999999
ENSG00000022567	2099.1	0.748169	0.609612	1.22729	0.219715	0.978956		0.522328	0.609674	0.856733	0.391592	1		0.119514	0.60927	0.196159	0.844486	0.999998		0.267636	0.609207	0.439318	0.660431	0.999992		0.962232	0.609134	1.57967	0.114182	0.999999
ENSG00000022840	5301.5	0.306941	0.273037	1.12417	0.26094	0.978956		0.133832	0.273162	0.489936	0.624179	1		0.00035247	0.272511	0.00129342	0.998968	0.999998		0.149342	0.272353	0.548339	0.583459	0.999992		0.0603912	0.272333	0.221755	0.824505	0.999999
ENSG00000022976	939.09	-0.412247	0.446428	-0.923435	0.355781	1		-0.757948	0.446989	-1.69568	0.0899472	1		-0.10044	0.446121	-0.22514	0.82187	0.999998		-0.407348	0.44611	-0.913112	0.361184	0.999992		-0.0598432	0.445678	-0.134275	0.893186	0.999999
ENSG00000023041	2593.4	-0.397818	0.318462	-1.24919	0.211597	0.978956		-0.502744	0.318628	-1.57784	0.114602	1		-0.033502	0.31787	-0.105395	0.916062	0.999998		-0.146101	0.317749	-0.4598	0.64566	0.999992		-0.0821744	0.317635	-0.258707	0.795861	0.999999
ENSG00000023171	432.712	-0.372232	0.408462	-0.911302	0.362136	1		0.0769421	0.407056	0.189021	0.850076	1		-0.313247	0.403003	-0.777283	0.436992	0.999998		-0.441974	0.402556	-1.09792	0.27224	0.999992		-0.361396	0.402064	-0.89885	0.368733	0.999999
ENSG00000023191	2619.98	-0.55296	0.487396	-1.13452	0.256577	0.978956		-0.197721	0.487256	-0.405784	0.684901	1		-0.0809713	0.486668	-0.166379	0.867859	0.999998		0.0434667	0.486572	0.0893327	0.928818	0.999992		-0.0458452	0.486559	-0.0942234	0.924932	0.999999
ENSG00000023228	7569.77	-0.101428	0.40645	-0.249547	0.802938	1		-0.25713	0.406504	-0.63254	0.527034	1		0.00850141	0.406167	0.0209308	0.983301	0.999998		0.0335645	0.406126	0.0826453	0.934134	0.999992		0.0870956	0.406106	0.214465	0.830184	0.999999
ENSG00000023287	3359.59	1.02247	0.460707	2.21935	0.0264629	0.978956		0.47444	0.460884	1.02941	0.303285	1		0.021439	0.460278	0.0465784	0.962849	0.999998		-0.124546	0.460238	-0.270611	0.78669	0.999992		-0.0749648	0.460197	-0.162897	0.870599	0.999999
ENSG00000023318	4790.78	-0.109404	0.41082	-0.266306	0.790004	1		-0.0510038	0.410825	-0.12415	0.901197	1		0.0125667	0.410297	0.0306284	0.975566	0.999998		-0.0136872	0.410245	-0.0333635	0.973385	0.999992		-0.0320601	0.410223	-0.0781529	0.937706	0.999999
ENSG00000023330	1907.14	0.299622	0.313121	0.956891	0.338622	1		0.470824	0.313016	1.50415	0.132543	1		0.0674399	0.311966	0.216177	0.82885	0.999998		0.237261	0.311577	0.761485	0.446367	0.999992		0.151441	0.311528	0.486124	0.62688	0.999999
ENSG00000023445	159.176	1.0333	0.699436	1.47733	0.139587	0.978956		1.68258	0.699466	2.40551	0.0161497	1		0.481055	0.699636	0.687579	0.491718	0.999998		0.0855351	0.699634	0.122257	0.902695	0.999992		0.755344	0.699656	1.07959	0.280323	0.999999
ENSG00000023516	2770.34	0.412902	0.532827	0.774927	0.438383	1		0.209892	0.532917	0.393855	0.693688	1		0.0144561	0.53218	0.0271638	0.978329	0.999998		-0.157902	0.532158	-0.296721	0.76668	0.999992		-0.133534	0.532133	-0.250942	0.801859	0.999999
ENSG00000023572	754.606	-0.100952	0.338951	-0.297837	0.765828	1		0.420718	0.337773	1.24557	0.212924	1		-0.0802317	0.335278	-0.239299	0.810874	0.999998		-0.0373709	0.334623	-0.11168	0.911077	0.999992		-0.0839054	0.334448	-0.250877	0.801909	0.999999
ENSG00000023608	1187.8	0.0749559	0.395233	0.18965	0.849584	1		0.62039	0.394622	1.57211	0.115924	1		0.140673	0.392942	0.357999	0.720344	0.999998		0.0597896	0.392748	0.152234	0.879002	0.999992		0.0353583	0.39265	0.0900506	0.928247	0.999999
ENSG00000023697	1207.4	-0.76462	0.569056	-1.34366	0.179057	0.978956		-0.786884	0.569127	-1.38262	0.166783	1		0.0421195	0.568201	0.0741279	0.940909	0.999998		0.053176	0.568108	0.0936018	0.925425	0.999992		0.122473	0.568055	0.215601	0.829299	0.999999
ENSG00000023734	11369.2	0.135733	0.347203	0.390933	0.695847	1		0.434488	0.347163	1.25154	0.210739	1		0.0137335	0.346922	0.0395867	0.968423	0.999998		0.0411093	0.346885	0.11851	0.905664	0.999992		0.0056932	0.346874	0.0164129	0.986905	0.999999
ENSG00000023839	140.457	1.40834	0.688482	2.04558	0.0407978	0.978956		1.12151	0.688411	1.62913	0.103286	1		-0.0378173	0.68849	-0.0549279	0.956196	0.999998		-0.105483	0.688574	-0.153191	0.878248	0.999992		-0.0826697	0.688627	-0.12005	0.904444	0.999999
ENSG00000023892	5079.07	-0.595114	0.371178	-1.60331	0.108866	0.978956		-0.467683	0.371156	-1.26007	0.207644	1		-0.0676668	0.370799	-0.182489	0.855199	0.999998		-0.0491815	0.370724	-0.132663	0.89446	0.999992		-0.0604638	0.370696	-0.163109	0.870433	0.999999
ENSG00000023902	4866.91	-0.447939	0.447017	-1.00206	0.316313	0.99683		-0.464202	0.447039	-1.03839	0.299087	1		0.347935	0.447001	0.778377	0.436347	0.999998		0.61773	0.44691	1.38223	0.166903	0.999992		0.0281312	0.446973	0.0629371	0.949817	0.999999
ENSG00000023909	2077.4	0.49843	0.451734	1.10337	0.269866	0.982738		0.37649	0.451852	0.833215	0.404724	1		0.183863	0.450591	0.408048	0.683238	0.999998		0.0435539	0.450533	0.0966719	0.922987	0.999992		-0.000718661	0.450499	-0.00159526	0.998727	0.999999
ENSG00000024048	4041.93	0.519411	0.423854	1.22545	0.220406	0.978956		0.237548	0.42398	0.560282	0.575287	1		0.00553138	0.423255	0.0130687	0.989573	0.999998		-0.0938342	0.423211	-0.22172	0.824532	0.999992		-0.051207	0.423175	-0.121007	0.903686	0.999999
ENSG00000024422	2873.8	-0.7555	0.651413	-1.15979	0.246135	0.978956		-0.605336	0.651402	-0.929281	0.352743	1		0.299986	0.651265	0.460621	0.645071	0.999998		0.541314	0.651237	0.831209	0.405856	0.999992		0.911893	0.651218	1.40029	0.161427	0.999999
ENSG00000024526	0	NA	NA	NA	NA	NA		NA	NA	NA	NA	NA		NA	NA	NA	NA	NA		NA	NA	NA	NA	NA		NA	NA	NA	NA	NA
ENSG00000024862	1256.79	0.548645	0.337385	1.62617	0.103914	0.978956		0.22545	0.337954	0.667102	0.504707	1		0.0538329	0.336156	0.160143	0.872769	0.999998		0.221768	0.335632	0.660746	0.508775	0.999992		0.0642497	0.335629	0.191431	0.848188	0.999999
ENSG00000025039	3266.02	-0.145952	0.364818	-0.400066	0.689108	1		-0.278634	0.364926	-0.763534	0.445145	1		-0.385186	0.364507	-1.05673	0.290634	0.999998		-0.544667	0.364439	-1.49453	0.135036	0.999992		-0.414971	0.364332	-1.13899	0.254707	0.999999
ENSG00000025156	1426.01	0.469889	0.360467	1.30355	0.192386	0.978956		0.115575	0.360931	0.320213	0.748807	1		-0.0614043	0.359716	-0.170702	0.864458	0.999998		-0.124576	0.359483	-0.346542	0.728936	0.999992		-0.264708	0.359466	-0.736392	0.461492	0.999999
ENSG00000025293	3475.9	0.287012	0.3341	0.859059	0.390308	1		0.0221778	0.334311	0.0663388	0.947108	1		-0.0412518	0.333297	-0.123769	0.901498	0.999998		-0.105919	0.333201	-0.317885	0.750572	0.999992		-0.067986	0.333137	-0.204078	0.838292	0.999999
ENSG00000025423	336.877	-0.0978962	0.482852	-0.202746	0.839334	1		0.418861	0.481741	0.869473	0.384589	1		-0.239851	0.48022	-0.499461	0.617455	0.999998		-0.514228	0.480117	-1.07105	0.284148	0.999992		-0.596008	0.479941	-1.24184	0.214297	0.999999
ENSG00000025434	555.052	-0.0334185	0.371589	-0.0899341	0.92834	1		0.209773	0.371141	0.565212	0.57193	1		0.157903	0.370317	0.426401	0.669816	0.999998		-0.045592	0.370048	-0.123206	0.901944	0.999992		0.080027	0.369463	0.216603	0.828518	0.999999
ENSG00000025708	172.839	0.253192	0.542803	0.466453	0.640891	1		0.916966	0.540843	1.69544	0.089992	1		-0.433306	0.539513	-0.803143	0.421892	0.999998		0.155031	0.536574	0.288928	0.772637	0.999992		-0.00105795	0.536564	-0.00197171	0.998427	0.999999
ENSG00000025770	4821.16	-0.287492	0.335265	-0.857506	0.391165	1		-0.398118	0.335342	-1.1872	0.235149	1		0.152238	0.335207	0.454162	0.649712	0.999998		0.3193	0.335064	0.952952	0.340614	0.999992		0.234517	0.335046	0.699955	0.483955	0.999999
ENSG00000025772	3695.23	-0.942625	0.500216	-1.88444	0.0595061	0.978956		-0.544418	0.500105	-1.08861	0.276327	1		0.0377666	0.499801	0.0755634	0.939766	0.999998		0.0322613	0.499755	0.0645542	0.948529	0.999992		-0.0147844	0.499741	-0.0295842	0.976399	0.999999
ENSG00000025796	9068.24	-0.135731	0.37001	-0.36683	0.713745	1		-0.215517	0.370045	-0.582406	0.560293	1		0.0124335	0.369731	0.0336286	0.973173	0.999998		-0.0838188	0.369705	-0.226718	0.820643	0.999992		-0.0217096	0.369682	-0.0587251	0.953171	0.999999
ENSG00000025800	4166.01	0.267553	0.451238	0.592932	0.553227	1		0.266349	0.451262	0.590231	0.555036	1		-0.00582771	0.450665	-0.0129313	0.989683	0.999998		-0.344609	0.450669	-0.764662	0.444473	0.999992		-1.65708e-05	0.450592	-3.67755e-05	0.999971	0.999999
ENSG00000026025	43285.8	0.354827	0.319266	1.11138	0.266404	0.9805		0.451899	0.319265	1.41544	0.156941	1		-0.269558	0.319199	-0.84448	0.398401	0.999998		-0.170685	0.319185	-0.534752	0.592821	0.999992		-0.217961	0.319181	-0.682875	0.494686	0.999999
ENSG00000026036	774.407	-0.0259144	0.669186	-0.0387253	0.969109	1		-0.3468	0.669251	-0.518191	0.604325	1		0.251813	0.669361	0.376199	0.706769	0.999998		-0.0514251	0.669358	-0.0768275	0.938761	0.999992		-0.362181	0.669389	-0.541062	0.588465	0.999999
ENSG00000026103	419.473	-0.199495	0.595842	-0.334813	0.737766	1		-0.0205506	0.595698	-0.0344985	0.97248	1		0.300626	0.594489	0.505688	0.613076	0.999998		1.10201	0.593798	1.85587	0.0634725	0.999992		0.572772	0.59397	0.964311	0.33489	0.999999
ENSG00000026297	1271.91	-0.612678	0.550863	-1.11221	0.266046	0.979927		-0.693578	0.55098	-1.25881	0.208099	1		-0.331738	0.549939	-0.603226	0.546358	0.999998		-0.439102	0.549868	-0.798559	0.424546	0.999992		-0.222591	0.549764	-0.404886	0.685562	0.999999
ENSG00000026508	1.16362	0.218805	0.298503	0.733007	0.463554	1		0	0.296856	0	1	1		-0.000500395	0.302223	-0.00165571	0.998679	0.999998		-0.00204	0.303621	-0.0067189	0.994639	0.999992		0.293827	0.305208	0.962712	0.335692	0.999999
ENSG00000026559	2.75894	0	0.332768	0	1	1		0	0.332496	0	1	1		-0.000360944	0.335842	-0.00107475	0.999142	0.999998		0.411572	0.33757	1.21922	0.22276	0.999992		0.242436	0.337554	0.718214	0.472625	0.999999
ENSG00000026652	0	NA	NA	NA	NA	NA		NA	NA	NA	NA	NA		NA	NA	NA	NA	NA		NA	NA	NA	NA	NA		NA	NA	NA	NA	NA
ENSG00000026751	1.91795	0	0.317269	0	1	1		0	0.316938	0	1	1		-0.015239	0.323044	-0.047173	0.962375	0.999998		-0.305571	0.323129	-0.945663	0.344321	0.999992		-0.306119	0.323582	-0.946033	0.344132	0.999999
ENSG00000026950	586.613	0.0708239	0.41213	0.171849	0.863557	1		-0.320671	0.413382	-0.775726	0.437911	1		-0.53449	0.409646	-1.30476	0.191975	0.999998		-0.399639	0.408839	-0.977497	0.328323	0.999992		-0.236271	0.408397	-0.578533	0.562904	0.999999
ENSG00000027001	988.979	-0.922476	0.526895	-1.75078	0.0799841	0.978956		-0.578025	0.526589	-1.09768	0.272346	1		-0.0327258	0.525432	-0.0622836	0.950337	0.999998		-0.156964	0.525339	-0.298786	0.765103	0.999992		-0.0928788	0.525246	-0.176829	0.859643	0.999999
ENSG00000027075	655.397	1.15335	0.623617	1.84946	0.0643921	0.978956		1.14652	0.623645	1.83841	0.0660017	1		0.0136129	0.623148	0.0218453	0.982571	0.999998		-0.121701	0.623069	-0.195325	0.845139	0.999992		-0.242463	0.623053	-0.389153	0.697163	0.999999
ENSG00000027644	26.8411	-0.265419	0.687908	-0.385835	0.699619	1		0.89637	0.689287	1.30043	0.193453	1		0.00392763	0.688295	0.00570632	0.995447	0.999998		0.121107	0.688917	0.175793	0.860457	0.999992		-0.280471	0.688599	-0.407307	0.683782	0.999999
ENSG00000027697	4469.74	-0.0698329	0.249529	-0.279859	0.779586	1		0.249927	0.249365	1.00225	0.316222	1		-0.0277658	0.248846	-0.111578	0.911158	0.999998		0.0540925	0.248657	0.217539	0.827789	0.999992		0.00916211	0.248612	0.0368531	0.970602	0.999999
ENSG00000027847	794.047	0.025511	0.351256	0.0726277	0.942102	1		-0.106495	0.351779	-0.302734	0.762093	1		0.0146419	0.349	0.0419538	0.966536	0.999998		0.394584	0.347973	1.13395	0.256816	0.999992		0.0117621	0.348248	0.0337751	0.973057	0.999999
ENSG00000027869	297.019	-0.00724626	0.686702	-0.0105523	0.991581	1		1.8135	0.686982	2.63981	0.00829533	1		0.20743	0.687193	0.301851	0.762765	0.999998		0.109393	0.687218	0.159183	0.873525	0.999992		-0.101304	0.687213	-0.147413	0.882806	0.999999
ENSG00000028116	1820.53	-0.812543	0.589065	-1.37938	0.167778	0.978956		-0.894471	0.589133	-1.51829	0.128942	1		-0.0344534	0.588552	-0.0585392	0.953319	0.999998		-0.168094	0.588523	-0.285621	0.775169	0.999992		-0.0522257	0.588485	-0.0887461	0.929284	0.999999
ENSG00000028137	1168.41	-0.278585	0.658609	-0.42299	0.672303	1		0.606086	0.658393	0.920554	0.357283	1		0.0227562	0.657925	0.0345879	0.972408	0.999998		-0.126061	0.657907	-0.19161	0.848048	0.999992		0.0931565	0.657874	0.141602	0.887394	0.999999
ENSG00000028203	3735.37	-0.207303	0.31954	-0.648754	0.516497	1		-0.414257	0.319721	-1.29568	0.195085	1		0.248923	0.319036	0.780234	0.435253	0.999998		-0.0686176	0.319035	-0.215078	0.829706	0.999992		0.0563356	0.318937	0.176636	0.859794	0.999999
ENSG00000028277	610.782	1.22961	0.587372	2.09341	0.0363128	0.978956		1.36387	0.587334	2.32214	0.0202256	1		0.0663212	0.585612	0.113251	0.909831	0.999998		-0.281672	0.585629	-0.480973	0.630536	0.999992		-0.24777	0.585522	-0.423161	0.672178	0.999999
ENSG00000028310	2659.4	-0.0675561	0.361203	-0.187031	0.851637	1		0.0971591	0.361148	0.269028	0.787908	1		-0.0854565	0.360758	-0.23688	0.81275	0.999998		-0.482397	0.3608	-1.33702	0.181217	0.999992		-0.173324	0.360579	-0.480684	0.630741	0.999999
ENSG00000028528	6750.58	-0.0465629	0.198124	-0.235019	0.814194	1		-0.11483	0.198208	-0.579341	0.562359	1		0.0593303	0.197711	0.300085	0.764112	0.999998		0.0299815	0.197593	0.151734	0.879397	0.999992		-0.0590113	0.197567	-0.29869	0.765176	0.999999
ENSG00000028839	1306.12	-0.236741	0.319234	-0.741591	0.458335	1		0.0957028	0.318835	0.300164	0.764052	1		-0.0420102	0.318362	-0.131957	0.895018	0.999998		-0.045023	0.317965	-0.141598	0.887398	0.999992		0.0223393	0.317726	0.0703097	0.943947	0.999999
ENSG00000029153	584.323	0.574934	0.660868	0.869969	0.384317	1		1.25758	0.660637	1.90359	0.0569631	1		-0.755795	0.659777	-1.14553	0.251989	0.999998		-0.133507	0.659535	-0.202426	0.839584	0.999992		0.042988	0.659479	0.0651847	0.948027	0.999999
ENSG00000029363	10061	-0.0237571	0.35196	-0.0674994	0.946184	1		-0.192448	0.352006	-0.546718	0.584573	1		-0.421605	0.351807	-1.1984	0.230761	0.999998		-0.592101	0.351785	-1.68313	0.0923491	0.999992		-0.179135	0.351718	-0.509314	0.610532	0.999999
ENSG00000029364	4671.72	0.000251914	0.199905	0.00126017	0.998995	1		-0.0745091	0.200028	-0.372494	0.709525	1		-0.0045893	0.199415	-0.0230139	0.981639	0.999998		0.018512	0.199205	0.0929293	0.92596	0.999992		0.0617962	0.199102	0.310375	0.756275	0.999999
ENSG00000029534	392.947	0.695269	0.573109	1.21315	0.225072	0.978956		0.256923	0.573628	0.447892	0.654231	1		-0.0411895	0.573608	-0.0718078	0.942755	0.999998		-0.020932	0.573181	-0.036519	0.970869	0.999992		0.231788	0.572778	0.404673	0.685718	0.999999
ENSG00000029559	0	NA	NA	NA	NA	NA		NA	NA	NA	NA	NA		NA	NA	NA	NA	NA		NA	NA	NA	NA	NA		NA	NA	NA	NA	NA
ENSG00000029639	581.492	-0.638468	0.425898	-1.49911	0.133845	0.978956		-0.247292	0.424994	-0.581872	0.560653	1		-0.123413	0.422319	-0.292226	0.770114	0.999998		-0.200733	0.42195	-0.475727	0.634269	0.999992		-0.0352039	0.421539	-0.0835128	0.933444	0.999999
ENSG00000029725	5905.55	-0.0405522	0.441859	-0.0917762	0.926876	1		-0.24139	0.441931	-0.546218	0.584916	1		0.0103238	0.441504	0.0233833	0.981345	0.999998		-0.100049	0.441479	-0.226622	0.820718	0.999992		-0.0968672	0.441461	-0.219424	0.82632	0.999999
ENSG00000029993	7816.93	-0.884794	0.458848	-1.92829	0.0538186	0.978956		-0.808138	0.458848	-1.76123	0.0781988	1		0.0814748	0.458736	0.177607	0.859031	0.999998		0.155	0.458699	0.337913	0.735429	0.999992		0.146264	0.458687	0.318875	0.749821	0.999999
ENSG00000030066	10683.2	0.131237	0.430065	0.305157	0.760247	1		-0.347156	0.430147	-0.807066	0.419629	1		-0.00164755	0.429897	-0.00383244	0.996942	0.999998		-0.0456069	0.429876	-0.106093	0.915508	0.999992		0.047886	0.42986	0.111399	0.9113	0.999999
ENSG00000030110	6110.43	0.176536	0.403052	0.437998	0.661388	1		0.203042	0.403065	0.503745	0.614441	1		0.00993004	0.402623	0.0246634	0.980323	0.999998		0.0954498	0.402564	0.237105	0.812576	0.999992		0.0513719	0.40255	0.127616	0.898453	0.999999
ENSG00000030304	0	NA	NA	NA	NA	NA		NA	NA	NA	NA	NA		NA	NA	NA	NA	NA		NA	NA	NA	NA	NA		NA	NA	NA	NA	NA
ENSG00000030419	2127.53	0.764654	0.629767	1.21419	0.224677	0.978956		-0.0642815	0.629742	-0.102076	0.918696	1		0.190653	0.629805	0.302717	0.762105	0.999998		0.102963	0.629809	0.163483	0.870138	0.999992		0.129638	0.629811	0.205837	0.836918	0.999999
ENSG00000030582	5848.63	-0.0902572	0.536663	-0.168182	0.86644	1		-0.0853024	0.536674	-0.158946	0.873711	1		-0.21469	0.536432	-0.40022	0.688995	0.999998		0.210599	0.536376	0.392634	0.69459	0.999992		0.25086	0.536365	0.467705	0.639996	0.999999
ENSG00000031003	4031.37	0.620904	0.376649	1.64849	0.0992514	0.978956		0.0154238	0.376919	0.0409207	0.967359	1		-0.0497275	0.376238	-0.13217	0.89485	0.999998		-0.161848	0.376179	-0.430241	0.66702	0.999992		-0.0939742	0.376123	-0.249849	0.802704	0.999999
ENSG00000031081	62.3455	0.783805	0.699539	1.12046	0.262518	0.978956		1.06192	0.699485	1.51815	0.128977	1		0.556191	0.69901	0.795683	0.426216	0.999998		1.13389	0.698846	1.62251	0.104694	0.999992		0.697478	0.698888	0.997983	0.318288	0.999999
ENSG00000031691	722.108	-0.250817	0.326091	-0.769163	0.441797	1		-0.547922	0.327268	-1.67423	0.0940859	1		-0.0762906	0.324594	-0.235034	0.814183	0.999998		-0.00869448	0.3238	-0.0268514	0.978578	0.999992		-0.0103449	0.323529	-0.0319752	0.974492	0.999999
ENSG00000031698	9992.93	0.35509	0.308379	1.15147	0.249538	0.978956		0.507282	0.308363	1.64508	0.0999527	1		0.112891	0.308104	0.366406	0.714062	0.999998		0.125624	0.308054	0.4078	0.683421	0.999992		0.0480869	0.308043	0.156105	0.875951	0.999999
ENSG00000031823	5650.54	0.288871	0.409268	0.705823	0.480298	1		0.328587	0.409275	0.802853	0.42206	1		0.023222	0.409212	0.0567482	0.954746	0.999998		0.046133	0.409145	0.112755	0.910225	0.999992		-0.0494574	0.409134	-0.120883	0.903784	0.999999
ENSG00000032219	1763.97	0.904741	0.509382	1.77616	0.0757073	0.978956		-0.139093	0.509913	-0.272777	0.785024	1		-0.0687511	0.508913	-0.135094	0.892537	0.999998		-0.258511	0.508869	-0.508012	0.611445	0.999992		-0.00170103	0.508749	-0.00334355	0.997332	0.999999
ENSG00000032389	2027.85	-0.588352	0.404888	-1.45312	0.14619	0.978956		-0.295171	0.40469	-0.729377	0.465771	1		-0.0852731	0.403852	-0.211149	0.832771	0.999998		-0.0169663	0.403671	-0.0420299	0.966475	0.999992		0.0469464	0.403587	0.116323	0.907397	0.999999
ENSG00000032444	4074.99	0.973832	0.549011	1.77379	0.0760976	0.978956		1.13017	0.549002	2.0586	0.039533	1		0.119191	0.548859	0.217161	0.828083	0.999998		0.30106	0.5488	0.548579	0.583295	0.999992		0.150357	0.548799	0.273974	0.784104	0.999999
ENSG00000032742	797.56	-0.976185	0.571913	-1.70688	0.0878448	0.978956		-1.09513	0.572123	-1.91416	0.0556001	1		-0.00907779	0.570897	-0.0159009	0.987313	0.999998		-0.144212	0.570815	-0.252641	0.800545	0.999992		-0.0240864	0.570709	-0.0422043	0.966336	0.999999
ENSG00000033011	1668.69	-0.395602	0.341978	-1.1568	0.247353	0.978956		0.167248	0.341387	0.489907	0.6242	1		0.047898	0.340703	0.140586	0.888197	0.999998		0.182423	0.340353	0.535983	0.59197	0.999992		-0.0645347	0.340411	-0.189579	0.849639	0.999999
ENSG00000033030	2936.06	0.0971381	0.273062	0.355737	0.722038	1		-0.189196	0.273381	-0.692058	0.488901	1		0.169327	0.272714	0.620894	0.534669	0.999998		0.216704	0.272481	0.7953	0.426439	0.999992		0.170802	0.27242	0.626982	0.530671	0.999999
ENSG00000033050	8454.93	0.0348067	0.295327	0.117858	0.90618	1		0.267596	0.295279	0.906248	0.364804	1		-0.142474	0.294905	-0.483118	0.629012	0.999998		-0.144962	0.294844	-0.491657	0.622962	0.999992		-0.164132	0.294821	-0.556716	0.577722	0.999999
ENSG00000033100	2198.19	0.601292	0.387707	1.55089	0.120928	0.978956		0.250527	0.38799	0.645703	0.518471	1		0.153563	0.386858	0.396948	0.691406	0.999998		-0.292724	0.386924	-0.756541	0.449325	0.999992		0.101799	0.386678	0.263267	0.792345	0.999999
ENSG00000033122	0.380509	0	0.26676	0	1	1		0	0.26676	0	1	1		-0.00349278	0.26676	-0.0130934	0.989553	0.999998		-0.0109237	0.267753	-0.0407976	0.967457	0.999992		0.299945	0.27048	1.10894	0.267457	0.999999
ENSG00000033170	1794.94	-0.0781948	0.461575	-0.169409	0.865475	1		-0.387393	0.461876	-0.838739	0.401616	1		-0.196827	0.460572	-0.427354	0.669121	0.999998		-0.302636	0.46049	-0.657205	0.511049	0.999992		-0.253858	0.46042	-0.551363	0.581385	0.999999
ENSG00000033178	4838.53	0.289454	0.378462	0.764816	0.444381	1		-0.106485	0.378642	-0.281229	0.778534	1		-0.00101333	0.377997	-0.00268078	0.997861	0.999998		-0.0107002	0.377931	-0.0283125	0.977413	0.999992		0.034287	0.377894	0.0907318	0.927706	0.999999
ENSG00000033327	4288.07	0.0878157	0.522706	0.168002	0.866582	1		-0.446099	0.522855	-0.853199	0.393549	1		-0.0579564	0.522375	-0.110948	0.911658	0.999998		-0.283619	0.522365	-0.542952	0.587163	0.999992		-0.24447	0.522345	-0.468024	0.639767	0.999999
ENSG00000033627	0.190254	0	0.26676	0	1	1		0	0.26676	0	1	1		-0.00349278	0.26676	-0.0130934	0.989553	0.999998		-0.0155151	0.26676	-0.0581614	0.95362	0.999992		0.188608	0.267338	0.705502	0.480498	0.999999
ENSG00000033800	4816.13	0.467145	0.311477	1.49977	0.133673	0.978956		0.12975	0.311661	0.416319	0.677176	1		-0.0577644	0.310965	-0.185758	0.852634	0.999998		-0.151129	0.310894	-0.486112	0.626888	0.999992		-0.182747	0.310857	-0.587882	0.556612	0.999999
ENSG00000033867	2391.7	0.48638	0.494836	0.982911	0.325651	1		0.0836052	0.495052	0.168882	0.86589	1		-0.041483	0.494043	-0.0839663	0.933083	0.999998		-0.218763	0.49401	-0.442832	0.657887	0.999992		-0.13352	0.49396	-0.270306	0.786925	0.999999
ENSG00000034053	14.7063	-0.274526	0.560409	-0.489867	0.624228	1		-0.273309	0.560126	-0.487941	0.625591	1		0.559525	0.564614	0.990986	0.321692	0.999998		0.743268	0.565439	1.3145	0.188679	0.999992		0.414565	0.565194	0.733492	0.463258	0.999999
ENSG00000034152	6475.49	0.774366	0.465262	1.66436	0.0960396	0.978956		0.844518	0.465263	1.81514	0.069502	1		-0.213509	0.464912	-0.459246	0.646057	0.999998		-0.0793515	0.464862	-0.170699	0.86446	0.999992		-0.0793302	0.464848	-0.170659	0.864492	0.999999
ENSG00000034239	0	NA	NA	NA	NA	NA		NA	NA	NA	NA	NA		NA	NA	NA	NA	NA		NA	NA	NA	NA	NA		NA	NA	NA	NA	NA
ENSG00000034510	19481	-0.409763	0.32137	-1.27505	0.202291	0.978956		-0.0625625	0.32134	-0.194692	0.845634	1		-0.0814221	0.321295	-0.253419	0.799945	0.999998		-0.0658497	0.321268	-0.204968	0.837597	0.999992		-0.213623	0.321268	-0.664939	0.506089	0.999999
ENSG00000034533	457.455	-0.844418	0.558015	-1.51325	0.130215	0.978956		-0.729177	0.557934	-1.30692	0.191239	1		-0.643883	0.556034	-1.15799	0.246867	0.999998		-0.248474	0.555366	-0.447407	0.654582	0.999992		-0.431963	0.555383	-0.777776	0.436701	0.999999
ENSG00000034677	1444.29	0.683713	0.379383	1.80217	0.0715182	0.978956		0.625013	0.379512	1.64689	0.0995817	1		-0.00212671	0.377875	-0.00562809	0.995509	0.999998		-0.0650556	0.377675	-0.172253	0.863239	0.999992		-0.112866	0.377597	-0.298907	0.765011	0.999999
ENSG00000034693	1414.38	-0.395711	0.407602	-0.970826	0.331635	1		0.0180042	0.407182	0.0442167	0.964732	1		0.0360782	0.405811	0.0889041	0.929158	0.999998		0.0758098	0.405588	0.186913	0.851729	0.999992		-0.0214017	0.405554	-0.0527715	0.957914	0.999999
ENSG00000034713	3332.74	0.473115	0.400722	1.18066	0.237739	0.978956		0.582955	0.400709	1.45481	0.145722	1		-0.0527696	0.400468	-0.13177	0.895166	0.999998		0.0631356	0.400321	0.157712	0.874683	0.999992		0.023556	0.400287	0.0588479	0.953073	0.999999
ENSG00000034971	0	NA	NA	NA	NA	NA		NA	NA	NA	NA	NA		NA	NA	NA	NA	NA		NA	NA	NA	NA	NA		NA	NA	NA	NA	NA
ENSG00000035115	639.69	0.668915	0.625872	1.06877	0.285172	0.984031		0.290761	0.626035	0.464449	0.642326	1		0.14339	0.626028	0.229048	0.818832	0.999998		-0.218955	0.626049	-0.34974	0.726534	0.999992		-0.106219	0.625928	-0.169699	0.865247	0.999999
ENSG00000035141	4969.26	-0.479053	0.333222	-1.43764	0.150536	0.978956		-0.251817	0.333155	-0.755855	0.449736	1		-0.166335	0.332886	-0.499675	0.617304	0.999998		-0.340672	0.332842	-1.02352	0.30606	0.999992		-0.225793	0.332769	-0.678528	0.497437	0.999999
ENSG00000035403	6142.23	0.914215	0.496254	1.84223	0.0654411	0.978956		0.594473	0.496299	1.19781	0.23099	1		-0.287596	0.496111	-0.579701	0.562116	0.999998		-0.418965	0.496089	-0.844536	0.39837	0.999992		-0.465807	0.496077	-0.93898	0.347741	0.999999
ENSG00000035499	2216.41	-1.14539	0.575717	-1.98949	0.0466466	0.978956		-1.23317	0.575768	-2.14179	0.0322105	1		0.0440359	0.57564	0.076499	0.939022	0.999998		0.110571	0.575572	0.192106	0.847659	0.999992		0.0872182	0.575552	0.151538	0.879551	0.999999
ENSG00000035664	407.901	-0.709097	0.480428	-1.47597	0.139952	0.978956		0.167574	0.478485	0.350217	0.726176	1		0.0950637	0.478528	0.198658	0.84253	0.999998		-0.0482415	0.4782	-0.100881	0.919645	0.999992		0.147579	0.477641	0.308974	0.757341	0.999999
ENSG00000035681	3587.14	0.0136253	0.415279	0.03281	0.973826	1		-0.29431	0.415452	-0.70841	0.478691	1		-0.347266	0.414735	-0.83732	0.402412	0.999998		-0.455581	0.414681	-1.09863	0.271929	0.999992		-0.453605	0.414643	-1.09396	0.273971	0.999999
ENSG00000035687	5519.84	-0.209362	0.422153	-0.495939	0.619937	1		-0.270035	0.422194	-0.639601	0.522432	1		-0.152349	0.421748	-0.361233	0.717925	0.999998		-0.25259	0.421715	-0.598959	0.5492	0.999992		-0.255876	0.421694	-0.606782	0.543996	0.999999
ENSG00000035720	60.8363	-0.0762571	0.600322	-0.127027	0.898919	1		0.199431	0.600559	0.332076	0.739832	1		0.574221	0.602	0.953855	0.340157	0.999998		0.748285	0.602254	1.24247	0.214061	0.999992		0.948127	0.602391	1.57394	0.115501	0.999999
ENSG00000035862	7075.67	1.17192	0.601832	1.94725	0.0515043	0.978956		0.902381	0.601854	1.49934	0.133786	1		-0.164388	0.601635	-0.273235	0.784672	0.999998		-0.303356	0.601629	-0.504225	0.614104	0.999992		-0.235668	0.601621	-0.391722	0.695264	0.999999
ENSG00000035928	9563.6	-0.154328	0.425215	-0.362941	0.716649	1		-0.470742	0.425284	-1.10689	0.268341	1		0.0118851	0.425018	0.0279637	0.977691	0.999998		-0.0920427	0.425	-0.216571	0.828543	0.999992		-0.180324	0.424995	-0.424296	0.67135	0.999999
ENSG00000036054	1459.1	0.512037	0.492093	1.04053	0.298094	0.987104		0.872303	0.491922	1.77325	0.0761869	1		0.00143446	0.491023	0.00292137	0.997669	0.999998		-0.00290736	0.490877	-0.00592278	0.995274	0.999992		0.527645	0.490647	1.07541	0.282193	0.999999
ENSG00000036257	5863.12	0.224459	0.269114	0.834068	0.404243	1		0.145026	0.269187	0.538757	0.590055	1		-0.12098	0.268546	-0.450499	0.652351	0.999998		-0.0477663	0.268421	-0.177953	0.85876	0.999992		-0.0223279	0.268373	-0.0831975	0.933695	0.999999
ENSG00000036448	1030.23	-0.559477	0.546358	-1.02401	0.30583	0.992155		-0.489853	0.546361	-0.896573	0.369947	1		-0.186913	0.545015	-0.342951	0.731635	0.999998		-0.133347	0.544872	-0.244731	0.806665	0.999992		-0.341601	0.544889	-0.626919	0.530712	0.999999
ENSG00000036473	4.31385	-0.245785	0.656573	-0.374346	0.708147	1		-0.779504	0.647436	-1.20399	0.228595	1		-0.137798	0.667248	-0.206517	0.836387	0.999998		-0.250519	0.668897	-0.374526	0.708013	0.999992		0.0827407	0.671962	0.123133	0.902002	0.999999
ENSG00000036530	101.769	0.351676	0.640408	0.549144	0.582907	1		0.614262	0.640043	0.959721	0.337196	1		0.382421	0.64176	0.595894	0.551246	0.999998		0.361665	0.641065	0.564163	0.572643	0.999992		0.425243	0.640622	0.663796	0.506821	0.999999
ENSG00000036549	2320.04	0.182414	0.294331	0.619757	0.535418	1		-0.161665	0.294762	-0.548461	0.583376	1		-0.123364	0.293796	-0.419897	0.674561	0.999998		0.193165	0.293334	0.658516	0.510207	0.999992		-0.0344185	0.293373	-0.11732	0.906607	0.999999
ENSG00000036565	1.0637	0	0.293993	0	1	1		0	0.293538	0	1	1		0.19398	0.300087	0.646413	0.518012	0.999998		-0.00210967	0.300621	-0.0070177	0.994401	0.999992		0.308414	0.302335	1.0201	0.307679	0.999999
ENSG00000036672	51.2041	-0.485827	0.656505	-0.74002	0.459288	1		-0.0395712	0.65709	-0.060222	0.951979	1		0.236231	0.659048	0.358442	0.720012	0.999998		0.561595	0.659413	0.851658	0.394404	0.999992		0.0479652	0.659234	0.0727591	0.941998	0.999999
ENSG00000036828	0	NA	NA	NA	NA	NA		NA	NA	NA	NA	NA		NA	NA	NA	NA	NA		NA	NA	NA	NA	NA		NA	NA	NA	NA	NA
ENSG00000037042	1685.41	0.248124	0.553374	0.448385	0.653876	1		0.358473	0.553364	0.647807	0.51711	1		0.00260974	0.553491	0.00471505	0.996238	0.999998		0.093172	0.55336	0.168375	0.866288	0.999992		-0.090606	0.553366	-0.163736	0.869939	0.999999
ENSG00000037241	1873.6	-0.874481	0.551687	-1.5851	0.112943	0.978956		-0.414035	0.551485	-0.750763	0.452795	1		0.0878062	0.550947	0.159373	0.873375	0.999998		0.0575316	0.550888	0.104434	0.916825	0.999992		0.176627	0.550841	0.320651	0.748475	0.999999
ENSG00000037280	565.747	-1.57698	0.655061	-2.40737	0.0160678	0.978956		-1.06496	0.654757	-1.6265	0.103843	1		0.239024	0.654246	0.365342	0.714856	0.999998		0.236227	0.654172	0.361109	0.718018	0.999992		0.0836461	0.65417	0.127866	0.898255	0.999999
ENSG00000037474	9802.77	-0.0283383	0.285015	-0.0994275	0.920799	1		-0.0220951	0.285034	-0.0775174	0.938212	1		-0.0550312	0.284669	-0.193316	0.846711	0.999998		-0.0572896	0.284616	-0.201288	0.840474	0.999992		-0.10291	0.284599	-0.361596	0.717654	0.999999
ENSG00000037637	3209.54	0.473252	0.308785	1.53263	0.125368	0.978956		0.327778	0.30892	1.06104	0.288671	1		-0.00589181	0.308252	-0.0191136	0.98475	0.999998		0.0754966	0.30805	0.245079	0.806395	0.999992		0.0123905	0.308009	0.0402279	0.967911	0.999999
ENSG00000037749	489.956	0.211635	0.621376	0.34059	0.733412	1		-0.599225	0.622332	-0.962869	0.335613	1		0.0785824	0.62008	0.126729	0.899155	0.999998		0.233414	0.619882	0.376546	0.706511	0.999992		0.274518	0.619815	0.442903	0.657836	0.999999
ENSG00000037757	2247.6	0.0970552	0.447356	0.216953	0.828245	1		0.025396	0.447417	0.0567612	0.954735	1		-0.266727	0.44743	-0.596131	0.551088	0.999998		-0.198013	0.447252	-0.442734	0.657958	0.999992		-0.0269171	0.447133	-0.0601993	0.951997	0.999999
ENSG00000037897	616.447	-0.904479	0.540965	-1.67197	0.0945298	0.978956		-0.0747969	0.539803	-0.138563	0.889795	1		0.18359	0.538377	0.341007	0.733098	0.999998		-0.311072	0.538506	-0.577657	0.563496	0.999992		0.0331098	0.538175	0.0615224	0.950943	0.999999
ENSG00000037965	15.4816	-1.1013	0.696488	-1.58122	0.113828	0.978956		-0.0142221	0.692906	-0.0205253	0.983624	1		-0.420077	0.690519	-0.60835	0.542955	0.999998		-0.0160537	0.68801	-0.0233335	0.981384	0.999992		-0.149851	0.687929	-0.21783	0.827562	0.999999
ENSG00000038002	426.808	0.272823	0.362874	0.751838	0.452148	1		0.138948	0.363787	0.38195	0.702499	1		0.166861	0.356904	0.467523	0.640126	0.999998		0.0212123	0.356435	0.0595124	0.952544	0.999992		0.167434	0.355728	0.47068	0.637869	0.999999
ENSG00000038210	2493.2	-0.127505	0.414325	-0.307742	0.758279	1		-0.714845	0.414775	-1.72345	0.0848068	1		-0.0864071	0.413835	-0.208796	0.834607	0.999998		-0.201401	0.413758	-0.486761	0.626428	0.999992		-0.0298336	0.413654	-0.0721222	0.942505	0.999999
ENSG00000038219	3780.37	0.815767	0.468813	1.74007	0.0818466	0.978956		0.244363	0.468999	0.521031	0.602345	1		0.124695	0.468328	0.266256	0.790042	0.999998		0.0566246	0.468286	0.120919	0.903755	0.999992		-0.101623	0.468285	-0.21701	0.8282	0.999999
ENSG00000038274	5274.02	-0.031296	0.251184	-0.124594	0.900845	1		-0.274838	0.251378	-1.09332	0.274251	1		-0.0978986	0.250724	-0.390464	0.696194	0.999998		-0.0434064	0.250577	-0.173226	0.862474	0.999992		-0.0282451	0.25052	-0.112746	0.910232	0.999999
ENSG00000038295	0	NA	NA	NA	NA	NA		NA	NA	NA	NA	NA		NA	NA	NA	NA	NA		NA	NA	NA	NA	NA		NA	NA	NA	NA	NA
ENSG00000038358	7855.31	0.20887	0.248155	0.841692	0.399961	1		-0.000531985	0.248259	-0.00214286	0.99829	1		-0.0640697	0.247865	-0.258486	0.796032	0.999998		-0.0592539	0.247777	-0.239142	0.810996	0.999992		-0.214712	0.247776	-0.866558	0.386184	0.999999
ENSG00000038382	3377.96	0.995303	0.525968	1.89233	0.0584474	0.978956		0.282042	0.526151	0.536047	0.591926	1		0.168657	0.525607	0.32088	0.748301	0.999998		0.388958	0.525533	0.74012	0.459227	0.999992		0.279428	0.525528	0.53171	0.594927	0.999999
ENSG00000038427	7.38211	0	0.504003	0	1	1		0	0.50362	0	1	1		-0.264446	0.512565	-0.515927	0.605905	0.999998		-0.384518	0.51315	-0.749329	0.453659	0.999992		-0.368544	0.513609	-0.717556	0.473031	0.999999
ENSG00000038532	3600.4	0.579375	0.347988	1.66493	0.0959275	0.978956		0.371537	0.348128	1.06724	0.285862	1		0.125266	0.347285	0.360699	0.718324	0.999998		0.087317	0.347191	0.251495	0.801431	0.999992		-0.0609853	0.347188	-0.175655	0.860565	0.999999
ENSG00000038945	1473.75	0.805738	0.450327	1.78923	0.073578	0.978956		0.417943	0.450612	0.9275	0.353667	1		-0.0443504	0.449884	-0.0985819	0.92147	0.999998		-0.0866171	0.449716	-0.192604	0.847269	0.999992		-0.0453139	0.449612	-0.100784	0.919722	0.999999
ENSG00000039068	3.47005	0.738042	0.564983	1.30631	0.191448	0.978956		0.499361	0.561723	0.888981	0.374013	1		0.432757	0.572513	0.75589	0.449715	0.999998		0.278598	0.574009	0.485355	0.627424	0.999992		0.580857	0.577482	1.00584	0.314491	0.999999
ENSG00000039123	7190.21	-0.425425	0.469548	-0.906031	0.36492	1		-0.541421	0.469586	-1.15298	0.24892	1		-0.0275737	0.469311	-0.0587536	0.953148	0.999998		-0.124981	0.469291	-0.266318	0.789995	0.999992		-0.0866155	0.469276	-0.184573	0.853564	0.999999
ENSG00000039139	0	NA	NA	NA	NA	NA		NA	NA	NA	NA	NA		NA	NA	NA	NA	NA		NA	NA	NA	NA	NA		NA	NA	NA	NA	NA
ENSG00000039319	1729.96	-0.00622534	0.510343	-0.0121983	0.990267	1		-0.63975	0.51081	-1.25242	0.210415	1		0.0885303	0.509645	0.17371	0.862094	0.999998		0.11138	0.509551	0.218585	0.826973	0.999992		-0.107496	0.509565	-0.210956	0.832922	0.999999
ENSG00000039523	2450.72	0.337417	0.40675	0.829544	0.406797	1		0.578963	0.406668	1.42367	0.154541	1		0.0203994	0.406476	0.050186	0.959974	0.999998		0.319649	0.406205	0.786917	0.431331	0.999992		0.320749	0.406151	0.789729	0.429686	0.999999
ENSG00000039537	0	NA	NA	NA	NA	NA		NA	NA	NA	NA	NA		NA	NA	NA	NA	NA		NA	NA	NA	NA	NA		NA	NA	NA	NA	NA
ENSG00000039560	1452.49	-1.00381	0.689106	-1.45668	0.145205	0.978956		-1.30494	0.689147	-1.89355	0.0582844	1		0.121622	0.68898	0.176525	0.859881	0.999998		-0.159118	0.688979	-0.230947	0.817356	0.999992		-6.2974e-07	0.688969	-9.14033e-07	0.999999	0.999999
ENSG00000039600	3.43903	0.3643	0.552629	0.659212	0.50976	1		0	0.546714	0	1	1		0.245746	0.572268	0.429424	0.667615	0.999998		0.0852337	0.573395	0.148647	0.881832	0.999992		-0.362217	0.571263	-0.634063	0.52604	0.999999
ENSG00000039650	1516.71	0.739462	0.635457	1.16367	0.244558	0.978956		0.992611	0.635434	1.5621	0.118264	1		0.0486981	0.635444	0.0766364	0.938913	0.999998		0.0698876	0.635385	0.109992	0.912415	0.999992		-0.0125738	0.635373	-0.0197896	0.984211	0.999999
ENSG00000039987	2.49095	0.203766	0.444212	0.458714	0.64644	1		0.723772	0.44794	1.61578	0.106142	1		0.254567	0.453074	0.561865	0.574208	0.999998		-0.00765292	0.453499	-0.0168752	0.986536	0.999992		0.12796	0.455513	0.280914	0.778776	0.999999
ENSG00000040199	881.485	0.38466	0.384504	1.00041	0.317114	0.996958		-0.0366483	0.385482	-0.0950713	0.924258	1		0.0539762	0.382138	0.141248	0.887674	0.999998		0.0807958	0.381738	0.211653	0.832378	0.999992		0.117169	0.381549	0.307088	0.758777	0.999999
ENSG00000040275	2543.02	-0.629633	0.453054	-1.38975	0.164605	0.978956		-0.965651	0.453275	-2.13039	0.0331398	1		0.0215434	0.452887	0.047569	0.96206	0.999998		0.0315643	0.452784	0.0697116	0.944423	0.999992		-0.054492	0.452764	-0.120354	0.904203	0.999999
ENSG00000040341	2769.01	0.090701	0.282848	0.32067	0.74846	1		-0.144771	0.283157	-0.511275	0.609158	1		-0.113539	0.281807	-0.402897	0.687024	0.999998		-0.167053	0.281641	-0.593143	0.553085	0.999992		-0.162476	0.281551	-0.577076	0.563888	0.999999
ENSG00000040487	911.92	0.257666	0.547343	0.470759	0.637813	1		0.472694	0.547231	0.863792	0.387702	1		0.230172	0.546379	0.421269	0.673559	0.999998		0.715593	0.546	1.31061	0.189989	0.999992		0.907899	0.545889	1.66316	0.0962813	0.999999
ENSG00000040531	1870.79	0.748878	0.419285	1.78608	0.0740858	0.978956		0.687211	0.419366	1.63869	0.101278	1		0.257744	0.418545	0.61581	0.53802	0.999998		0.283464	0.418375	0.677535	0.498066	0.999992		0.301148	0.418302	0.719929	0.471568	0.999999
ENSG00000040608	3182.49	-0.559686	0.507199	-1.10349	0.269816	0.982738		-0.17723	0.507113	-0.349488	0.726723	1		-0.921978	0.507174	-1.81787	0.0690834	0.999998		0.0175402	0.506879	0.0346043	0.972395	0.999992		-0.144746	0.50688	-0.285563	0.775212	0.999999
ENSG00000040633	4894.08	0.78186	0.456632	1.71223	0.0868541	0.978956		0.764748	0.456648	1.6747	0.0939933	1		-0.133064	0.456435	-0.291529	0.770646	0.999998		-0.045917	0.456364	-0.100615	0.919856	0.999992		-0.134346	0.456354	-0.294391	0.768459	0.999999
ENSG00000040731	0	NA	NA	NA	NA	NA		NA	NA	NA	NA	NA		NA	NA	NA	NA	NA		NA	NA	NA	NA	NA		NA	NA	NA	NA	NA
ENSG00000040933	1076.6	0.438729	0.644773	0.68044	0.496226	1		0.261343	0.644857	0.405273	0.685277	1		-0.381538	0.643993	-0.592457	0.553544	0.999998		-0.396106	0.643949	-0.61512	0.538475	0.999992		-0.485198	0.64394	-0.753483	0.45116	0.999999
ENSG00000041353	30.2287	1.0978	0.681876	1.60996	0.107406	0.978956		0.996665	0.682632	1.46003	0.144281	1		-0.39717	0.670251	-0.59257	0.553469	0.999998		-0.29651	0.668713	-0.443404	0.657474	0.999992		-0.0645062	0.667566	-0.0966289	0.923021	0.999999
ENSG00000041357	8375.9	-0.212568	0.351577	-0.604612	0.545437	1		-0.147977	0.351579	-0.420892	0.673834	1		-0.0522967	0.35154	-0.148764	0.88174	0.999998		-0.0468506	0.351482	-0.133294	0.893961	0.999992		0.321648	0.351411	0.915302	0.360033	0.999999
ENSG00000041515	0.285381	0	0.26676	0	1	1		0	0.26676	0	1	1		-0.00349278	0.26676	-0.0130934	0.989553	0.999998		-0.0155151	0.26676	-0.0581614	0.95362	0.999992		0.252035	0.269188	0.936276	0.349131	0.999999
ENSG00000041802	5007.35	0.240425	0.278752	0.862506	0.388409	1		0.418393	0.278702	1.50122	0.133299	1		0.0993645	0.278204	0.357165	0.720969	0.999998		0.0808819	0.278097	0.290841	0.771173	0.999992		0.000156545	0.278072	0.000562967	0.999551	0.999999
ENSG00000041880	1167.62	-0.716617	0.637879	-1.12344	0.261252	0.978956		-0.760237	0.637929	-1.19173	0.233368	1		-0.150239	0.637281	-0.235751	0.813626	0.999998		-0.0810092	0.637225	-0.127128	0.898839	0.999992		-0.198589	0.63722	-0.311649	0.755307	0.999999
ENSG00000041982	0.815797	0	0.280237	0	1	1		0	0.279728	0	1	1		0.285705	0.287496	0.99377	0.320335	0.999998		-0.00223333	0.287642	-0.00776427	0.993805	0.999992		0.168298	0.289067	0.582212	0.560424	0.999999
ENSG00000041988	1059.56	0.521469	0.598249	0.871659	0.383394	1		0.767734	0.598198	1.28341	0.199348	1		-0.200452	0.598343	-0.335011	0.737617	0.999998		0.434007	0.598006	0.725757	0.467988	0.999992		-0.0283152	0.59809	-0.0473427	0.96224	0.999999
ENSG00000042062	0	NA	NA	NA	NA	NA		NA	NA	NA	NA	NA		NA	NA	NA	NA	NA		NA	NA	NA	NA	NA		NA	NA	NA	NA	NA
ENSG00000042088	2810.06	-0.407336	0.339265	-1.20064	0.22989	0.978956		-0.534033	0.339424	-1.57335	0.115638	1		-0.118665	0.338704	-0.350352	0.726075	0.999998		-0.204451	0.33859	-0.603832	0.545956	0.999992		-0.237145	0.338535	-0.700504	0.483613	0.999999
ENSG00000042286	182.753	1.07015	0.684037	1.56447	0.117708	0.978956		0.483658	0.684295	0.706798	0.479692	1		-0.183696	0.684186	-0.268489	0.788323	0.999998		0.0711407	0.683894	0.104023	0.917151	0.999992		-0.458741	0.684069	-0.670606	0.502471	0.999999
ENSG00000042304	0	NA	NA	NA	NA	NA		NA	NA	NA	NA	NA		NA	NA	NA	NA	NA		NA	NA	NA	NA	NA		NA	NA	NA	NA	NA
ENSG00000042317	310.243	0.278897	0.483548	0.576772	0.564094	1		0.330481	0.483605	0.683369	0.494374	1		0.124838	0.480702	0.259698	0.795097	0.999998		-0.652464	0.481852	-1.35408	0.175712	0.999992		-0.357888	0.48071	-0.744498	0.456575	0.999999
ENSG00000042429	2734.54	0.684661	0.404117	1.69421	0.0902245	0.978956		0.568965	0.404198	1.40764	0.159238	1		-0.138114	0.403676	-0.342141	0.732245	0.999998		-0.063998	0.40352	-0.158599	0.873985	0.999992		-0.158524	0.403498	-0.392875	0.694412	0.999999
ENSG00000042445	1766.7	0.224604	0.301668	0.744541	0.456549	1		0.380167	0.301566	1.26064	0.207438	1		-0.0573636	0.300319	-0.191009	0.848519	0.999998		0.191463	0.29981	0.638614	0.523074	0.999992		-0.0997868	0.29991	-0.332722	0.739344	0.999999
ENSG00000042493	2637.27	0.338449	0.522729	0.647466	0.51733	1		0.00093348	0.522872	0.00178529	0.998576	1		-0.510308	0.522158	-0.977305	0.328418	0.999998		-0.761298	0.522144	-1.45802	0.144834	0.999992		-0.430154	0.522058	-0.823958	0.409963	0.999999
ENSG00000042753	3717.36	-0.442256	0.335871	-1.31675	0.187924	0.978956		-0.130605	0.335728	-0.38902	0.697262	1		-0.0257747	0.335392	-0.0768493	0.938743	0.999998		0.177947	0.335197	0.530873	0.595507	0.999992		0.296416	0.335118	0.884512	0.37642	0.999999
ENSG00000042781	0	NA	NA	NA	NA	NA		NA	NA	NA	NA	NA		NA	NA	NA	NA	NA		NA	NA	NA	NA	NA		NA	NA	NA	NA	NA
ENSG00000042813	1.20463	0.148929	0.293619	0.507219	0.612001	1		0.347619	0.294246	1.18139	0.237449	1		-0.000474565	0.297585	-0.00159472	0.998728	0.999998		-0.00193385	0.298939	-0.00646905	0.994838	0.999992		-0.00257533	0.299529	-0.00859794	0.99314	0.999999
ENSG00000042832	123.287	0.203239	0.496584	0.409275	0.682338	1		0.0901676	0.496528	0.181596	0.8559	1		0.417344	0.496911	0.839876	0.400978	0.999998		0.857807	0.497024	1.72589	0.0843676	0.999992		0.0351835	0.496929	0.0708019	0.943555	0.999999
ENSG00000042980	0	NA	NA	NA	NA	NA		NA	NA	NA	NA	NA		NA	NA	NA	NA	NA		NA	NA	NA	NA	NA		NA	NA	NA	NA	NA
ENSG00000043039	1.98275	-0.290135	0.382379	-0.758763	0.447994	1		0.161604	0.385032	0.419715	0.674694	1		-0.000990829	0.386472	-0.00256378	0.997954	0.999998		0.168806	0.389213	0.43371	0.664499	0.999992		-0.00540789	0.389148	-0.0138968	0.988912	0.999999
ENSG00000043093	2533.89	-0.250616	0.372796	-0.672262	0.501417	1		-0.548687	0.373098	-1.47063	0.141392	1		-0.080402	0.372103	-0.216075	0.82893	0.999998		-0.0716128	0.37196	-0.192528	0.847328	0.999992		-0.032496	0.371887	-0.0873814	0.930368	0.999999
ENSG00000043143	6371.83	0.327822	0.485982	0.674555	0.499958	1		-0.317245	0.486118	-0.652608	0.514009	1		0.0631288	0.48575	0.129961	0.896597	0.999998		0.0919408	0.485719	0.189288	0.849867	0.999992		0.0563217	0.48571	0.115957	0.907686	0.999999
ENSG00000043355	1917.06	0.293866	0.662447	0.443607	0.657327	1		0.62076	0.66243	0.937095	0.34871	1		-0.168888	0.662509	-0.254921	0.798784	0.999998		-0.0684454	0.662467	-0.103319	0.91771	0.999992		-0.101942	0.662456	-0.153885	0.8777	0.999999
ENSG00000043462	1393.95	0.533268	0.57732	0.923696	0.355645	1		0.797993	0.577269	1.38236	0.166862	1		-0.333577	0.577222	-0.577902	0.56333	0.999998		-0.29554	0.577098	-0.512115	0.608571	0.999992		-0.291421	0.57705	-0.505018	0.613546	0.999999
ENSG00000043514	1551.02	0.196871	0.365705	0.538333	0.590347	1		0.406922	0.365575	1.1131	0.265665	1		-0.231524	0.364895	-0.634496	0.525757	0.999998		-0.296374	0.364669	-0.812719	0.416379	0.999992		-0.239773	0.364505	-0.657803	0.510665	0.999999
ENSG00000043591	36.0157	0.515393	0.670723	0.768414	0.442241	1		1.28018	0.668103	1.91614	0.0553473	1		0.187752	0.665485	0.282128	0.777845	0.999998		0.306207	0.663842	0.461265	0.644608	0.999992		0.00434819	0.66433	0.00654524	0.994778	0.999999
ENSG00000044012	0	NA	NA	NA	NA	NA		NA	NA	NA	NA	NA		NA	NA	NA	NA	NA		NA	NA	NA	NA	NA		NA	NA	NA	NA	NA
ENSG00000044090	1986.6	0.119684	0.338617	0.35345	0.723751	1		0.125073	0.338691	0.369282	0.711917	1		-0.128276	0.337117	-0.380508	0.703568	0.999998		-0.0871996	0.33688	-0.258845	0.795755	0.999992		0.00178379	0.336746	0.00529713	0.995774	0.999999
ENSG00000044115	10958.4	0.37781	0.460939	0.819654	0.412413	1		0.442619	0.46094	0.960253	0.336928	1		0.344477	0.460773	0.747606	0.454698	0.999998		0.547934	0.460742	1.18924	0.234344	0.999992		0.455065	0.460739	0.987685	0.323307	0.999999
ENSG00000044446	1658.24	-0.167106	0.515854	-0.32394	0.745983	1		-0.751526	0.516308	-1.45558	0.145509	1		-0.070275	0.515162	-0.136414	0.891494	0.999998		-0.0743736	0.515067	-0.144396	0.885188	0.999992		-0.0283327	0.515016	-0.0550133	0.956128	0.999999
ENSG00000044459	1134.97	-1.02535	0.603696	-1.69845	0.0894229	0.978956		-1.05599	0.603761	-1.74903	0.0802861	1		0.133847	0.603052	0.221948	0.824354	0.999998		0.118602	0.602985	0.196692	0.844069	0.999992		0.133455	0.602953	0.221337	0.82483	0.999999
ENSG00000044524	0	NA	NA	NA	NA	NA		NA	NA	NA	NA	NA		NA	NA	NA	NA	NA		NA	NA	NA	NA	NA		NA	NA	NA	NA	NA
ENSG00000044574	24929.8	-0.339256	0.514889	-0.658893	0.509965	1		0.0336976	0.514876	0.065448	0.947817	1		-0.0251054	0.514812	-0.0487662	0.961106	0.999998		-0.0459606	0.514806	-0.0892776	0.928861	0.999992		0.0171022	0.514802	0.0332209	0.973498	0.999999
ENSG00000046604	3036.95	-0.69922	0.609978	-1.1463	0.251669	0.978956		-1.07636	0.610077	-1.76429	0.0776825	1		-0.193769	0.609746	-0.317787	0.750646	0.999998		-0.249163	0.609724	-0.408648	0.682798	0.999992		-0.124885	0.609705	-0.204829	0.837705	0.999999
ENSG00000046647	924.049	-0.212163	0.266735	-0.795406	0.426377	1		-0.026184	0.266391	-0.0982918	0.921701	1		-0.210887	0.263986	-0.798857	0.424373	0.999998		-0.243797	0.263345	-0.925769	0.354566	0.999992		-0.173914	0.262912	-0.66149	0.508298	0.999999
ENSG00000046651	2255.84	0.475051	0.422255	1.12503	0.260575	0.978956		0.135617	0.422451	0.321024	0.748192	1		-0.0114765	0.422157	-0.0271853	0.978312	0.999998		-0.0692152	0.422036	-0.164003	0.869729	0.999992		-0.0491252	0.421963	-0.116421	0.907319	0.999999
ENSG00000046653	0.475636	0	0.26676	0	1	1		0	0.26676	0	1	1		-0.00349278	0.26676	-0.0130934	0.989553	0.999998		-0.00562765	0.268791	-0.0209369	0.983296	0.999992		0.338496	0.271421	1.24713	0.212351	0.999999
ENSG00000046774	0	NA	NA	NA	NA	NA		NA	NA	NA	NA	NA		NA	NA	NA	NA	NA		NA	NA	NA	NA	NA		NA	NA	NA	NA	NA
ENSG00000046889	0	NA	NA	NA	NA	NA		NA	NA	NA	NA	NA		NA	NA	NA	NA	NA		NA	NA	NA	NA	NA		NA	NA	NA	NA	NA
ENSG00000047056	2611.72	0.118441	0.42207	0.280621	0.779001	1		0.391484	0.421961	0.927773	0.353525	1		-0.333235	0.42121	-0.791136	0.428865	0.999998		-0.322698	0.421087	-0.766346	0.44347	0.999992		0.119863	0.420922	0.284764	0.775825	0.999999
ENSG00000047188	2499.78	0.038735	0.347758	0.111385	0.911311	1		-0.381061	0.348182	-1.09443	0.273767	1		-0.0147691	0.346934	-0.0425705	0.966044	0.999998		-0.208871	0.346871	-0.602157	0.547069	0.999992		-0.131044	0.346765	-0.377904	0.705502	0.999999
ENSG00000047230	24.551	-0.267115	0.682996	-0.391093	0.695729	1		-0.122932	0.683214	-0.179932	0.857206	1		-0.269224	0.688358	-0.391111	0.695715	0.999998		-0.0162643	0.68893	-0.0236081	0.981165	0.999992		-0.0966337	0.688993	-0.140254	0.88846	0.999999
ENSG00000047249	1625.7	0.492686	0.347094	1.41946	0.155765	0.978956		0.349522	0.347307	1.00638	0.314235	1		-0.0141946	0.346184	-0.041003	0.967294	0.999998		-0.152715	0.346029	-0.441335	0.65897	0.999992		-0.146243	0.345901	-0.42279	0.672449	0.999999
ENSG00000047315	13882.6	0.352527	0.289263	1.21871	0.222956	0.978956		0.0970072	0.289323	0.33529	0.737406	1		-0.00627186	0.289049	-0.0216983	0.982689	0.999998		-0.063076	0.289017	-0.218243	0.82724	0.999992		-0.0387684	0.288999	-0.134147	0.893286	0.999999
ENSG00000047346	2535.26	1.37824	0.592461	2.32629	0.0200029	0.978956		0.701299	0.592564	1.1835	0.236612	1		-0.0325933	0.592303	-0.055028	0.956116	0.999998		-0.00382435	0.592253	-0.00645729	0.994848	0.999992		-0.0819164	0.592243	-0.138315	0.889991	0.999999
ENSG00000047365	1486.38	1.48172	0.686198	2.15932	0.0308253	0.978956		1.18499	0.686213	1.72686	0.0841928	1		0.0976882	0.686171	0.142367	0.88679	0.999998		0.146638	0.68615	0.213712	0.830772	0.999992		0.0857904	0.686145	0.125033	0.900498	0.999999
ENSG00000047410	12394	-0.0740971	0.396585	-0.186838	0.851788	1		-0.434065	0.396649	-1.09433	0.273811	1		0.0275567	0.396424	0.0695132	0.944581	0.999998		-0.1324	0.396412	-0.333995	0.738383	0.999992		-0.223759	0.396407	-0.564467	0.572436	0.999999
ENSG00000047457	0	NA	NA	NA	NA	NA		NA	NA	NA	NA	NA		NA	NA	NA	NA	NA		NA	NA	NA	NA	NA		NA	NA	NA	NA	NA
ENSG00000047578	920.369	0.477242	0.349075	1.36716	0.171575	0.978956		0.405617	0.349334	1.16112	0.245594	1		0.0455119	0.347364	0.131021	0.895759	0.999998		0.243676	0.346647	0.70295	0.482087	0.999992		-0.0795756	0.346846	-0.229426	0.818538	0.999999
ENSG00000047579	2157.89	0.162626	0.332892	0.488524	0.625179	1		0.0401128	0.333051	0.12044	0.904134	1		0.0723628	0.332713	0.217493	0.827824	0.999998		0.0809211	0.33248	0.243386	0.807706	0.999992		0.103202	0.332371	0.310502	0.756179	0.999999
ENSG00000047597	0.683193	0	0.27249	0	1	1		0	0.271961	0	1	1		0.236597	0.278209	0.850429	0.395087	0.999998		-0.00223032	0.278614	-0.00800505	0.993613	0.999992		0.179622	0.280151	0.641161	0.521418	0.999999
ENSG00000047617	182.77	0.402848	0.603411	0.667618	0.504377	1		-0.584379	0.605565	-0.965015	0.334537	1		0.513021	0.604667	0.848436	0.396195	0.999998		0.296003	0.604491	0.489674	0.624365	0.999992		0.213767	0.604363	0.353706	0.723559	0.999999
ENSG00000047621	1475.06	-0.720948	0.52535	-1.37232	0.169965	0.978956		-0.84345	0.525501	-1.60504	0.108485	1		0.0599465	0.524547	0.114282	0.909014	0.999998		-0.0986603	0.524497	-0.188105	0.850795	0.999992		-0.0197109	0.52443	-0.0375854	0.970018	0.999999
ENSG00000047634	0	NA	NA	NA	NA	NA		NA	NA	NA	NA	NA		NA	NA	NA	NA	NA		NA	NA	NA	NA	NA		NA	NA	NA	NA	NA
ENSG00000047644	2438.98	-0.147296	0.476446	-0.309156	0.757203	1		-0.413235	0.476634	-0.866987	0.385949	1		0.200124	0.475777	0.420625	0.674029	0.999998		0.16515	0.47571	0.347165	0.728467	0.999992		0.0668206	0.475697	0.140469	0.888289	0.999999
ENSG00000047648	0	NA	NA	NA	NA	NA		NA	NA	NA	NA	NA		NA	NA	NA	NA	NA		NA	NA	NA	NA	NA		NA	NA	NA	NA	NA
ENSG00000047662	59.185	1.20966	0.694306	1.74225	0.0814641	0.978956		1.40754	0.694349	2.02713	0.0426486	1		-0.0359295	0.694686	-0.0517204	0.958751	0.999998		-0.123516	0.694809	-0.177769	0.858904	0.999992		-0.209109	0.694844	-0.300944	0.763457	0.999999
ENSG00000047849	4972.97	-0.012445	0.518424	-0.0240054	0.980848	1		0.0519621	0.518426	0.100231	0.920161	1		0.161445	0.518043	0.311645	0.75531	0.999998		-0.227804	0.518049	-0.439734	0.66013	0.999992		-0.16436	0.518029	-0.31728	0.751031	0.999999
ENSG00000047932	3764.2	0.113308	0.512847	0.220939	0.82514	1		-0.168644	0.512932	-0.328785	0.742318	1		-1.06988	0.512725	-2.08665	0.0369197	0.999998		-0.190911	0.512504	-0.372507	0.709515	0.999992		-0.141759	0.512481	-0.276612	0.782078	0.999999
ENSG00000047936	0.397812	0	0.26676	0	1	1		0	0.26676	0	1	1		0.304481	0.267611	1.13778	0.255214	0.999998		-0.0115288	0.267628	-0.0430778	0.96564	0.999992		-0.0124757	0.268644	-0.0464394	0.96296	0.999999
ENSG00000048028	3255.37	0.0912875	0.42797	0.213304	0.83109	1		-0.31014	0.428203	-0.724282	0.468892	1		-0.0216406	0.427392	-0.050634	0.959617	0.999998		0.0459391	0.427299	0.107511	0.914384	0.999992		-0.0387854	0.427283	-0.0907721	0.927674	0.999999
ENSG00000048052	1083.6	1.43281	0.620388	2.30954	0.0209134	0.978956		0.48049	0.620655	0.774165	0.438833	1		-0.0318559	0.620028	-0.0513782	0.959024	0.999998		-0.311953	0.620018	-0.503135	0.614869	0.999992		-0.334077	0.619985	-0.538847	0.589993	0.999999
ENSG00000048140	1312.49	-0.337845	0.49446	-0.68326	0.494442	1		0.554459	0.493787	1.12287	0.261492	1		-0.0582073	0.492887	-0.118094	0.905993	0.999998		0.12871	0.492666	0.261253	0.793898	0.999992		0.0366831	0.492641	0.0744621	0.940643	0.999999
ENSG00000048162	3533.74	-0.698732	0.449837	-1.5533	0.120351	0.978956		0.18827	0.449536	0.418809	0.675356	1		-0.124708	0.449285	-0.277569	0.781343	0.999998		-0.363654	0.449267	-0.809437	0.418264	0.999992		-0.297199	0.44922	-0.661589	0.508235	0.999999
ENSG00000048342	113.975	-0.896686	0.694492	-1.29114	0.196655	0.978956		-0.712588	0.6944	-1.02619	0.304801	1		0.344242	0.693244	0.496566	0.619495	0.999998		0.496294	0.693115	0.716034	0.47397	0.999992		0.23413	0.69314	0.337781	0.735528	0.999999
ENSG00000048392	2299.01	0.964509	0.491946	1.9606	0.0499258	0.978956		0.296479	0.49225	0.602294	0.546978	1		-0.0313322	0.491275	-0.0637773	0.949148	0.999998		0.0893047	0.491162	0.181823	0.855721	0.999992		0.0360616	0.491139	0.0734244	0.941468	0.999999
ENSG00000048405	1336.23	0.612998	0.5024	1.22014	0.222412	0.978956		0.283817	0.502638	0.564656	0.572308	1		-0.971684	0.502053	-1.93542	0.0529386	0.999998		-0.267093	0.501463	-0.532628	0.594291	0.999992		-0.161843	0.501366	-0.322804	0.746844	0.999999
ENSG00000048462	0	NA	NA	NA	NA	NA		NA	NA	NA	NA	NA		NA	NA	NA	NA	NA		NA	NA	NA	NA	NA		NA	NA	NA	NA	NA
ENSG00000048471	2182.7	0.259845	0.582691	0.44594	0.65564	1		-0.255658	0.582885	-0.438608	0.660946	1		0.0817817	0.582182	0.140474	0.888285	0.999998		0.028234	0.582146	0.0484998	0.961318	0.999992		0.131433	0.582117	0.225784	0.821369	0.999999
ENSG00000048540	0	NA	NA	NA	NA	NA		NA	NA	NA	NA	NA		NA	NA	NA	NA	NA		NA	NA	NA	NA	NA		NA	NA	NA	NA	NA
ENSG00000048544	3751.68	-0.427143	0.393444	-1.08565	0.277633	0.984031		-0.513662	0.393526	-1.30528	0.191797	1		0.0580824	0.392956	0.147809	0.882494	0.999998		0.0464442	0.392876	0.118216	0.905897	0.999992		0.0851471	0.392833	0.216751	0.828402	0.999999
ENSG00000048545	0	NA	NA	NA	NA	NA		NA	NA	NA	NA	NA		NA	NA	NA	NA	NA		NA	NA	NA	NA	NA		NA	NA	NA	NA	NA
ENSG00000048649	3943.44	0.521361	0.346044	1.50663	0.131905	0.978956		0.240039	0.346212	0.693328	0.488104	1		0.0205896	0.34537	0.0596161	0.952461	0.999998		-0.130409	0.345317	-0.37765	0.705691	0.999992		-0.194154	0.345289	-0.562294	0.573916	0.999999
ENSG00000048707	3003.27	0.232089	0.631517	0.367511	0.713238	1		-0.406682	0.631631	-0.64386	0.519666	1		0.0262074	0.631262	0.0415158	0.966885	0.999998		-0.069843	0.63125	-0.110642	0.9119	0.999992		-0.172351	0.631247	-0.273033	0.784828	0.999999
ENSG00000048740	13425.2	0.419646	0.593695	0.706837	0.479668	1		-0.622784	0.593749	-1.0489	0.294223	1		-0.144557	0.593635	-0.243512	0.807609	0.999998		-0.287542	0.593631	-0.484378	0.628118	0.999992		-0.437873	0.593631	-0.737618	0.460747	0.999999
ENSG00000048828	9308.49	-0.483161	0.563103	-0.858034	0.390874	1		-0.650921	0.563126	-1.15591	0.24772	1		-0.0630137	0.562975	-0.11193	0.910879	0.999998		-0.108985	0.562965	-0.193591	0.846496	0.999992		-0.114113	0.56296	-0.202702	0.839368	0.999999
ENSG00000048991	4859.96	-0.761563	0.488314	-1.55958	0.11886	0.978956		-0.819572	0.488349	-1.67825	0.0932983	1		0.129028	0.488058	0.26437	0.791495	0.999998		-0.253385	0.488066	-0.519161	0.603648	0.999992		-0.0676194	0.488026	-0.138557	0.8898	0.999999
ENSG00000049089	198.031	-0.629758	0.580734	-1.08442	0.27818	0.984031		0.29971	0.57777	0.518736	0.603945	1		0.142259	0.57494	0.247433	0.804573	0.999998		0.470126	0.573869	0.819223	0.412659	0.999992		0.456083	0.573684	0.795008	0.426609	0.999999
ENSG00000049130	1.44675	0.292676	0.376052	0.778286	0.4364	1		0.304598	0.375539	0.811095	0.417311	1		-0.00120654	0.381491	-0.00316269	0.997477	0.999998		0.269836	0.385538	0.699894	0.483994	0.999992		-0.0066462	0.384851	-0.0172696	0.986222	0.999999
ENSG00000049167	1022.93	-0.729943	0.479631	-1.52188	0.128038	0.978956		-0.71466	0.47971	-1.48977	0.136284	1		0.0399152	0.478253	0.0834605	0.933485	0.999998		-0.0375755	0.478106	-0.0785923	0.937357	0.999992		-0.0156796	0.47801	-0.0328019	0.973833	0.999999
ENSG00000049192	116.91	1.34221	0.629228	2.1331	0.0329167	0.978956		0.172884	0.632245	0.273445	0.784511	1		0.0646012	0.626911	0.103047	0.917926	0.999998		0.0916481	0.626208	0.146354	0.883642	0.999992		-0.00416726	0.626093	-0.00665597	0.994689	0.999999
ENSG00000049239	1438.6	0.254661	0.451776	0.563688	0.572966	1		0.467065	0.451652	1.03413	0.301078	1		-0.0262031	0.450084	-0.0582183	0.953575	0.999998		-0.0117261	0.449915	-0.0260628	0.979207	0.999992		0.140307	0.449788	0.31194	0.755086	0.999999
ENSG00000049245	1942.66	-0.48718	0.339639	-1.4344	0.151457	0.978956		-0.249241	0.339442	-0.734265	0.462787	1		0.0214203	0.338382	0.0633022	0.949526	0.999998		0.041956	0.338161	0.124071	0.901259	0.999992		-0.0384429	0.338115	-0.113698	0.909478	0.999999
ENSG00000049246	949.941	0.0289738	0.667628	0.0433982	0.965384	1		-0.172972	0.667708	-0.259053	0.795594	1		0.0920729	0.667116	0.138016	0.890227	0.999998		0.450017	0.667053	0.674635	0.499908	0.999992		-0.0635731	0.667082	-0.0953003	0.924076	0.999999
ENSG00000049247	7.84037	0	0.420498	0	1	1		0	0.420291	0	1	1		0.444026	0.423703	1.04797	0.294654	0.999998		0.539301	0.424306	1.27102	0.203722	0.999992		0.15127	0.423995	0.356774	0.721261	0.999999
ENSG00000049249	107.829	0	0.399554	0	1	1		0.0216599	0.399545	0.0542114	0.956767	1		0.255561	0.39972	0.63935	0.522595	0.999998		0.371194	0.39976	0.928541	0.353127	0.999992		0.318595	0.399768	0.796948	0.425481	0.999999
ENSG00000049283	5.33738	0.0369367	0.543604	0.0679479	0.945827	1		0.253975	0.544664	0.466296	0.641003	1		0.535563	0.550132	0.973518	0.330296	0.999998		-0.0110615	0.548831	-0.0201547	0.98392	0.999992		0.82825	0.553344	1.49681	0.134443	0.999999
ENSG00000049323	244.456	-0.804552	0.516748	-1.55695	0.119482	0.978956		-0.828797	0.517178	-1.60254	0.109037	1		0.066092	0.51393	0.128601	0.897673	0.999998		0.443219	0.512485	0.864843	0.387125	0.999992		0.134729	0.512738	0.262764	0.792732	0.999999
ENSG00000049449	4805.42	-0.244161	0.401144	-0.608662	0.542749	1		-0.210773	0.401157	-0.525413	0.599296	1		-0.155935	0.400828	-0.389031	0.697254	0.999998		-0.764482	0.400899	-1.90692	0.0565311	0.999992		-0.224332	0.40075	-0.55978	0.575629	0.999999
ENSG00000049540	97.4513	-0.0177548	0.449831	-0.03947	0.968516	1		0.00300113	0.449815	0.00667191	0.994677	1		0.482961	0.450162	1.07286	0.283334	0.999998		0.675595	0.450234	1.50054	0.133474	0.999992		0.12194	0.450181	0.270869	0.786492	0.999999
ENSG00000049541	5207.88	-0.624358	0.451041	-1.38426	0.166279	0.978956		-0.600102	0.451056	-1.33044	0.183374	1		-0.0223054	0.450725	-0.0494878	0.960531	0.999998		-0.0514876	0.450685	-0.114243	0.909045	0.999992		0.00645156	0.450659	0.0143158	0.988578	0.999999
ENSG00000049618	10128.5	0.1237	0.60632	0.204017	0.83834	1		-0.514865	0.606362	-0.849106	0.395822	1		-0.348958	0.606234	-0.575617	0.564874	0.999998		-0.622195	0.606233	-1.02633	0.304736	0.999992		-0.626078	0.606229	-1.03274	0.301725	0.999999
ENSG00000049656	9300.77	-0.15141	0.31966	-0.473659	0.635743	1		0.173862	0.319596	0.544007	0.586437	1		0.0722602	0.319332	0.226286	0.820979	0.999998		0.190484	0.319269	0.596625	0.550758	0.999992		0.0216708	0.31927	0.0678762	0.945884	0.999999
ENSG00000049759	1473.11	0.0833913	0.547568	0.152294	0.878955	1		-0.295766	0.547841	-0.539876	0.589283	1		0.219894	0.54679	0.402154	0.687571	0.999998		0.505417	0.546645	0.92458	0.355184	0.999992		0.075853	0.546702	0.138747	0.88965	0.999999
ENSG00000049768	25.6427	-0.334249	0.662153	-0.504791	0.613706	1		-0.152467	0.66104	-0.230647	0.817589	1		-0.39184	0.643152	-0.60925	0.542359	0.999998		-0.270955	0.640289	-0.423176	0.672167	0.999992		-0.361294	0.639891	-0.564618	0.572334	0.999999
ENSG00000049769	464.176	0.20868	0.490352	0.425572	0.67042	1		0.665264	0.489738	1.35841	0.174334	1		0.109543	0.489302	0.223877	0.822853	0.999998		-0.143368	0.489191	-0.293073	0.769467	0.999992		0.295068	0.48838	0.604177	0.545726	0.999999
ENSG00000049860	2642.32	-0.444954	0.413451	-1.0762	0.28184	0.984031		-0.628252	0.413619	-1.51892	0.128783	1		-0.104925	0.412898	-0.25412	0.799403	0.999998		-0.373254	0.412879	-0.904029	0.36598	0.999992		-0.00094922	0.412715	-0.00229994	0.998165	0.999999
ENSG00000049883	761.376	-0.708616	0.430081	-1.64763	0.0994282	0.978956		-0.327476	0.429414	-0.762611	0.445696	1		0.0735745	0.427438	0.172129	0.863336	0.999998		-0.0267701	0.427205	-0.0626633	0.950035	0.999992		-0.0266193	0.427054	-0.0623322	0.950298	0.999999
ENSG00000050030	0	NA	NA	NA	NA	NA		NA	NA	NA	NA	NA		NA	NA	NA	NA	NA		NA	NA	NA	NA	NA		NA	NA	NA	NA	NA
ENSG00000050130	1725.01	-0.25802	0.379521	-0.679857	0.496595	1		-0.0305921	0.379353	-0.080643	0.935726	1		0.0647331	0.378095	0.171209	0.86406	0.999998		0.15361	0.377866	0.406519	0.684362	0.999992		-0.287028	0.378017	-0.759299	0.447674	0.999999
ENSG00000050165	16.5978	-1.18809	0.696985	-1.70461	0.0882665	0.978956		0.1154	0.69335	0.166439	0.867812	1		-0.0522225	0.692876	-0.0753706	0.93992	0.999998		0.192341	0.691283	0.278238	0.78083	0.999992		0.225961	0.690805	0.327098	0.743594	0.999999
ENSG00000050327	191.672	-0.362547	0.695299	-0.521426	0.60207	1		-0.1621	0.695336	-0.233125	0.815664	1		0.558293	0.695761	0.802421	0.422309	0.999998		0.99725	0.695821	1.4332	0.151801	0.999992		0.591815	0.695805	0.850547	0.395021	0.999999
ENSG00000050344	663.683	-0.80563	0.500765	-1.6088	0.10766	0.978956		-0.363091	0.500082	-0.726063	0.4678	1		-0.152479	0.498149	-0.306091	0.759536	0.999998		-0.229558	0.497944	-0.461012	0.64479	0.999992		-0.241956	0.497833	-0.486018	0.626955	0.999999
ENSG00000050393	3657.62	-0.649646	0.417088	-1.55757	0.119334	0.978956		-0.384527	0.416996	-0.922135	0.356458	1		-0.0519521	0.416518	-0.12473	0.900738	0.999998		-0.150092	0.416465	-0.360396	0.718551	0.999992		-0.115763	0.416424	-0.277994	0.781017	0.999999
ENSG00000050405	1171.41	-0.241234	0.303977	-0.79359	0.427434	1		-0.409192	0.304513	-1.34376	0.179027	1		0.0624895	0.302173	0.206801	0.836166	0.999998		-0.0968928	0.301961	-0.320878	0.748303	0.999992		-0.10611	0.30178	-0.351614	0.725128	0.999999
ENSG00000050426	1481.38	-0.130232	0.384712	-0.338518	0.734973	1		-0.131332	0.384784	-0.341313	0.732868	1		0.144856	0.384479	0.37676	0.706352	0.999998		-0.175294	0.38448	-0.455926	0.648443	0.999992		-0.0135044	0.384237	-0.0351461	0.971963	0.999999
ENSG00000050438	2.05812	0.365783	0.390856	0.935852	0.349349	1		0	0.387705	0	1	1		0.0402505	0.398324	0.10105	0.919511	0.999998		-0.277363	0.398329	-0.696316	0.486231	0.999992		-0.278758	0.399134	-0.698406	0.484923	0.999999
ENSG00000050555	6.13148	0	0.572601	0	1	1		0.276939	0.574544	0.482014	0.629796	1		-0.402669	0.589684	-0.682855	0.494698	0.999998		-0.285622	0.591803	-0.482631	0.629358	0.999992		-0.523541	0.59147	-0.885152	0.376075	0.999999
ENSG00000050628	6.44216	0.844835	0.586267	1.44104	0.149573	0.978956		0.249052	0.582282	0.427717	0.668857	1		0.249704	0.584142	0.427471	0.669036	0.999998		0.319141	0.586609	0.544044	0.586411	0.999992		0.1161	0.586368	0.197999	0.843046	0.999999
ENSG00000050730	0.698252	0	0.26676	0	1	1		0.375294	0.268427	1.39812	0.162076	1		-0.000544254	0.269581	-0.00201889	0.998389	0.999998		-0.00223732	0.271377	-0.00824434	0.993422	0.999992		-0.00299104	0.272166	-0.0109898	0.991232	0.999999
ENSG00000050748	3154.84	0.184682	0.233797	0.789927	0.42957	1		-0.0190317	0.234088	-0.0813016	0.935202	1		-0.0396602	0.232796	-0.170364	0.864724	0.999998		-0.0277902	0.232562	-0.119496	0.904883	0.999992		-0.124549	0.232523	-0.535642	0.592206	0.999999
ENSG00000050767	33.7094	0.0415058	0.612952	0.0677145	0.946013	1		0.10736	0.612934	0.175157	0.860956	1		0.664444	0.616029	1.07859	0.28077	0.999998		1.37349	0.616974	2.22618	0.0260022	0.999992		0.763381	0.616641	1.23797	0.215728	0.999999
ENSG00000050820	4.66568	0.257732	0.480244	0.536668	0.591497	1		0.605857	0.481753	1.25761	0.208533	1		-0.0014462	0.484391	-0.00298561	0.997618	0.999998		0.572408	0.488328	1.17218	0.241125	0.999992		0.162243	0.487444	0.332845	0.739251	0.999999
ENSG00000051009	1078.1	-0.00425045	0.214878	-0.0197807	0.984218	1		0.0230876	0.215035	0.107366	0.914498	1		-0.11428	0.211863	-0.539408	0.589605	0.999998		0.00919685	0.210799	0.0436286	0.9652	0.999992		-0.025439	0.210549	-0.120822	0.903832	0.999999
ENSG00000051108	1880.48	0.00772278	0.488578	0.0158066	0.987389	1		0.0353929	0.488606	0.0724365	0.942255	1		0.555199	0.487759	1.13827	0.25501	0.999998		0.431113	0.487703	0.883966	0.376715	0.999992		0.590027	0.487626	1.21	0.22628	0.999999
ENSG00000051128	2106.4	0.16223	0.432428	0.375161	0.707541	1		0.448909	0.432321	1.03837	0.299098	1		0.122445	0.432294	0.283246	0.776989	0.999998		0.570495	0.431965	1.3207	0.186603	0.999992		0.229359	0.432028	0.53089	0.595495	0.999999
ENSG00000051180	2345.16	-0.810904	0.474607	-1.70858	0.087529	0.978956		-0.604631	0.474527	-1.27418	0.202601	1		-0.00623429	0.473943	-0.0131541	0.989505	0.999998		-0.0107989	0.473857	-0.0227893	0.981818	0.999992		-0.02658	0.473824	-0.0560969	0.955265	0.999999
ENSG00000051341	1670.55	-0.158156	0.429252	-0.368446	0.712541	1		-0.794422	0.429892	-1.84796	0.0646081	1		0.0598981	0.428702	0.13972	0.888882	0.999998		-0.254233	0.4287	-0.593033	0.553159	0.999992		-0.257191	0.428623	-0.600041	0.548479	0.999999
ENSG00000051382	1340.24	-0.20447	0.521226	-0.392287	0.694846	1		-0.540488	0.521565	-1.03628	0.300071	1		-0.105046	0.520247	-0.201915	0.839983	0.999998		-0.0156386	0.520101	-0.0300684	0.976013	0.999992		0.0580504	0.520034	0.111628	0.911118	0.999999
ENSG00000051523	9608.26	-0.629265	0.505703	-1.24434	0.213375	0.978956		-0.754795	0.505729	-1.49249	0.135571	1		-0.141358	0.505574	-0.2796	0.779785	0.999998		0.00148355	0.505548	0.00293454	0.997659	0.999992		0.027956	0.50554	0.0552993	0.9559	0.999999
ENSG00000051596	4801.18	-0.211675	0.334374	-0.633049	0.526702	1		-0.0607224	0.334337	-0.18162	0.855881	1		0.199524	0.333815	0.597708	0.550035	0.999998		0.202361	0.333732	0.606359	0.544277	0.999992		0.1654	0.333705	0.495649	0.620142	0.999999
ENSG00000051620	210.601	0.0420733	0.485802	0.0866058	0.930985	1		-0.304253	0.487672	-0.62389	0.5327	1		0.393931	0.486999	0.808893	0.418577	0.999998		0.868273	0.484538	1.79196	0.0731396	0.999992		0.728978	0.484488	1.50463	0.132418	0.999999
ENSG00000051825	940.092	0.172671	0.377997	0.456806	0.64781	1		-0.435523	0.379341	-1.1481	0.250926	1		0.0186277	0.376289	0.0495036	0.960518	0.999998		-0.103184	0.376063	-0.27438	0.783793	0.999992		-0.112097	0.375909	-0.298203	0.765548	0.999999
ENSG00000052126	8.50974	0	0.596642	0	1	1		0.543691	0.599832	0.906405	0.364721	1		0.0011359	0.610631	0.00186021	0.998516	0.999998		-0.301749	0.61069	-0.494111	0.621227	0.999992		-0.0755638	0.611961	-0.123478	0.901729	0.999999
ENSG00000052344	1.45983	-0.298296	0.307312	-0.970662	0.331717	1		-0.297862	0.306923	-0.970477	0.331809	1		-0.000461582	0.310012	-0.00148891	0.998812	0.999998		0.249712	0.312073	0.800171	0.423612	0.999992		-0.00249666	0.311789	-0.00800752	0.993611	0.999999
ENSG00000052723	2930.67	-0.17043	0.327703	-0.520075	0.603011	1		-0.34422	0.327908	-1.04975	0.293835	1		-0.0116421	0.326878	-0.035616	0.971589	0.999998		-0.0385531	0.326745	-0.117991	0.906075	0.999992		-0.0797782	0.326698	-0.244196	0.807079	0.999999
ENSG00000052749	3854.68	-0.784406	0.58541	-1.33993	0.180269	0.978956		0.0171644	0.585268	0.0293273	0.976604	1		-0.0661757	0.585035	-0.113114	0.90994	0.999998		-0.15611	0.585018	-0.266846	0.789588	0.999992		-0.0898632	0.585003	-0.153612	0.877916	0.999999
ENSG00000052795	1615.07	-0.309976	0.614768	-0.504217	0.614109	1		-0.854339	0.615007	-1.38915	0.164786	1		-0.00500308	0.614304	-0.00814431	0.993502	0.999998		-0.112422	0.614275	-0.183015	0.854786	0.999992		-0.0847475	0.614253	-0.137968	0.890265	0.999999
ENSG00000052802	1932.65	0.741924	0.613692	1.20895	0.226682	0.978956		1.57521	0.613574	2.56727	0.0102502	1		-0.130185	0.613287	-0.212274	0.831893	0.999998		-0.183418	0.613246	-0.299094	0.764868	0.999992		-0.099325	0.613215	-0.161974	0.871326	0.999999
ENSG00000052841	3192.47	0.184408	0.33627	0.548393	0.583422	1		-0.0532728	0.336481	-0.158323	0.874202	1		-0.0925186	0.335404	-0.275843	0.782669	0.999998		-0.270611	0.335346	-0.806963	0.419688	0.999992		-0.270044	0.335286	-0.805413	0.420581	0.999999
ENSG00000052850	0	NA	NA	NA	NA	NA		NA	NA	NA	NA	NA		NA	NA	NA	NA	NA		NA	NA	NA	NA	NA		NA	NA	NA	NA	NA
ENSG00000053108	0.33182	0.206167	0.26676	0.772856	0.439608	1		0	0.26676	0	1	1		-0.00349278	0.26676	-0.0130934	0.989553	0.999998		-0.0155151	0.26676	-0.0581614	0.95362	0.999992		-0.0215792	0.26676	-0.0808937	0.935526	0.999999
ENSG00000053254	7672.45	0.651348	0.462586	1.40806	0.159114	0.978956		-0.0517328	0.462708	-0.111804	0.910979	1		-0.0704189	0.462374	-0.152299	0.878951	0.999998		0.0139355	0.462339	0.0301413	0.975954	0.999992		-0.082348	0.462334	-0.178114	0.858634	0.999999
ENSG00000053328	0.61442	0	0.26676	0	1	1		0	0.26676	0	1	1		-0.258295	0.27155	-0.951188	0.341509	0.999998		-0.259958	0.273312	-0.95114	0.341534	0.999992		-0.129646	0.274667	-0.472012	0.636918	0.999999
ENSG00000053371	2700.85	-0.909559	0.610049	-1.49096	0.135972	0.978956		-0.500255	0.60997	-0.820131	0.412141	1		-0.340181	0.609738	-0.557914	0.576903	0.999998		0.270268	0.609654	0.443315	0.657538	0.999992		0.0188471	0.60966	0.0309142	0.975338	0.999999
ENSG00000053372	6735.24	-0.978208	0.514693	-1.90057	0.0573586	0.978956		-0.35466	0.514597	-0.689198	0.490699	1		-0.0381802	0.514442	-0.0742168	0.940838	0.999998		-0.131678	0.514425	-0.255972	0.797973	0.999992		-0.125189	0.514414	-0.243363	0.807724	0.999999
ENSG00000053438	0.81673	0.261263	0.280402	0.931743	0.351469	1		0	0.278228	0	1	1		-0.000537171	0.284323	-0.0018893	0.998493	0.999998		0.184935	0.2868	0.644822	0.519043	0.999992		-0.0029371	0.286685	-0.0102451	0.991826	0.999999
ENSG00000053501	1004.29	0.366874	0.472164	0.777006	0.437155	1		0.822222	0.471856	1.74253	0.0814164	1		-0.152741	0.471384	-0.324026	0.745918	0.999998		-0.0857319	0.471066	-0.181995	0.855586	0.999992		-0.0396559	0.470927	-0.0842081	0.932891	0.999999
ENSG00000053524	387.424	0.434412	0.531042	0.818037	0.413336	1		0.151694	0.531548	0.285382	0.775352	1		-0.0453626	0.531617	-0.0853294	0.932	0.999998		0.028742	0.530986	0.0541296	0.956832	0.999992		-0.0396382	0.53086	-0.0746678	0.940479	0.999999
ENSG00000053702	0	NA	NA	NA	NA	NA		NA	NA	NA	NA	NA		NA	NA	NA	NA	NA		NA	NA	NA	NA	NA		NA	NA	NA	NA	NA
ENSG00000053747	443.365	-0.586527	0.381386	-1.53788	0.124077	0.978956		-0.0509461	0.379579	-0.134217	0.893231	1		-0.063288	0.377395	-0.167697	0.866822	0.999998		-0.287683	0.377139	-0.762804	0.445581	0.999992		-0.111547	0.376347	-0.296395	0.766929	0.999999
ENSG00000053770	3139.89	0.162383	0.589277	0.275564	0.782883	1		-0.739437	0.589443	-1.25447	0.209673	1		-0.90446	0.589187	-1.5351	0.124759	0.999998		-0.949992	0.589151	-1.61248	0.106858	0.999992		-0.969156	0.589135	-1.64505	0.0999599	0.999999
ENSG00000053900	1876.49	-0.424384	0.315801	-1.34384	0.179001	0.978956		-0.423793	0.315898	-1.34155	0.179743	1		-0.125051	0.314752	-0.397301	0.691145	0.999998		-0.0959129	0.31447	-0.304998	0.760367	0.999992		-0.103741	0.314366	-0.33	0.7414	0.999999
ENSG00000053918	396.568	-0.539946	0.628028	-0.859747	0.389928	1		-0.779881	0.628442	-1.24098	0.214615	1		0.0983285	0.62673	0.156891	0.87533	0.999998		0.597061	0.62634	0.953253	0.340462	0.999992		0.416263	0.626348	0.664587	0.506314	0.999999
ENSG00000054116	2734.33	-0.395686	0.276731	-1.42986	0.152758	0.978956		-0.212671	0.276615	-0.768833	0.441993	1		0.0784599	0.275903	0.284375	0.776123	0.999998		0.129817	0.275663	0.470928	0.637692	0.999992		0.0775182	0.275603	0.281268	0.778505	0.999999
ENSG00000054118	19173.4	0.180241	0.381048	0.473015	0.636202	1		-0.0392704	0.381076	-0.103051	0.917922	1		0.0383142	0.380912	0.100586	0.919879	0.999998		-0.0960235	0.380902	-0.252095	0.800968	0.999992		-0.121454	0.380896	-0.318863	0.74983	0.999999
ENSG00000054148	2971.71	-0.491395	0.308095	-1.59495	0.110724	0.978956		-0.248833	0.307958	-0.808012	0.419084	1		-0.101168	0.307599	-0.328896	0.742234	0.999998		0.00902453	0.307362	0.0293613	0.976576	0.999992		-0.0305601	0.307307	-0.0994449	0.920785	0.999999
ENSG00000054179	0.49773	0.315071	0.26676	1.1811	0.237561	0.978956		0	0.26676	0	1	1		-0.00349278	0.26676	-0.0130934	0.989553	0.999998		-0.00855717	0.268231	-0.0319023	0.97455	0.999992		-0.0094618	0.269196	-0.0351483	0.971961	0.999999
ENSG00000054219	1736.12	0.203651	0.585452	0.347853	0.72795	1		-0.453901	0.58575	-0.774906	0.438395	1		-0.190088	0.584855	-0.325017	0.745168	0.999998		-0.388234	0.584834	-0.663836	0.506795	0.999992		-0.318675	0.584799	-0.544931	0.585801	0.999999
ENSG00000054267	1159.06	1.45287	0.582054	2.49611	0.0125563	0.978956		0.861098	0.58228	1.47884	0.139184	1		0.0171511	0.581415	0.0294989	0.976467	0.999998		0.0030882	0.581319	0.00531241	0.995761	0.999992		-0.15406	0.581318	-0.265019	0.790995	0.999999
ENSG00000054277	805.672	0.197005	0.378867	0.519985	0.603074	1		0.28905	0.378835	0.762998	0.445465	1		-0.164503	0.377999	-0.435194	0.663422	0.999998		-0.252268	0.377614	-0.668058	0.504097	0.999992		-0.0560374	0.377127	-0.14859	0.881877	0.999999
ENSG00000054282	1327.5	0.417809	0.389654	1.07226	0.283605	0.984031		0.242817	0.389962	0.622667	0.533503	1		0.100127	0.387785	0.258202	0.796251	0.999998		0.196703	0.387492	0.507631	0.611712	0.999992		-0.0344344	0.387536	-0.0888548	0.929197	0.999999
ENSG00000054356	0.238937	0	0.26676	0	1	1		0	0.26676	0	1	1		0.105412	0.26676	0.395155	0.692729	0.999998		0.0933892	0.26676	0.350087	0.726274	0.999992		-0.0215792	0.26676	-0.0808937	0.935526	0.999999
ENSG00000054392	394.857	-0.265709	0.582047	-0.456509	0.648024	1		-0.621149	0.582874	-1.06567	0.286574	1		-0.399722	0.579606	-0.689645	0.490418	0.999998		-0.363908	0.579303	-0.628182	0.529885	0.999992		-0.187211	0.579076	-0.323293	0.746473	0.999999
ENSG00000054523	5475.58	0.165093	0.611522	0.26997	0.787183	1		-0.146604	0.611563	-0.239721	0.810547	1		0.134453	0.611338	0.219933	0.825923	0.999998		0.113712	0.611326	0.186008	0.852438	0.999992		0.0179415	0.611324	0.0293486	0.976587	0.999999
ENSG00000054598	0	NA	NA	NA	NA	NA		NA	NA	NA	NA	NA		NA	NA	NA	NA	NA		NA	NA	NA	NA	NA		NA	NA	NA	NA	NA
ENSG00000054611	2623.86	-0.288562	0.507606	-0.568476	0.569712	1		-0.397003	0.507687	-0.781983	0.434225	1		0.0745585	0.507092	0.147031	0.883107	0.999998		0.386003	0.506975	0.761384	0.446428	0.999992		0.208249	0.506977	0.410765	0.681245	0.999999
ENSG00000054654	2361.88	-0.365432	0.564552	-0.647295	0.517441	1		-0.872675	0.564773	-1.54518	0.122303	1		0.112832	0.564138	0.200008	0.841474	0.999998		-0.0695886	0.564118	-0.123358	0.901823	0.999992		-0.111189	0.564103	-0.197109	0.843743	0.999999
ENSG00000054690	68.8875	-0.435226	0.695959	-0.625362	0.531734	1		-0.239917	0.695841	-0.344787	0.730255	1		0.436784	0.69477	0.628674	0.529562	0.999998		0.763921	0.694462	1.10002	0.271324	0.999992		1.18141	0.694274	1.70165	0.0888202	0.999999
ENSG00000054793	1288.48	0.777088	0.586375	1.32524	0.185092	0.978956		-0.30005	0.586921	-0.511227	0.609192	1		0.373618	0.585814	0.637775	0.52362	0.999998		0.247616	0.58577	0.42272	0.6725	0.999992		0.463573	0.585698	0.791487	0.42866	0.999999
ENSG00000054796	0	NA	NA	NA	NA	NA		NA	NA	NA	NA	NA		NA	NA	NA	NA	NA		NA	NA	NA	NA	NA		NA	NA	NA	NA	NA
ENSG00000054803	0	NA	NA	NA	NA	NA		NA	NA	NA	NA	NA		NA	NA	NA	NA	NA		NA	NA	NA	NA	NA		NA	NA	NA	NA	NA
ENSG00000054938	0.425334	0	0.26676	0	1	1		0	0.26676	0	1	1		-0.00349278	0.26676	-0.0130934	0.989553	0.999998		0.317528	0.270099	1.1756	0.239755	0.999992		-0.00954934	0.269181	-0.0354756	0.971701	0.999999
ENSG00000054965	5847.6	0.616485	0.36624	1.68328	0.0923209	0.978956		0.147004	0.366399	0.401213	0.688263	1		-0.0482569	0.365873	-0.131895	0.895067	0.999998		-0.0506496	0.365811	-0.138459	0.889878	0.999992		-0.110523	0.365794	-0.302147	0.76254	0.999999
ENSG00000054967	2838.29	0.00745883	0.398139	0.0187342	0.985053	1		0.0636642	0.39815	0.1599	0.87296	1		0.127042	0.397331	0.319738	0.749167	0.999998		0.313242	0.397172	0.788681	0.430299	0.999992		0.208578	0.397157	0.525178	0.59946	0.999999
ENSG00000054983	3.789	0.510646	0.474445	1.0763	0.281792	0.984031		0.478	0.473803	1.00886	0.313043	1		-0.14352	0.478515	-0.299929	0.764232	0.999998		0.268693	0.482408	0.556984	0.577539	0.999992		-0.150626	0.48123	-0.313002	0.754279	0.999999
ENSG00000055044	8744.1	-0.574763	0.344985	-1.66605	0.0957027	0.978956		-0.248118	0.344924	-0.719342	0.47193	1		-0.149597	0.344771	-0.433903	0.664359	0.999998		-0.303041	0.344745	-0.87903	0.379385	0.999992		-0.192568	0.344708	-0.558641	0.576406	0.999999
ENSG00000055070	16557.1	-0.0549126	0.327188	-0.167832	0.866715	1		-0.202969	0.32722	-0.620282	0.535072	1		-0.000881701	0.327039	-0.00269601	0.997849	0.999998		0.027661	0.327011	0.0845875	0.932589	0.999992		0.149832	0.326992	0.458213	0.6468	0.999999
ENSG00000055118	112.659	0.499204	0.579825	0.860957	0.389262	1		-0.0646283	0.582262	-0.110995	0.91162	1		-0.425471	0.578058	-0.736035	0.46171	0.999998		-0.806354	0.578314	-1.39432	0.163221	0.999992		-0.684282	0.577233	-1.18545	0.235839	0.999999
ENSG00000055130	6493.42	0.34427	0.324901	1.05961	0.289321	0.98606		-0.105281	0.32506	-0.323883	0.746026	1		-0.144088	0.324735	-0.443708	0.657253	0.999998		-0.212501	0.324673	-0.654509	0.512784	0.999992		0.00815262	0.324597	0.0251162	0.979962	0.999999
ENSG00000055147	1121.22	-0.887923	0.554168	-1.60226	0.109098	0.978956		-0.542203	0.553933	-0.978823	0.327667	1		0.0988324	0.552968	0.178731	0.858149	0.999998		-0.0603165	0.552914	-0.109088	0.913132	0.999992		0.00294984	0.552848	0.00533572	0.995743	0.999999
ENSG00000055163	15482.6	0.533155	0.348763	1.5287	0.126338	0.978956		0.040453	0.348832	0.115967	0.907679	1		-0.052448	0.348625	-0.150442	0.880416	0.999998		-0.105354	0.348603	-0.302217	0.762487	0.999992		-0.0884288	0.348591	-0.253675	0.799747	0.999999
ENSG00000055208	5880.13	0.516248	0.378536	1.3638	0.172629	0.978956		0.496077	0.378561	1.31043	0.190051	1		0.108488	0.378061	0.28696	0.774143	0.999998		-0.21602	0.378062	-0.571387	0.567737	0.999992		-0.0264042	0.378005	-0.0698516	0.944312	0.999999
ENSG00000055211	1466.59	-0.413043	0.391401	-1.05529	0.291291	0.986264		-0.57186	0.391707	-1.45992	0.144313	1		0.0197647	0.390306	0.0506389	0.959613	0.999998		0.00599294	0.390095	0.0153628	0.987743	0.999992		0.140322	0.389929	0.359866	0.718947	0.999999
ENSG00000055332	5715.15	0.0340891	0.417428	0.0816645	0.934914	1		-0.299894	0.417547	-0.718228	0.472617	1		0.00253961	0.417061	0.0060893	0.995141	0.999998		-0.126563	0.417034	-0.303484	0.761521	0.999992		-0.211304	0.417024	-0.506695	0.612369	0.999999
ENSG00000055483	3436.85	-0.0197167	0.525378	-0.0375285	0.970064	1		-0.681786	0.525604	-1.29715	0.194581	1		-0.100596	0.525032	-0.1916	0.848056	0.999998		-0.339865	0.525021	-0.647336	0.517415	0.999992		-0.187795	0.524983	-0.357716	0.720556	0.999999
ENSG00000055609	3478.18	0.786856	0.444776	1.7691	0.0768765	0.978956		0.468007	0.444909	1.05192	0.292838	1		-0.0190014	0.44413	-0.0427834	0.965874	0.999998		-0.0773335	0.444075	-0.174145	0.861751	0.999992		-0.241507	0.444076	-0.543842	0.586551	0.999999
ENSG00000055732	0	NA	NA	NA	NA	NA		NA	NA	NA	NA	NA		NA	NA	NA	NA	NA		NA	NA	NA	NA	NA		NA	NA	NA	NA	NA
ENSG00000055813	1.04137	0.245535	0.361215	0.679746	0.496665	1		0	0.357641	0	1	1		-0.319787	0.371179	-0.861544	0.388938	0.999998		-0.324087	0.374016	-0.866505	0.386213	0.999992		-0.0869432	0.376952	-0.230648	0.817588	0.999999
ENSG00000055917	9858.22	0.170772	0.288351	0.592237	0.553692	1		-0.0798026	0.288437	-0.276672	0.782032	1		-0.199516	0.288077	-0.69258	0.488573	0.999998		-0.293875	0.288036	-1.02027	0.3076	0.999992		-0.132893	0.287988	-0.461452	0.644474	0.999999
ENSG00000055950	1615.44	-0.137308	0.450243	-0.304965	0.760393	1		-0.100775	0.450266	-0.223813	0.822903	1		-0.645279	0.450402	-1.43267	0.151951	0.999998		-0.0742131	0.449832	-0.16498	0.86896	0.999992		-0.0743296	0.449762	-0.165264	0.868736	0.999999
ENSG00000055955	36.2963	-0.10916	0.660269	-0.165326	0.868687	1		-0.216855	0.661111	-0.328016	0.7429	1		0.533187	0.665524	0.801154	0.423043	0.999998		1.05615	0.662192	1.59494	0.110727	0.999992		0.529004	0.663452	0.797351	0.425247	0.999999
ENSG00000055957	0.66302	0	0.26676	0	1	1		0	0.26676	0	1	1		0.383612	0.271717	1.41181	0.158007	0.999998		-0.00223742	0.271376	-0.00824472	0.993422	0.999992		-0.00299117	0.272165	-0.0109903	0.991231	0.999999
ENSG00000056050	1466.15	-0.893406	0.499886	-1.78722	0.0739024	0.978956		-0.889022	0.499945	-1.77824	0.0753648	1		0.126638	0.499184	0.25369	0.799735	0.999998		0.134119	0.499062	0.268742	0.788128	0.999992		0.0370387	0.499041	0.0742198	0.940835	0.999999
ENSG00000056097	8131.52	0.373891	0.476051	0.7854	0.432219	1		0.360497	0.476064	0.757246	0.448903	1		-0.12033	0.475764	-0.25292	0.80033	0.999998		-0.239993	0.475749	-0.504452	0.613944	0.999992		-0.285967	0.475741	-0.601098	0.547775	0.999999
ENSG00000056277	918.387	0.104625	0.290662	0.359954	0.718882	1		-0.0214116	0.291213	-0.0735254	0.941388	1		-0.186255	0.287613	-0.647591	0.51725	0.999998		-0.359412	0.287329	-1.25087	0.210982	0.999992		-0.218834	0.286824	-0.762954	0.445491	0.999999
ENSG00000056291	0	NA	NA	NA	NA	NA		NA	NA	NA	NA	NA		NA	NA	NA	NA	NA		NA	NA	NA	NA	NA		NA	NA	NA	NA	NA
ENSG00000056487	0.285381	0	0.26676	0	1	1		0	0.26676	0	1	1		-0.00349278	0.26676	-0.0130934	0.989553	0.999998		-0.0155151	0.26676	-0.0581614	0.95362	0.999992		0.252035	0.269188	0.936276	0.349131	0.999999
ENSG00000056558	242.283	-0.252894	0.582144	-0.434418	0.663985	1		0.904018	0.579975	1.55872	0.119063	1		0.122929	0.579776	0.212028	0.832085	0.999998		0.399394	0.578826	0.690007	0.49019	0.999992		0.506215	0.578508	0.875034	0.381555	0.999999
ENSG00000056586	4966.39	0.617831	0.462142	1.33689	0.18126	0.978956		0.18499	0.462265	0.400183	0.689022	1		0.027461	0.461733	0.0594737	0.952575	0.999998		0.0472971	0.461689	0.102444	0.918405	0.999992		-0.0696507	0.461684	-0.150862	0.880084	0.999999
ENSG00000056736	0	NA	NA	NA	NA	NA		NA	NA	NA	NA	NA		NA	NA	NA	NA	NA		NA	NA	NA	NA	NA		NA	NA	NA	NA	NA
ENSG00000056972	2213.17	0.122558	0.492036	0.249083	0.803296	1		-0.915813	0.492622	-1.85906	0.0630192	1		0.00560449	0.491732	0.0113975	0.990906	0.999998		-0.08941	0.49167	-0.181849	0.855701	0.999992		-0.0515255	0.491623	-0.104807	0.916529	0.999999
ENSG00000056998	156.894	-0.0423835	0.452716	-0.0936205	0.925411	1		0.523887	0.449442	1.16564	0.24376	1		0.30694	0.446245	0.687828	0.491561	0.999998		0.368904	0.444347	0.830215	0.406417	0.999992		0.0527153	0.445066	0.118444	0.905716	0.999999
ENSG00000057019	808.815	-0.0633285	0.515874	-0.12276	0.902297	1		-0.613913	0.516738	-1.18806	0.234812	1		0.0352878	0.514349	0.0686068	0.945303	0.999998		0.0745143	0.514139	0.14493	0.884766	0.999992		-0.0245525	0.514108	-0.0477576	0.961909	0.999999
ENSG00000057149	0	NA	NA	NA	NA	NA		NA	NA	NA	NA	NA		NA	NA	NA	NA	NA		NA	NA	NA	NA	NA		NA	NA	NA	NA	NA
ENSG00000057252	4215.43	0.179204	0.335178	0.534654	0.592889	1		-0.0120246	0.335317	-0.0358604	0.971394	1		-0.0181993	0.334523	-0.0544038	0.956613	0.999998		-0.0427526	0.334432	-0.127837	0.898278	0.999992		0.0538961	0.334366	0.161189	0.871944	0.999999
ENSG00000057294	0	NA	NA	NA	NA	NA		NA	NA	NA	NA	NA		NA	NA	NA	NA	NA		NA	NA	NA	NA	NA		NA	NA	NA	NA	NA
ENSG00000057468	11.6147	0.83308	0.694162	1.20012	0.230092	0.978956		0.959675	0.694245	1.38233	0.16687	1		0.611751	0.695483	0.879606	0.379073	0.999998		0.358268	0.695588	0.515057	0.606513	0.999992		0.176397	0.695555	0.253606	0.7998	0.999999
ENSG00000057593	0	NA	NA	NA	NA	NA		NA	NA	NA	NA	NA		NA	NA	NA	NA	NA		NA	NA	NA	NA	NA		NA	NA	NA	NA	NA
ENSG00000057608	24072.3	-0.294022	0.411662	-0.714232	0.475084	1		-0.143904	0.411657	-0.349573	0.726659	1		0.163188	0.411568	0.396504	0.691733	0.999998		0.14097	0.411558	0.342527	0.731954	0.999992		0.19871	0.411551	0.482831	0.629215	0.999999
ENSG00000057657	76.9886	1.32648	0.669714	1.98067	0.0476282	0.978956		1.10324	0.670273	1.64596	0.0997724	1		0.801311	0.666443	1.20237	0.229221	0.999998		0.959565	0.665766	1.4413	0.149501	0.999992		0.799094	0.665765	1.20026	0.230037	0.999999
ENSG00000057663	2552.1	0.0825771	0.266367	0.310012	0.756551	1		-0.164544	0.266711	-0.616938	0.537276	1		-0.0187568	0.265919	-0.0705358	0.943767	0.999998		0.210125	0.265495	0.791446	0.428684	0.999992		0.164778	0.265424	0.620811	0.534724	0.999999
ENSG00000057704	17.7781	0.207565	0.547892	0.378842	0.704805	1		0	0.547062	0	1	1		0.305279	0.550913	0.554133	0.579488	0.999998		0.786701	0.552085	1.42496	0.154168	0.999992		0.719845	0.552185	1.30363	0.19236	0.999999
ENSG00000057757	5267.45	-0.00024075	0.213013	-0.00113021	0.999098	1		0.0936391	0.212999	0.439622	0.660211	1		-0.158852	0.212364	-0.74802	0.454448	0.999998		-0.136756	0.21219	-0.644498	0.519252	0.999992		-0.00725932	0.212071	-0.0342306	0.972693	0.999999
ENSG00000057935	1933.47	-0.269948	0.362287	-0.745121	0.456198	1		-0.186087	0.362276	-0.51366	0.60749	1		-0.159234	0.360985	-0.441109	0.659134	0.999998		-0.356553	0.360909	-0.987932	0.323186	0.999992		-0.0893182	0.360683	-0.247636	0.804416	0.999999
ENSG00000058056	3700.08	-0.856043	0.56604	-1.51234	0.130448	0.978956		-0.763569	0.566035	-1.34898	0.177344	1		0.00579274	0.565731	0.0102394	0.99183	0.999998		-0.0601516	0.565708	-0.10633	0.915321	0.999992		-0.126754	0.5657	-0.224066	0.822706	0.999999
ENSG00000058063	3253.02	0.291143	0.428848	0.678897	0.497203	1		-0.110243	0.429057	-0.256942	0.797223	1		0.0851909	0.428261	0.198923	0.842323	0.999998		-0.466174	0.428324	-1.08837	0.276433	0.999992		-0.0150053	0.428178	-0.0350445	0.972044	0.999999
ENSG00000058085	11.1908	0.13792	0.288265	0.47845	0.63233	1		0.331869	0.288325	1.15103	0.249722	1		-4.43031e-05	0.28867	-0.000153473	0.999878	0.999998		-0.00017716	0.288799	-0.000613435	0.999511	0.999992		-0.000234	0.288855	-0.000810095	0.999354	0.999999
ENSG00000058091	4498.22	0.519341	0.357398	1.45312	0.146191	0.978956		0.196598	0.357533	0.549875	0.582405	1		0.0479475	0.357189	0.134236	0.893216	0.999998		-0.0517577	0.357124	-0.144929	0.884767	0.999992		-0.0126502	0.357072	-0.0354277	0.971739	0.999999
ENSG00000058262	12085.2	-0.890868	0.592837	-1.50272	0.132911	0.978956		-0.257817	0.592811	-0.434907	0.66363	1		0.00276718	0.592807	0.00466793	0.996276	0.999998		-0.0266849	0.592798	-0.0450151	0.964095	0.999992		0.963764	0.592775	1.62585	0.103981	0.999999
ENSG00000058272	5604.27	0.661332	0.399916	1.65368	0.0981933	0.978956		0.289462	0.400035	0.723591	0.469317	1		-0.0106448	0.399504	-0.0266451	0.978743	0.999998		0.0233312	0.399445	0.0584092	0.953423	0.999992		-0.0559644	0.399433	-0.14011	0.888573	0.999999
ENSG00000058335	25.1961	-0.182152	0.570712	-0.319166	0.749601	1		-0.181343	0.570538	-0.317845	0.750603	1		0.225555	0.573758	0.39312	0.694231	0.999998		0.451174	0.574328	0.785568	0.43212	0.999992		0.375097	0.574399	0.653025	0.51374	0.999999
ENSG00000058404	11.0052	0.663152	0.697201	0.951164	0.341521	1		0.802026	0.697268	1.15024	0.250045	1		0.126924	0.697963	0.181849	0.855701	0.999998		0.445642	0.69863	0.63788	0.523552	0.999992		-0.222363	0.698156	-0.3185	0.750106	0.999999
ENSG00000058453	1072.95	0.694823	0.545162	1.27453	0.202477	0.978956		0.492813	0.545285	0.903772	0.366117	1		0.0525108	0.545098	0.0963328	0.923256	0.999998		-0.038994	0.544981	-0.0715511	0.942959	0.999992		-0.153006	0.544959	-0.280766	0.77889	0.999999
ENSG00000058600	2945.6	-0.00660077	0.213185	-0.0309627	0.975299	1		0.108087	0.213135	0.50713	0.612064	1		-0.10121	0.21221	-0.476932	0.633411	0.999998		0.0402968	0.211801	0.190258	0.849107	0.999992		-0.0696636	0.211763	-0.328969	0.742179	0.999999
ENSG00000058668	5388.96	-0.969046	0.692472	-1.3994	0.161693	0.978956		-1.52445	0.692487	-2.20141	0.0277069	1		-0.00924067	0.692451	-0.0133449	0.989353	0.999998		-0.0536838	0.692449	-0.0775274	0.938204	0.999992		0.0783811	0.692447	0.113194	0.909876	0.999999
ENSG00000058673	3990.23	1.13035	0.6998	1.61525	0.106257	0.978956		0.691131	0.699799	0.987614	0.323342	1		-0.972727	0.699804	-1.39	0.164529	0.999998		-1.05494	0.699804	-1.50747	0.131689	0.999992		-0.0779383	0.699805	-0.111372	0.911322	0.999999
ENSG00000058729	2937.4	-0.181229	0.304572	-0.595027	0.551825	1		-0.307816	0.304749	-1.01006	0.312465	1		-0.0489128	0.303704	-0.161054	0.872051	0.999998		-0.26012	0.303646	-0.856655	0.391635	0.999992		-0.176734	0.30353	-0.582263	0.56039	0.999999
ENSG00000058799	1189.67	0.231215	0.33448	0.691267	0.489397	1		0.144763	0.334711	0.432501	0.665377	1		-0.0880869	0.333778	-0.263909	0.79185	0.999998		-0.12614	0.333412	-0.37833	0.705185	0.999992		-0.124431	0.33323	-0.373408	0.708845	0.999999
ENSG00000058804	6011.18	-0.914899	0.516729	-1.77056	0.0766342	0.978956		-0.653703	0.516692	-1.26517	0.20581	1		-0.0265505	0.516493	-0.0514054	0.959002	0.999998		-0.104906	0.516473	-0.203119	0.839042	0.999992		-0.0400395	0.516457	-0.0775273	0.938204	0.999999
ENSG00000058866	190.767	0.110045	0.667453	0.164874	0.869043	1		0.266544	0.667492	0.399322	0.689656	1		0.809562	0.668391	1.21121	0.225815	0.999998		0.965257	0.668458	1.44401	0.148737	0.999992		0.410972	0.668404	0.614856	0.53865	0.999999
ENSG00000059122	3209.89	0.70112	0.406673	1.72404	0.0847004	0.978956		0.431562	0.406817	1.06083	0.288769	1		0.281848	0.406109	0.69402	0.48767	0.999998		0.370931	0.405995	0.913634	0.360909	0.999992		0.287776	0.405977	0.708848	0.478419	0.999999
ENSG00000059145	1369.92	0.770465	0.653334	1.17928	0.238286	0.978956		0.601323	0.653361	0.920354	0.357388	1		0.112969	0.65342	0.172889	0.862739	0.999998		0.151899	0.653365	0.232487	0.81616	0.999992		-0.00192352	0.653364	-0.00294403	0.997651	0.999999
ENSG00000059377	327.934	-0.334881	0.689159	-0.485928	0.627018	1		-0.418084	0.689227	-0.606598	0.544117	1		-0.254229	0.688369	-0.369322	0.711888	0.999998		-0.45716	0.688351	-0.664139	0.506602	0.999992		-0.266961	0.688304	-0.387853	0.698125	0.999999
ENSG00000059378	2331.51	-0.0161127	0.305445	-0.0527518	0.95793	1		0.0128215	0.305489	0.0419703	0.966522	1		0.249757	0.304397	0.8205	0.411931	0.999998		-0.250454	0.304522	-0.82245	0.410821	0.999992		0.0680349	0.304222	0.223636	0.823041	0.999999
ENSG00000059573	7977.02	-0.527116	0.483641	-1.08989	0.275761	0.984031		-0.527607	0.483654	-1.09088	0.275327	1		-0.0737381	0.48343	-0.152531	0.878768	0.999998		-0.137448	0.483411	-0.284329	0.776159	0.999992		-0.127792	0.4834	-0.264361	0.791502	0.999999
ENSG00000059588	5409.6	-0.0445308	0.489407	-0.0909894	0.927501	1		-0.74029	0.48956	-1.51215	0.130495	1		-0.395479	0.489276	-0.808295	0.418921	0.999998		-0.80498	0.489288	-1.64521	0.0999272	0.999992		-0.432095	0.489225	-0.883225	0.377115	0.999999
ENSG00000059691	1516.2	-0.579639	0.438664	-1.32138	0.186376	0.978956		-0.472672	0.438628	-1.07762	0.281205	1		0.0810906	0.437408	0.185389	0.852924	0.999998		-0.102247	0.43734	-0.233793	0.815146	0.999992		-0.0577372	0.437248	-0.132047	0.894947	0.999999
ENSG00000059728	434.105	1.02609	0.683245	1.50179	0.133151	0.978956		0.875726	0.683288	1.28163	0.199971	1		-1.07693	0.683301	-1.57607	0.115011	0.999998		0.471472	0.682836	0.690461	0.489904	0.999992		0.194775	0.682851	0.285237	0.775462	0.999999
ENSG00000059758	2505.88	0.488917	0.319275	1.53133	0.125687	0.978956		0.26471	0.319508	0.828492	0.407392	1		0.132712	0.318615	0.416529	0.677023	0.999998		0.262269	0.318352	0.823833	0.410034	0.999992		0.190767	0.318309	0.599315	0.548963	0.999999
ENSG00000059769	856.362	0.466829	0.407434	1.14578	0.251887	0.978956		0.565548	0.4074	1.38819	0.16508	1		-0.0690131	0.406028	-0.169971	0.865033	0.999998		-0.264692	0.405869	-0.652161	0.514297	0.999992		-0.201326	0.405612	-0.496351	0.619647	0.999999
ENSG00000059804	866.049	0.833776	0.644185	1.29431	0.195558	0.978956		1.3973	0.644075	2.16947	0.0300472	1		0.812062	0.643791	1.26137	0.207174	0.999998		0.292595	0.643834	0.454457	0.6495	0.999992		0.241117	0.64381	0.374516	0.70802	0.999999
ENSG00000059915	151.806	-0.17376	0.528778	-0.328607	0.742453	1		0.0596838	0.528139	0.113008	0.910024	1		-0.075836	0.530546	-0.142939	0.886338	0.999998		0.128329	0.528358	0.242882	0.808097	0.999992		0.101437	0.527909	0.192148	0.847626	0.999999
ENSG00000060069	4429.78	0.522836	0.381404	1.37082	0.170431	0.978956		0.638141	0.381392	1.67319	0.0942897	1		0.0528954	0.381088	0.138801	0.889607	0.999998		0.0296057	0.381009	0.0777035	0.938064	0.999992		0.0232115	0.380974	0.0609268	0.951417	0.999999
ENSG00000060138	4488.7	-0.664321	0.409549	-1.62208	0.104787	0.978956		-0.39741	0.409473	-0.97054	0.331777	1		-0.156848	0.409101	-0.383397	0.701426	0.999998		-0.290272	0.409062	-0.709603	0.47795	0.999992		-0.160488	0.409009	-0.392382	0.694776	0.999999
ENSG00000060140	34.8035	-0.394316	0.653907	-0.603015	0.546499	1		-0.346934	0.65384	-0.530609	0.59569	1		0.866716	0.656331	1.32055	0.186652	0.999998		1.35388	0.65702	2.06063	0.039338	0.999992		0.894904	0.656809	1.3625	0.173039	0.999999
ENSG00000060237	6542.37	0.943616	0.505643	1.86617	0.0620175	0.978956		0.941423	0.505651	1.8618	0.0626311	1		-0.202405	0.505364	-0.400512	0.688779	0.999998		-0.487499	0.505361	-0.964653	0.334718	0.999992		-0.47953	0.505347	-0.948912	0.342665	0.999999
ENSG00000060303	0	NA	NA	NA	NA	NA		NA	NA	NA	NA	NA		NA	NA	NA	NA	NA		NA	NA	NA	NA	NA		NA	NA	NA	NA	NA
ENSG00000060339	9703.99	0.108373	0.290463	0.373104	0.709071	1		-0.224034	0.290571	-0.771014	0.440699	1		0.0377386	0.290228	0.130031	0.896542	0.999998		-0.0664921	0.290193	-0.229131	0.818767	0.999992		-0.254537	0.290197	-0.87712	0.380422	0.999999
ENSG00000060491	8515.6	1.40486	0.673405	2.08621	0.0369596	0.978956		1.51924	0.673404	2.25606	0.0240671	1		-0.0867471	0.673363	-0.128827	0.897495	0.999998		-0.136787	0.67336	-0.203141	0.839025	0.999992		-0.967158	0.673369	-1.4363	0.150918	0.999999
ENSG00000060558	24033.1	0.625209	0.348775	1.79258	0.0730396	0.978956		0.347067	0.3488	0.995032	0.319721	1		-0.116063	0.34869	-0.332855	0.739244	0.999998		-0.209107	0.348678	-0.599716	0.548696	0.999992		-0.181158	0.348668	-0.519572	0.603362	0.999999
ENSG00000060566	115.482	0.284419	0.688996	0.412802	0.679752	1		1.81547	0.68949	2.63307	0.00846171	1		0.464734	0.68999	0.673537	0.500606	0.999998		-0.175788	0.689894	-0.254804	0.798874	0.999992		0.240968	0.690052	0.349202	0.726938	0.999999
ENSG00000060642	420.73	-0.83737	0.563004	-1.48733	0.136929	0.978956		-0.105227	0.561821	-0.187296	0.851428	1		0.0038458	0.560045	0.00686695	0.994521	0.999998		-0.33744	0.560064	-0.602502	0.54684	0.999992		-0.838845	0.5604	-1.49687	0.134428	0.999999
ENSG00000060656	8.73937	0.846954	0.697072	1.21502	0.22436	0.978956		-0.0942251	0.694754	-0.135624	0.892119	1		-0.66524	0.69829	-0.95267	0.340757	0.999998		-0.341877	0.699382	-0.488828	0.624964	0.999992		-0.00936735	0.699625	-0.0133891	0.989317	0.999999
ENSG00000060688	4817.61	-0.105688	0.328518	-0.32171	0.747672	1		-0.52485	0.328757	-1.59647	0.110384	1		-0.110899	0.328191	-0.337912	0.73543	0.999998		-0.116376	0.328099	-0.354699	0.722815	0.999992		-0.137868	0.328064	-0.420249	0.674304	0.999999
ENSG00000060709	4.23695	-0.304199	0.570079	-0.533609	0.593612	1		-0.300038	0.569175	-0.527145	0.598093	1		-0.0294029	0.588486	-0.0499637	0.960151	0.999998		-0.0236043	0.590551	-0.03997	0.968117	0.999992		-0.279391	0.589989	-0.473552	0.635819	0.999999
ENSG00000060718	0	NA	NA	NA	NA	NA		NA	NA	NA	NA	NA		NA	NA	NA	NA	NA		NA	NA	NA	NA	NA		NA	NA	NA	NA	NA
ENSG00000060749	4407.46	-0.368128	0.526295	-0.699471	0.484258	1		-0.731848	0.526402	-1.39028	0.164443	1		0.234449	0.526015	0.445708	0.655808	0.999998		-0.230364	0.52603	-0.43793	0.661437	0.999992		-0.168574	0.526008	-0.320478	0.748606	0.999999
ENSG00000060762	1699.75	-0.454207	0.418774	-1.08461	0.278093	0.984031		0.277051	0.418172	0.66253	0.507632	1		0.069046	0.41733	0.165447	0.868592	0.999998		0.0976559	0.417159	0.234098	0.814909	0.999992		-0.104243	0.417177	-0.249878	0.802681	0.999999
ENSG00000060971	1263.77	0.058856	0.307883	0.191163	0.848398	1		0.305255	0.307569	0.992477	0.320965	1		-0.30587	0.305562	-1.00101	0.316824	0.999998		-0.141265	0.304936	-0.463261	0.643177	0.999992		-0.125042	0.304754	-0.410304	0.681583	0.999999
ENSG00000060982	5.81292	0.526659	0.477914	1.10199	0.270464	0.982797		0.642466	0.478082	1.34384	0.179	1		-0.191766	0.480942	-0.39873	0.690092	0.999998		0.0212548	0.483004	0.0440054	0.9649	0.999992		-0.196705	0.482815	-0.407414	0.683704	0.999999
ENSG00000061273	9196.03	0.614771	0.548763	1.12028	0.262592	0.978956		0.418591	0.548777	0.76277	0.4456	1		-0.218364	0.548768	-0.397917	0.690691	0.999998		-2.17351e-05	0.548736	-3.96093e-05	0.999968	0.999992		-0.319874	0.548744	-0.58292	0.559947	0.999999
ENSG00000061337	8.50561	-1.07934	0.664486	-1.62433	0.104306	0.978956		-0.568982	0.668243	-0.85146	0.394514	1		0.451638	0.674092	0.669994	0.502862	0.999998		0.269431	0.674547	0.399426	0.689579	0.999992		0.0272567	0.674281	0.0404234	0.967756	0.999999
ENSG00000061455	8.11074	-0.896625	0.652613	-1.3739	0.169473	0.978956		-0.237377	0.657572	-0.36099	0.718107	1		0.582011	0.662626	0.878341	0.379759	0.999998		0.554779	0.663649	0.835951	0.403182	0.999992		-0.0897305	0.661824	-0.135581	0.892153	0.999999
ENSG00000061492	3.93711	0.416188	0.40351	1.03142	0.302345	0.988256		0.397864	0.403174	0.98683	0.323726	1		-0.207868	0.406488	-0.511374	0.609089	0.999998		-0.209818	0.407576	-0.514794	0.606697	0.999992		-0.210667	0.408045	-0.516282	0.605657	0.999999
ENSG00000061656	69.9233	-0.309578	0.603229	-0.513202	0.60781	1		0.382116	0.600081	0.636773	0.524272	1		-0.125874	0.602296	-0.20899	0.834456	0.999998		0.130316	0.599437	0.217398	0.827899	0.999992		-0.288028	0.600594	-0.479572	0.631532	0.999999
ENSG00000061676	2714.1	0.608133	0.416242	1.46101	0.144013	0.978956		0.604008	0.416278	1.45097	0.146787	1		0.302252	0.415641	0.727195	0.467107	0.999998		0.463086	0.415486	1.11457	0.265037	0.999992		0.455667	0.415446	1.09682	0.272722	0.999999
ENSG00000061794	4425.79	0.188894	0.455425	0.414764	0.678315	1		0.326353	0.455408	0.716618	0.47361	1		0.493157	0.455021	1.08381	0.278448	0.999998		-0.143883	0.455076	-0.316173	0.751871	0.999992		0.497435	0.454959	1.09336	0.274234	0.999999
ENSG00000061918	223.871	0.104993	0.463074	0.22673	0.820634	1		-0.0311114	0.464289	-0.0670087	0.946575	1		-0.0686135	0.453853	-0.15118	0.879834	0.999998		-0.253432	0.453433	-0.558918	0.576218	0.999992		-0.229177	0.452911	-0.506009	0.61285	0.999999
ENSG00000061936	4705.37	0.243369	0.344011	0.707445	0.47929	1		0.16942	0.344064	0.492408	0.622431	1		0.238574	0.343909	0.693711	0.487863	0.999998		0.468572	0.343753	1.36311	0.172848	0.999992		0.365864	0.343739	1.06437	0.287163	0.999999
ENSG00000061938	2011.43	0.854771	0.616221	1.38712	0.165406	0.978956		0.758781	0.616242	1.2313	0.218209	1		-0.356808	0.616259	-0.57899	0.562596	0.999998		0.03115	0.616136	0.050557	0.959679	0.999992		-0.0374624	0.616123	-0.0608034	0.951516	0.999999
ENSG00000061987	1562.08	0.011516	0.437889	0.026299	0.979019	1		-0.623178	0.438592	-1.42086	0.155357	1		-0.0391738	0.437011	-0.0896405	0.928573	0.999998		-0.0739387	0.436868	-0.169247	0.865602	0.999992		-0.0475994	0.436788	-0.108976	0.913222	0.999999
ENSG00000062038	76.3886	1.10372	0.641278	1.72113	0.0852276	0.978956		0.678574	0.642793	1.05566	0.291122	1		0.752369	0.638825	1.17774	0.238901	0.999998		0.47906	0.638702	0.750052	0.453224	0.999992		1.04098	0.637155	1.6338	0.102302	0.999999
ENSG00000062096	0	NA	NA	NA	NA	NA		NA	NA	NA	NA	NA		NA	NA	NA	NA	NA		NA	NA	NA	NA	NA		NA	NA	NA	NA	NA
ENSG00000062194	7556.95	0.548658	0.358961	1.52846	0.126397	0.978956		0.414849	0.359001	1.15556	0.24786	1		0.0965959	0.35881	0.269212	0.787767	0.999998		0.0921967	0.358756	0.25699	0.797186	0.999992		0.0726571	0.358735	0.202537	0.839497	0.999999
ENSG00000062282	0	NA	NA	NA	NA	NA		NA	NA	NA	NA	NA		NA	NA	NA	NA	NA		NA	NA	NA	NA	NA		NA	NA	NA	NA	NA
ENSG00000062370	0	NA	NA	NA	NA	NA		NA	NA	NA	NA	NA		NA	NA	NA	NA	NA		NA	NA	NA	NA	NA		NA	NA	NA	NA	NA
ENSG00000062485	4486.27	-0.158422	0.498613	-0.317724	0.750694	1		-0.40602	0.4987	-0.814156	0.415555	1		-0.0184213	0.498301	-0.0369682	0.97051	0.999998		0.214013	0.498235	0.429542	0.667529	0.999992		0.22285	0.498219	0.447292	0.654664	0.999999
ENSG00000062524	16.9722	0.816232	0.643225	1.26897	0.204453	0.978956		0.539696	0.642392	0.840134	0.400833	1		-0.401021	0.642058	-0.624586	0.532243	0.999998		0.120323	0.644688	0.186638	0.851944	0.999992		0.171355	0.645144	0.265608	0.790541	0.999999
ENSG00000062582	2106.59	-0.606644	0.358441	-1.69245	0.0905598	0.978956		-0.304097	0.358217	-0.848918	0.395927	1		-0.190917	0.357581	-0.533912	0.593403	0.999998		-0.044909	0.357309	-0.125687	0.89998	0.999992		-0.265355	0.357339	-0.742586	0.457732	0.999999
ENSG00000062598	2373.62	-0.0136433	0.339457	-0.0401915	0.96794	1		0.0422211	0.339472	0.124373	0.90102	1		0.0985892	0.338335	0.291395	0.770749	0.999998		-0.219356	0.338335	-0.648339	0.516766	0.999992		-0.426728	0.33836	-1.26117	0.207249	0.999999
ENSG00000062650	6309.35	0.619689	0.459625	1.34825	0.177578	0.978956		0.142027	0.459732	0.308936	0.75737	1		0.146347	0.459313	0.318621	0.750014	0.999998		0.0256949	0.459292	0.0559445	0.955386	0.999992		0.0779961	0.459273	0.169825	0.865148	0.999999
ENSG00000062716	2919.01	0.456122	0.407795	1.11851	0.26335	0.978956		0.836173	0.407667	2.05112	0.0402555	1		-0.0964789	0.407124	-0.236976	0.812675	0.999998		-0.0798877	0.407007	-0.196281	0.84439	0.999992		-0.109189	0.406968	-0.268298	0.78847	0.999999
ENSG00000062725	3530.04	0.250417	0.321224	0.779573	0.435643	1		-0.0195694	0.321448	-0.0608789	0.951456	1		-0.00358648	0.320478	-0.011191	0.991071	0.999998		0.0837978	0.32032	0.261606	0.793625	0.999992		0.0126336	0.320291	0.039444	0.968536	0.999999
ENSG00000062822	7553.73	-0.0134151	0.330234	-0.0406232	0.967596	1		0.0361035	0.330239	0.109325	0.912945	1		0.0199027	0.330171	0.0602799	0.951933	0.999998		0.0250554	0.330104	0.0759015	0.939497	0.999992		0.015097	0.330078	0.0457376	0.963519	0.999999
ENSG00000063015	36.19	0	0.576652	0	1	1		0.447792	0.577211	0.775785	0.437876	1		0.388674	0.57906	0.671215	0.502084	0.999998		0.669346	0.579493	1.15505	0.248068	0.999992		0.36091	0.579402	0.6229	0.53335	0.999999
ENSG00000063046	28782.7	0.00261235	0.512626	0.00509601	0.995934	1		-0.194186	0.512633	-0.378801	0.704836	1		-0.19208	0.512612	-0.374708	0.707878	0.999998		-1.04229	0.512627	-2.03324	0.0420285	0.999992		-0.139803	0.512602	-0.272732	0.785059	0.999999
ENSG00000063127	19.9423	-0.101921	0.649938	-0.156816	0.87539	1		0.516078	0.651929	0.791616	0.428585	1		0.665116	0.656454	1.01319	0.310967	0.999998		0.854109	0.657235	1.29955	0.193756	0.999992		0.838731	0.657413	1.27581	0.202024	0.999999
ENSG00000063169	1775.98	0.639073	0.48079	1.32921	0.183778	0.978956		0.657339	0.480813	1.36714	0.171582	1		0.0300283	0.48052	0.0624912	0.950172	0.999998		0.0598856	0.480372	0.124665	0.900789	0.999992		-0.140186	0.480387	-0.291818	0.770426	0.999999
ENSG00000063176	3026.34	0.525327	0.499667	1.05135	0.293096	0.986738		0.704357	0.499644	1.40972	0.158623	1		-0.103009	0.499556	-0.206201	0.836634	0.999998		-0.0149622	0.499459	-0.0299569	0.976101	0.999992		-0.146156	0.499453	-0.292633	0.769803	0.999999
ENSG00000063177	22937.1	-0.119688	0.37879	-0.315974	0.752023	1		0.211667	0.378774	0.55882	0.576285	1		-0.181926	0.378764	-0.480315	0.631003	0.999998		-0.128192	0.378743	-0.338467	0.735011	0.999992		-0.118033	0.378735	-0.31165	0.755306	0.999999
ENSG00000063180	305.094	-0.61935	0.433009	-1.43034	0.152619	0.978956		-0.134864	0.431308	-0.312686	0.754519	1		-0.0485194	0.431843	-0.112354	0.910543	0.999998		0.186067	0.430069	0.432645	0.665272	0.999992		0.227955	0.429568	0.530661	0.595654	0.999999
ENSG00000063241	3298.11	-0.931399	0.518083	-1.79778	0.072212	0.978956		-0.720693	0.518034	-1.39121	0.164163	1		-0.0952781	0.517678	-0.184049	0.853975	0.999998		-0.128843	0.517635	-0.248908	0.803432	0.999992		-0.114391	0.517612	-0.220998	0.825094	0.999999
ENSG00000063244	25034.9	-0.138244	0.209984	-0.658357	0.510309	1		0.0169645	0.209971	0.0807944	0.935605	1		-0.0399835	0.209831	-0.190551	0.848878	0.999998		-0.0136506	0.209796	-0.0650659	0.948122	0.999992		-0.124878	0.209792	-0.595248	0.551678	0.999999
ENSG00000063245	9549.68	0.207415	0.292982	0.707944	0.47898	1		0.288211	0.292981	0.983721	0.325253	1		-0.0735337	0.292776	-0.25116	0.80169	0.999998		0.0351971	0.2927	0.12025	0.904285	0.999992		-0.252614	0.29272	-0.862989	0.388144	0.999999
ENSG00000063322	2985.87	1.19277	0.697644	1.70971	0.0873198	0.978956		1.20405	0.697645	1.72588	0.0843694	1		1.39531	0.697633	2.00006	0.0454938	0.999998		1.39785	0.697631	2.00371	0.0451012	0.999992		1.35528	0.69763	1.9427	0.052053	0.999999
ENSG00000063438	511.283	1.92164	0.696574	2.7587	0.00580316	0.978956		0.78689	0.696521	1.12974	0.258584	1		-0.00614944	0.696679	-0.0088268	0.992957	0.999998		-0.0471533	0.69669	-0.0676819	0.946039	0.999992		-0.707204	0.696668	-1.01512	0.310047	0.999999
ENSG00000063515	0	NA	NA	NA	NA	NA		NA	NA	NA	NA	NA		NA	NA	NA	NA	NA		NA	NA	NA	NA	NA		NA	NA	NA	NA	NA
ENSG00000063587	1561.25	0.010024	0.458431	0.0218659	0.982555	1		-0.272006	0.458755	-0.592924	0.553232	1		-0.0614948	0.457237	-0.134492	0.893013	0.999998		0.00103544	0.457073	0.00226537	0.998193	0.999992		-0.058791	0.457036	-0.128635	0.897646	0.999999
ENSG00000063601	2842.97	0.290539	0.472649	0.614703	0.538751	1		-0.26951	0.472934	-0.569869	0.568767	1		0.0163919	0.47211	0.0347205	0.972303	0.999998		0.114773	0.472018	0.243154	0.807886	0.999992		0.147442	0.471983	0.312389	0.754745	0.999999
ENSG00000063660	1861.44	0.0790751	0.490255	0.161294	0.871862	1		0.151627	0.490255	0.309281	0.757108	1		0.365206	0.489386	0.746254	0.455514	0.999998		0.461116	0.489265	0.942468	0.345953	0.999992		0.557038	0.489205	1.13866	0.254845	0.999999
ENSG00000063761	679.623	-0.381603	0.501918	-0.76029	0.447081	1		0.0329053	0.501337	0.065635	0.947668	1		-0.294485	0.499108	-0.590022	0.555176	0.999998		-0.13772	0.498713	-0.276151	0.782432	0.999992		-0.102892	0.498584	-0.206368	0.836503	0.999999
ENSG00000063854	1385.82	0.480784	0.443351	1.08443	0.278173	0.984031		0.671249	0.443271	1.51431	0.129948	1		-0.092609	0.442922	-0.209086	0.834381	0.999998		0.243834	0.442492	0.551048	0.581601	0.999992		0.0394064	0.442515	0.0890508	0.929042	0.999999
ENSG00000063978	5953.68	0.386637	0.439637	0.879447	0.379159	1		0.0428617	0.439724	0.0974742	0.92235	1		-0.0166444	0.439367	-0.0378826	0.969781	0.999998		-0.678658	0.439421	-1.54444	0.122483	0.999992		0.0386688	0.439305	0.0880227	0.929859	0.999999
ENSG00000064012	2556.64	-0.497206	0.507922	-0.978903	0.327628	1		-0.24672	0.507839	-0.485822	0.627093	1		0.0929455	0.507219	0.183245	0.854606	0.999998		-0.0726741	0.507189	-0.143288	0.886063	0.999992		0.0477044	0.507141	0.0940653	0.925057	0.999999
ENSG00000064042	4.82377	-0.0844754	0.633716	-0.133302	0.893955	1		-0.0648045	0.633099	-0.102361	0.91847	1		-0.629054	0.638285	-0.985536	0.324361	0.999998		0.158659	0.648083	0.244813	0.806601	0.999992		0.445958	0.65038	0.685688	0.49291	0.999999
ENSG00000064102	3540.01	-0.336669	0.420535	-0.800574	0.423378	1		-0.480775	0.420638	-1.14297	0.253052	1		-0.253554	0.420013	-0.603681	0.546056	0.999998		-0.317301	0.41995	-0.755568	0.449908	0.999992		-0.451991	0.419945	-1.07631	0.281788	0.999999
ENSG00000064115	6994.3	0.248619	0.330874	0.751402	0.452411	1		-0.146778	0.331003	-0.443436	0.657451	1		-0.123344	0.330698	-0.37298	0.709164	0.999998		-0.375962	0.330683	-1.13693	0.25557	0.999992		-0.169772	0.330612	-0.513508	0.607596	0.999999
ENSG00000064195	0	NA	NA	NA	NA	NA		NA	NA	NA	NA	NA		NA	NA	NA	NA	NA		NA	NA	NA	NA	NA		NA	NA	NA	NA	NA
ENSG00000064199	399.005	-1.4558	0.647838	-2.24717	0.0246293	0.978956		-0.962003	0.647373	-1.48601	0.137276	1		0.0202441	0.646471	0.0313148	0.975018	0.999998		0.136359	0.646301	0.210983	0.8329	0.999992		0.114948	0.646257	0.177867	0.858827	0.999999
ENSG00000064201	0	NA	NA	NA	NA	NA		NA	NA	NA	NA	NA		NA	NA	NA	NA	NA		NA	NA	NA	NA	NA		NA	NA	NA	NA	NA
ENSG00000064205	0	NA	NA	NA	NA	NA		NA	NA	NA	NA	NA		NA	NA	NA	NA	NA		NA	NA	NA	NA	NA		NA	NA	NA	NA	NA
ENSG00000064218	0	NA	NA	NA	NA	NA		NA	NA	NA	NA	NA		NA	NA	NA	NA	NA		NA	NA	NA	NA	NA		NA	NA	NA	NA	NA
ENSG00000064225	71.128	-0.818689	0.575514	-1.42254	0.154871	0.978956		-0.632303	0.574589	-1.10044	0.271138	1		0.169716	0.5706	0.297433	0.766136	0.999998		-0.489209	0.572635	-0.854312	0.392932	0.999992		-0.248727	0.57028	-0.436148	0.662729	0.999999
ENSG00000064270	15.9157	-0.0574395	0.474781	-0.120981	0.903706	1		-0.0570399	0.474624	-0.120179	0.904341	1		0.437687	0.477061	0.917467	0.358898	0.999998		0.758064	0.477715	1.58685	0.112546	0.999992		0.30046	0.477446	0.629307	0.529148	0.999999
ENSG00000064300	642.531	-0.158748	0.66426	-0.238985	0.811117	1		1.05225	0.663978	1.58476	0.11302	1		0.0919064	0.664173	0.138377	0.889942	0.999998		0.852203	0.663926	1.28358	0.199288	0.999992		0.452509	0.663966	0.681524	0.49554	0.999999
ENSG00000064309	151.77	0.474406	0.5788	0.819637	0.412423	1		-0.0166786	0.581275	-0.0286932	0.977109	1		0.0786073	0.571191	0.13762	0.890541	0.999998		0.135754	0.570426	0.237988	0.811891	0.999992		-0.102528	0.570569	-0.179695	0.857392	0.999999
ENSG00000064313	3155.81	-0.211199	0.509153	-0.414805	0.678284	1		-0.481853	0.509281	-0.946143	0.344076	1		-0.035741	0.508666	-0.0702641	0.943983	0.999998		-0.0953848	0.508625	-0.187534	0.851242	0.999992		-0.146407	0.50861	-0.287856	0.773457	0.999999
ENSG00000064393	5820.81	0.0935381	0.641792	0.145745	0.884123	1		-0.270042	0.641825	-0.420741	0.673944	1		0.0356992	0.641662	0.0556355	0.955632	0.999998		-0.0833117	0.641657	-0.129838	0.896694	0.999992		-0.179821	0.641655	-0.280245	0.77929	0.999999
ENSG00000064419	8053.88	-0.22254	0.468111	-0.475401	0.634501	1		-0.399413	0.468155	-0.853164	0.393569	1		-0.0154924	0.467888	-0.0331113	0.973586	0.999998		-3.51541e-05	0.467862	-7.51378e-05	0.99994	0.999992		-0.107208	0.467858	-0.229146	0.818755	0.999999
ENSG00000064489	466.129	-0.0152918	0.545507	-0.0280324	0.977636	1		-0.0394031	0.545624	-0.0722167	0.942429	1		-0.895431	0.546306	-1.63906	0.1012	0.999998		-0.307615	0.544968	-0.564464	0.572438	0.999992		-0.0285276	0.544562	-0.0523862	0.958221	0.999999
ENSG00000064490	2925.69	-0.482563	0.331296	-1.45659	0.145229	0.978956		-0.0491995	0.33102	-0.14863	0.881845	1		-0.0838073	0.330601	-0.2535	0.799882	0.999998		0.0624051	0.330371	0.188894	0.850176	0.999992		0.17409	0.330267	0.527118	0.598112	0.999999
ENSG00000064545	1382.04	-0.339618	0.443184	-0.766313	0.44349	1		-0.453442	0.443382	-1.02269	0.306455	1		-0.567068	0.442273	-1.28217	0.199784	0.999998		-0.0619349	0.441783	-0.140193	0.888508	0.999992		-0.427731	0.441881	-0.967978	0.333055	0.999999
ENSG00000064547	705.259	-0.262931	0.364841	-0.720673	0.471111	1		-0.458786	0.365511	-1.25519	0.20941	1		-0.180306	0.364712	-0.494377	0.62104	0.999998		0.119904	0.363536	0.329826	0.741531	0.999992		0.110191	0.363317	0.303291	0.761668	0.999999
ENSG00000064601	3366.28	-0.301177	0.280867	-1.07231	0.28358	0.984031		-0.111475	0.280777	-0.397023	0.69135	1		-0.0230481	0.280328	-0.0822183	0.934473	0.999998		0.050562	0.280119	0.180502	0.856759	0.999992		-0.201586	0.280163	-0.719532	0.471813	0.999999
ENSG00000064607	6351.05	0.747409	0.530137	1.40984	0.158586	0.978956		0.3419	0.530178	0.644879	0.519005	1		-0.046356	0.530135	-0.0874418	0.93032	0.999998		-0.052674	0.530105	-0.0993653	0.920848	0.999992		-0.0759893	0.530094	-0.143351	0.886013	0.999999
ENSG00000064651	1114.05	0.626147	0.462594	1.35356	0.175878	0.978956		0.300457	0.463018	0.64891	0.516397	1		0.105646	0.460744	0.229295	0.81864	0.999998		0.0904452	0.460563	0.19638	0.844313	0.999992		0.121525	0.460467	0.263916	0.791845	0.999999
ENSG00000064652	165.695	-0.974166	0.585784	-1.66301	0.0963103	0.978956		-1.01403	0.586238	-1.72972	0.0836795	1		-0.441265	0.58325	-0.756563	0.449312	0.999998		-0.00981895	0.581694	-0.0168799	0.986532	0.999992		-0.592284	0.582473	-1.01684	0.309228	0.999999
ENSG00000064655	0.319	0	0.26676	0	1	1		0	0.26676	0	1	1		-0.00349278	0.26676	-0.0130934	0.989553	0.999998		0.26896	0.268686	1.00102	0.316818	0.999992		-0.0162513	0.267904	-0.0606608	0.951629	0.999999
ENSG00000064666	1966.51	-0.208767	0.517446	-0.403457	0.686612	1		-0.261524	0.517517	-0.505345	0.613317	1		0.267271	0.51665	0.517316	0.604936	0.999998		0.266564	0.516579	0.516018	0.605842	0.999992		0.0443124	0.516592	0.0857783	0.931643	0.999999
ENSG00000064687	1292.73	0.832816	0.654677	1.2721	0.203337	0.978956		0.360092	0.65474	0.549977	0.582335	1		-0.0524355	0.654803	-0.0800783	0.936175	0.999998		0.100762	0.654725	0.1539	0.877689	0.999992		0.0846845	0.654706	0.129347	0.897083	0.999999
ENSG00000064692	0.349126	0	0.26676	0	1	1		0.208935	0.26676	0.783234	0.43349	1		-0.00349278	0.26676	-0.0130934	0.989553	0.999998		-0.0155151	0.26676	-0.0581614	0.95362	0.999992		-0.0215792	0.26676	-0.0808937	0.935526	0.999999
ENSG00000064703	1683.84	0.382237	0.438596	0.871502	0.38348	1		-0.186444	0.439131	-0.424575	0.671147	1		0.0243319	0.437508	0.0556148	0.955649	0.999998		-0.312414	0.437517	-0.714063	0.475188	0.999992		-0.0947847	0.437357	-0.216721	0.828426	0.999999
ENSG00000064726	7378.2	-0.157984	0.399262	-0.39569	0.692334	1		-0.182772	0.399287	-0.457745	0.647136	1		-0.0531367	0.398939	-0.133195	0.894039	0.999998		-0.0319271	0.398897	-0.0800384	0.936207	0.999992		-0.0201393	0.398878	-0.0504898	0.959732	0.999999
ENSG00000064763	644.353	-1.02992	0.631178	-1.63175	0.102733	0.978956		-1.39171	0.631537	-2.20369	0.0275464	1		0.0827086	0.630574	0.131164	0.895646	0.999998		-0.0604252	0.630517	-0.0958343	0.923652	0.999992		0.309335	0.630381	0.490711	0.623631	0.999999
ENSG00000064787	220.764	0.711597	0.653535	1.08884	0.276223	0.984031		1.54518	0.652944	2.36648	0.0179583	1		0.0134389	0.65193	0.020614	0.983554	0.999998		-0.185611	0.651825	-0.284756	0.775831	0.999992		0.0314175	0.651543	0.0482201	0.961541	0.999999
ENSG00000064835	0	NA	NA	NA	NA	NA		NA	NA	NA	NA	NA		NA	NA	NA	NA	NA		NA	NA	NA	NA	NA		NA	NA	NA	NA	NA
ENSG00000064886	402.34	1.51616	0.699843	2.16643	0.0302781	0.978956		1.05902	0.69984	1.51323	0.130221	1		0.00719742	0.699845	0.0102843	0.991794	0.999998		0.0996872	0.699848	0.142441	0.886731	0.999992		-0.0484448	0.699848	-0.0692218	0.944813	0.999999
ENSG00000064932	3708.16	0.583351	0.427185	1.36557	0.172074	0.978956		0.82667	0.427134	1.93539	0.052943	1		0.0884072	0.426744	0.207167	0.83588	0.999998		0.348251	0.42661	0.816321	0.414316	0.999992		0.0446945	0.426638	0.10476	0.916566	0.999999
ENSG00000064933	1886.17	-0.370571	0.389867	-0.950505	0.341856	1		-0.236862	0.389817	-0.607624	0.543437	1		-0.375498	0.389249	-0.964672	0.334709	0.999998		-0.57385	0.389171	-1.47455	0.140335	0.999992		-0.496423	0.389033	-1.27604	0.201941	0.999999
ENSG00000064961	3481.52	-0.720908	0.437003	-1.64966	0.0990116	0.978956		-0.129514	0.436818	-0.296494	0.766853	1		-0.132709	0.436782	-0.303835	0.761254	0.999998		-0.191554	0.436711	-0.43863	0.66093	0.999992		-0.213464	0.436677	-0.488838	0.624956	0.999999
ENSG00000064989	70.7849	0.750524	0.533817	1.40596	0.159737	0.978956		0.547829	0.536686	1.02076	0.307366	1		-0.192982	0.51289	-0.376263	0.706721	0.999998		-0.280184	0.511074	-0.548227	0.583536	0.999992		-0.107623	0.508881	-0.211489	0.832506	0.999999
ENSG00000064995	3108.95	0.0153226	0.199593	0.0767694	0.938807	1		-0.066471	0.199796	-0.332694	0.739366	1		-0.00513312	0.198522	-0.0258566	0.979372	0.999998		0.0730361	0.198173	0.368547	0.712465	0.999992		0.063874	0.198063	0.322494	0.747079	0.999999
ENSG00000064999	1774.66	0.905909	0.432618	2.09402	0.0362586	0.978956		0.668702	0.432804	1.54504	0.122335	1		-0.146801	0.431698	-0.340055	0.733815	0.999998		-0.0465643	0.431485	-0.107916	0.914062	0.999992		-0.124345	0.431449	-0.288202	0.773192	0.999999
ENSG00000065000	7498.3	0.366123	0.424194	0.863102	0.388081	1		0.0280176	0.424275	0.0660363	0.947349	1		0.21244	0.423942	0.501107	0.616296	0.999998		0.386648	0.423892	0.912137	0.361697	0.999992		0.140776	0.4239	0.332097	0.739816	0.999999
ENSG00000065029	2519.76	0.40493	0.493817	0.820001	0.412216	1		0.179053	0.4939	0.36253	0.716956	1		-0.174674	0.49387	-0.353684	0.723575	0.999998		-0.136567	0.493758	-0.276587	0.782097	0.999992		-0.0997329	0.493706	-0.202009	0.83991	0.999999
ENSG00000065054	1373.96	0.157726	0.550194	0.286674	0.774362	1		0.384896	0.550113	0.699668	0.484134	1		0.20492	0.549547	0.37289	0.70923	0.999998		0.92508	0.549253	1.68425	0.092133	0.999992		0.653682	0.549275	1.19008	0.234015	0.999999
ENSG00000065057	1830.14	-0.62579	0.397999	-1.57234	0.115871	0.978956		0.0780913	0.397412	0.1965	0.844219	1		-0.164565	0.396893	-0.414633	0.678411	0.999998		0.063192	0.396587	0.159339	0.873402	0.999992		-0.0315614	0.396558	-0.0795884	0.936565	0.999999
ENSG00000065060	1767.65	0.27094	0.45192	0.599531	0.548819	1		-0.163781	0.45232	-0.36209	0.717285	1		-0.0383212	0.450824	-0.0850026	0.932259	0.999998		-0.0779943	0.450714	-0.173046	0.862615	0.999992		-0.116745	0.450672	-0.259047	0.795599	0.999999
ENSG00000065135	7528.86	-0.0827843	0.33901	-0.244194	0.80708	1		-0.0419183	0.33902	-0.123646	0.901596	1		0.0627142	0.338654	0.185187	0.853082	0.999998		0.159639	0.338585	0.471488	0.637292	0.999992		0.150924	0.338565	0.445775	0.65576	0.999999
ENSG00000065150	19904	-0.96673	0.584206	-1.65478	0.0979699	0.978956		-0.77181	0.584201	-1.32114	0.186455	1		-0.0477811	0.584152	-0.0817957	0.934809	0.999998		-0.244092	0.58415	-0.417858	0.676051	0.999992		-0.246006	0.584147	-0.421137	0.673655	0.999999
ENSG00000065154	7001.76	-0.237306	0.543808	-0.436379	0.662562	1		0.158981	0.543767	0.29237	0.770004	1		0.202058	0.543618	0.371691	0.710123	0.999998		0.527452	0.543581	0.970327	0.331884	0.999992		0.592528	0.543572	1.09006	0.275685	0.999999
ENSG00000065183	6872.19	-0.583456	0.575998	-1.01295	0.311086	0.99503		-0.38935	0.575984	-0.675975	0.499057	1		-0.0505203	0.575806	-0.0877385	0.930085	0.999998		-0.276095	0.575802	-0.479497	0.631585	0.999992		-0.216293	0.575793	-0.375644	0.707182	0.999999
ENSG00000065243	2321.35	0.0833502	0.262959	0.316971	0.751266	1		-0.153379	0.263358	-0.582399	0.560298	1		-0.0316427	0.261722	-0.120902	0.903769	0.999998		-0.18091	0.261579	-0.691607	0.489184	0.999992		-0.0686363	0.261381	-0.262591	0.792866	0.999999
ENSG00000065268	5785.65	-0.286381	0.279579	-1.02433	0.30568	0.992155		0.132895	0.279422	0.475608	0.634354	1		-0.102922	0.279134	-0.368721	0.712336	0.999998		-0.054397	0.279016	-0.19496	0.845424	0.999992		-0.0997888	0.278985	-0.357685	0.720579	0.999999
ENSG00000065308	2985.22	0.23017	0.600971	0.382996	0.701723	1		-0.0779148	0.60105	-0.129631	0.896858	1		0.256345	0.600626	0.426797	0.669527	0.999998		0.186247	0.600605	0.310099	0.756486	0.999992		0.383306	0.600582	0.638225	0.523327	0.999999
ENSG00000065320	1372.15	-0.447271	0.697999	-0.64079	0.521659	1		-0.667778	0.698011	-0.956687	0.338725	1		0.310505	0.697946	0.444884	0.656403	0.999998		0.760025	0.697938	1.08896	0.276173	0.999992		0.220981	0.697942	0.316619	0.751533	0.999999
ENSG00000065325	0.698252	0	0.26676	0	1	1		0.375294	0.268427	1.39812	0.162076	1		-0.000544254	0.269581	-0.00201889	0.998389	0.999998		-0.00223732	0.271377	-0.00824434	0.993422	0.999992		-0.00299104	0.272166	-0.0109898	0.991232	0.999999
ENSG00000065328	4015.34	-0.565009	0.605287	-0.933457	0.350584	1		-0.770968	0.605335	-1.27362	0.202797	1		0.0257564	0.605061	0.0425682	0.966046	0.999998		-0.181402	0.605054	-0.299811	0.764321	0.999992		-0.136742	0.605043	-0.226004	0.821199	0.999999
ENSG00000065357	1144.6	0.345552	0.382746	0.902823	0.36662	1		0.0214122	0.383217	0.055875	0.955441	1		-0.0175289	0.382403	-0.0458388	0.963439	0.999998		-0.139473	0.382187	-0.364935	0.71516	0.999992		-0.0616171	0.381961	-0.161318	0.871843	0.999999
ENSG00000065361	12.5017	0.376924	0.670273	0.562344	0.573881	1		1.1009	0.672972	1.63588	0.101864	1		0.132816	0.680856	0.195072	0.845337	0.999998		0.281359	0.681907	0.412606	0.679896	0.999992		0.259523	0.682156	0.380445	0.703615	0.999999
ENSG00000065371	0	NA	NA	NA	NA	NA		NA	NA	NA	NA	NA		NA	NA	NA	NA	NA		NA	NA	NA	NA	NA		NA	NA	NA	NA	NA
ENSG00000065413	1356.33	0.586472	0.383624	1.52877	0.126322	0.978956		0.145606	0.384228	0.378957	0.70472	1		-0.0715788	0.382044	-0.187357	0.85138	0.999998		-0.28522	0.381958	-0.746733	0.455225	0.999992		-0.0671274	0.381693	-0.175867	0.860398	0.999999
ENSG00000065427	13494.7	-0.431687	0.371883	-1.16082	0.245717	0.978956		-0.28848	0.371872	-0.775751	0.437896	1		-0.13053	0.371702	-0.351168	0.725462	0.999998		-0.203323	0.371682	-0.547036	0.584354	0.999992		-0.148344	0.371666	-0.399133	0.689795	0.999999
ENSG00000065457	765.307	-0.0281761	0.353131	-0.0797893	0.936405	1		-0.278808	0.354037	-0.787511	0.430983	1		-0.0492733	0.350042	-0.140764	0.888056	0.999998		-0.171149	0.349729	-0.489376	0.624575	0.999992		-0.10764	0.34942	-0.308055	0.758041	0.999999
ENSG00000065485	747.665	-0.589847	0.527267	-1.11869	0.263274	0.978956		-0.0301631	0.526586	-0.0572804	0.954322	1		0.0480405	0.524937	0.0915168	0.927082	0.999998		-0.0325409	0.524789	-0.0620077	0.950557	0.999992		0.169804	0.524604	0.323681	0.74618	0.999999
ENSG00000065491	1892.15	0.429445	0.328031	1.30916	0.19048	0.978956		-0.0801247	0.328639	-0.243808	0.80738	1		0.104397	0.32736	0.318905	0.749798	0.999998		0.137226	0.327098	0.419524	0.674833	0.999992		0.0320298	0.327062	0.0979317	0.921987	0.999999
ENSG00000065518	2329.95	-0.54027	0.405396	-1.3327	0.182631	0.978956		-0.211468	0.405243	-0.52183	0.601789	1		-0.137901	0.405225	-0.340307	0.733625	0.999998		-0.10209	0.405051	-0.252042	0.801009	0.999992		-0.0964137	0.404983	-0.238068	0.811828	0.999999
ENSG00000065526	10521.8	0.866446	0.442087	1.9599	0.0500076	0.978956		0.601109	0.442121	1.3596	0.173956	1		0.0564156	0.441902	0.127665	0.898414	0.999998		-0.231046	0.441899	-0.522848	0.60108	0.999992		-0.315287	0.441894	-0.71349	0.475542	0.999999
ENSG00000065534	2802.15	0.448455	0.667665	0.671678	0.501789	1		-0.428639	0.667754	-0.641912	0.52093	1		0.322996	0.667541	0.48386	0.628485	0.999998		0.223215	0.667533	0.334388	0.738087	0.999992		0.719994	0.667514	1.07862	0.280757	0.999999
ENSG00000065548	5928.3	-0.0978743	0.280588	-0.348818	0.727226	1		0.0136521	0.28057	0.0486583	0.961192	1		-0.033975	0.279993	-0.121342	0.90342	0.999998		-0.152206	0.279934	-0.543721	0.586634	0.999992		-0.0736733	0.279874	-0.263237	0.792368	0.999999
ENSG00000065559	2617.3	-0.14508	0.416376	-0.348435	0.727514	1		-0.337656	0.416552	-0.810597	0.417597	1		-0.0193316	0.415597	-0.0465153	0.9629	0.999998		0.0148764	0.415484	0.035805	0.971438	0.999992		-0.0136696	0.415448	-0.0329032	0.973752	0.999999
ENSG00000065600	1620.37	0.50276	0.514574	0.977042	0.328548	1		0.49809	0.514603	0.96791	0.333089	1		-0.635456	0.514593	-1.23487	0.216879	0.999998		-0.12802	0.514209	-0.248965	0.803388	0.999992		-0.0829217	0.514143	-0.161281	0.871872	0.999999
ENSG00000065609	0.349126	0	0.26676	0	1	1		0.208935	0.26676	0.783234	0.43349	1		-0.00349278	0.26676	-0.0130934	0.989553	0.999998		-0.0155151	0.26676	-0.0581614	0.95362	0.999992		-0.0215792	0.26676	-0.0808937	0.935526	0.999999
ENSG00000065613	4724.94	-0.0678091	0.55573	-0.122018	0.902885	1		-0.431224	0.555814	-0.775841	0.437843	1		0.147772	0.555465	0.266033	0.790214	0.999998		0.06657	0.555448	0.119849	0.904603	0.999992		0.065381	0.555437	0.117711	0.906297	0.999999
ENSG00000065615	1780.16	0.219793	0.295469	0.743878	0.456951	1		0.0974555	0.295744	0.329526	0.741758	1		-0.154685	0.293709	-0.526662	0.598428	0.999998		-0.234838	0.293483	-0.800176	0.423609	0.999992		-0.112605	0.29326	-0.383976	0.700996	0.999999
ENSG00000065618	0.455462	0	0.26676	0	1	1		0	0.26676	0	1	1		0.194933	0.268243	0.726701	0.467409	0.999998		-0.00465901	0.26897	-0.0173217	0.98618	0.999992		0.147053	0.270658	0.543318	0.586911	0.999999
ENSG00000065621	25.8132	0.0605693	0.609688	0.0993447	0.920865	1		-0.380651	0.618753	-0.615191	0.538428	1		0.160608	0.590908	0.271799	0.785777	0.999998		0.247844	0.586273	0.422745	0.672481	0.999992		0.173244	0.585416	0.295932	0.767282	0.999999
ENSG00000065665	401.751	0.119679	0.470757	0.254227	0.79932	1		0.225395	0.470689	0.478862	0.632037	1		-0.530798	0.470868	-1.12727	0.259627	0.999998		-0.178091	0.469312	-0.379473	0.704337	0.999992		-0.158469	0.469001	-0.337887	0.735449	0.999999
ENSG00000065675	1456.49	-0.0672643	0.441574	-0.152328	0.878928	1		-0.331174	0.441926	-0.749389	0.453623	1		-0.0582026	0.440287	-0.132192	0.894832	0.999998		0.0278493	0.440088	0.0632811	0.949543	0.999992		-0.303345	0.440165	-0.689162	0.490721	0.999999
ENSG00000065717	128.171	0.435223	0.587743	0.740498	0.458998	1		-0.149473	0.589759	-0.253448	0.799922	1		0.0365669	0.591054	0.0618673	0.950669	0.999998		0.541475	0.588439	0.92019	0.357474	0.999992		0.560491	0.588033	0.953163	0.340508	0.999999
ENSG00000065802	2478.9	0.226948	0.422075	0.537696	0.590787	1		0.148701	0.422169	0.352231	0.724665	1		-0.0379003	0.421092	-0.0900047	0.928283	0.999998		0.0360838	0.420963	0.0857174	0.931691	0.999992		0.0272929	0.420921	0.0648409	0.948301	0.999999
ENSG00000065809	15837.5	1.06907	0.550743	1.94114	0.0522408	0.978956		0.757245	0.550755	1.37492	0.169155	1		0.240198	0.550725	0.436149	0.662729	0.999998		0.301044	0.550713	0.546645	0.584623	0.999992		0.224695	0.550711	0.408009	0.683267	0.999999
ENSG00000065833	7.72932	0	0.409994	0	1	1		0	0.409782	0	1	1		0.210547	0.412846	0.50999	0.610058	0.999998		0.119209	0.413268	0.288454	0.772999	0.999992		0.736025	0.41431	1.77651	0.0756496	0.999999
ENSG00000065882	6852.93	-0.0140666	0.405387	-0.0346993	0.97232	1		-0.171597	0.405447	-0.423229	0.672128	1		0.0617953	0.405051	0.152562	0.878744	0.999998		0.00627878	0.405017	0.0155025	0.987631	0.999992		0.0377853	0.404996	0.093298	0.925667	0.999999
ENSG00000065883	4686.92	0.549415	0.325664	1.68706	0.0915912	0.978956		0.240796	0.325823	0.73904	0.459883	1		-0.174474	0.325191	-0.536529	0.591593	0.999998		-0.0857433	0.325063	-0.263774	0.791954	0.999992		-0.129132	0.325033	-0.397288	0.691155	0.999999
ENSG00000065911	9753.12	-0.930746	0.55117	-1.68867	0.0912821	0.978956		-0.599364	0.551143	-1.08749	0.276819	1		-0.0547384	0.551033	-0.0993377	0.92087	0.999998		-0.0800416	0.551022	-0.14526	0.884505	0.999992		-0.0501136	0.551015	-0.0909478	0.927534	0.999999
ENSG00000065923	2341.94	-0.074366	0.243378	-0.305557	0.759942	1		-0.152089	0.243594	-0.624352	0.532396	1		-0.112306	0.242021	-0.464035	0.642622	0.999998		-0.174349	0.241781	-0.721104	0.470846	0.999992		-0.0898342	0.241588	-0.371849	0.710005	0.999999
ENSG00000065970	1860.42	-0.380695	0.578333	-0.658262	0.51037	1		-0.622749	0.578472	-1.07654	0.281685	1		-0.0167486	0.577739	-0.02899	0.976873	0.999998		-0.155689	0.57771	-0.269493	0.78755	0.999992		-0.101099	0.577679	-0.17501	0.861072	0.999999
ENSG00000065978	55379.5	-0.676979	0.377172	-1.79488	0.0726725	0.978956		-0.385121	0.377164	-1.0211	0.307209	1		-0.0734559	0.377137	-0.194772	0.845571	0.999998		-0.188226	0.377133	-0.499096	0.617712	0.999992		-0.267329	0.377132	-0.708847	0.47842	0.999999
ENSG00000065989	2743.78	0.501271	0.473416	1.05884	0.289674	0.98606		0.707721	0.473377	1.49505	0.134902	1		-0.346719	0.473105	-0.73286	0.463644	0.999998		-0.437409	0.473034	-0.92469	0.355127	0.999992		-0.3915	0.472979	-0.827733	0.407822	0.999999
ENSG00000066027	2990.11	-0.371939	0.417772	-0.890293	0.373309	1		-0.48329	0.417881	-1.15653	0.247466	1		0.0185209	0.41714	0.0443997	0.964586	0.999998		-0.00701471	0.417057	-0.0168195	0.986581	0.999992		0.0109473	0.417014	0.0262515	0.979057	0.999999
ENSG00000066032	0	NA	NA	NA	NA	NA		NA	NA	NA	NA	NA		NA	NA	NA	NA	NA		NA	NA	NA	NA	NA		NA	NA	NA	NA	NA
ENSG00000066044	15564.9	-0.145741	0.334389	-0.435844	0.66295	1		-0.13793	0.334399	-0.412471	0.679994	1		0.0272914	0.334214	0.0816584	0.934918	0.999998		0.0934404	0.334183	0.279609	0.779778	0.999992		0.0474743	0.334175	0.142064	0.887029	0.999999
ENSG00000066056	134.894	-0.785664	0.694064	-1.13198	0.257644	0.978956		-0.482584	0.693896	-0.69547	0.486761	1		-0.335397	0.692838	-0.484092	0.62832	0.999998		0.111899	0.692627	0.161557	0.871654	0.999992		0.0197091	0.692613	0.0284562	0.977298	0.999999
ENSG00000066084	8725.31	0.411015	0.549256	0.748313	0.454271	1		-0.00123717	0.549303	-0.00225226	0.998203	1		0.0589059	0.54909	0.107279	0.914568	0.999998		0.115303	0.549075	0.209995	0.833671	0.999992		0.0780269	0.54907	0.142107	0.886995	0.999999
ENSG00000066117	7897.25	-0.935741	0.528126	-1.77181	0.0764256	0.978956		-1.15169	0.528161	-2.18056	0.0292162	1		0.00243664	0.528091	0.00461405	0.996319	0.999998		0.0131123	0.528069	0.0248307	0.98019	0.999992		-0.0619074	0.528064	-0.117235	0.906674	0.999999
ENSG00000066135	7084.93	0.647914	0.381022	1.70046	0.0890436	0.978956		0.370359	0.3811	0.971816	0.331142	1		-0.0632955	0.380687	-0.166267	0.867947	0.999998		0.0649868	0.38062	0.170739	0.864429	0.999992		-0.0114333	0.38061	-0.0300393	0.976036	0.999999
ENSG00000066136	2896.86	-0.37108	0.284316	-1.30517	0.191836	0.978956		-0.133312	0.284158	-0.469147	0.638964	1		-0.201456	0.283437	-0.710763	0.477231	0.999998		-0.0896548	0.283168	-0.316614	0.751537	0.999992		-0.0676403	0.283076	-0.238948	0.811146	0.999999
ENSG00000066185	114.383	-0.945606	0.627455	-1.50705	0.131798	0.978956		-0.460862	0.625594	-0.736678	0.461318	1		-0.286824	0.620101	-0.462544	0.643691	0.999998		-0.390045	0.619675	-0.629435	0.529064	0.999992		-0.273991	0.619209	-0.442485	0.658139	0.999999
ENSG00000066230	1.87778	0	0.310891	0	1	1		0	0.310554	0	1	1		-0.102751	0.315098	-0.326091	0.744355	0.999998		0.360724	0.317388	1.13654	0.255731	0.999992		-0.10454	0.316629	-0.330167	0.741274	0.999999
ENSG00000066248	35.2441	-0.0202217	0.337342	-0.0599442	0.9522	1		-0.0201915	0.337318	-0.059859	0.952268	1		0.148683	0.337632	0.44037	0.659669	0.999998		0.484476	0.33775	1.43442	0.151452	0.999992		0.0139081	0.337701	0.0411847	0.967149	0.999999
ENSG00000066279	4828.46	0.0438149	0.462947	0.0946434	0.924598	1		-0.72672	0.463135	-1.56913	0.116617	1		0.193801	0.462975	0.418599	0.67551	0.999998		0.112355	0.462936	0.2427	0.808238	0.999992		0.0134746	0.462927	0.0291073	0.976779	0.999999
ENSG00000066294	342.44	1.72254	0.662017	2.60195	0.00926947	0.978956		1.32196	0.662213	1.99627	0.0459045	1		-0.179732	0.660858	-0.271967	0.785647	0.999998		-0.402435	0.660812	-0.609	0.542524	0.999992		-0.154221	0.660647	-0.233439	0.815421	0.999999
ENSG00000066322	2207.84	-0.21319	0.231664	-0.920255	0.35744	1		-0.00880496	0.231458	-0.0380413	0.969655	1		-0.0295649	0.230285	-0.128384	0.897845	0.999998		0.0308417	0.229884	0.134162	0.893274	0.999992		0.0795048	0.229704	0.346119	0.729253	0.999999
ENSG00000066336	4570.73	-0.760514	0.52913	-1.43729	0.150635	0.978956		-0.535898	0.529095	-1.01286	0.311128	1		0.383782	0.528877	0.725655	0.46805	0.999998		0.332883	0.528851	0.629445	0.529058	0.999992		0.516296	0.528824	0.976311	0.32891	0.999999
ENSG00000066379	2182.12	-0.0896584	0.27387	-0.327375	0.743384	1		-0.0993565	0.273966	-0.36266	0.716859	1		-0.0829557	0.273403	-0.303419	0.761571	0.999998		-0.0799802	0.273099	-0.292861	0.769628	0.999992		0.053051	0.272875	0.194415	0.845851	0.999999
ENSG00000066382	0	NA	NA	NA	NA	NA		NA	NA	NA	NA	NA		NA	NA	NA	NA	NA		NA	NA	NA	NA	NA		NA	NA	NA	NA	NA
ENSG00000066405	0	NA	NA	NA	NA	NA		NA	NA	NA	NA	NA		NA	NA	NA	NA	NA		NA	NA	NA	NA	NA		NA	NA	NA	NA	NA
ENSG00000066422	2993.33	0.474756	0.475287	0.998881	0.317852	0.997297		-0.016129	0.475512	-0.0339193	0.972941	1		-0.0525479	0.474651	-0.110709	0.911847	0.999998		-0.233961	0.474622	-0.492942	0.622053	0.999992		-0.20602	0.474587	-0.434105	0.664212	0.999999
ENSG00000066427	1273.9	0.021373	0.40033	0.0533883	0.957422	1		0.424706	0.399985	1.06181	0.288324	1		-0.438617	0.399611	-1.09761	0.272375	0.999998		-0.0943424	0.398972	-0.236463	0.813073	0.999992		0.141571	0.398709	0.355073	0.722535	0.999999
ENSG00000066455	2264.6	0.271599	0.375897	0.722534	0.469966	1		0.0804865	0.376113	0.213995	0.830551	1		-0.0525573	0.374717	-0.140259	0.888456	0.999998		-0.0708138	0.374577	-0.18905	0.850054	0.999992		-0.0567166	0.374508	-0.151443	0.879627	0.999999
ENSG00000066468	0	NA	NA	NA	NA	NA		NA	NA	NA	NA	NA		NA	NA	NA	NA	NA		NA	NA	NA	NA	NA		NA	NA	NA	NA	NA
ENSG00000066557	2515.07	-0.170688	0.411902	-0.41439	0.678588	1		-0.441537	0.412144	-1.07132	0.284027	1		0.0609478	0.41112	0.148248	0.882147	0.999998		-0.125857	0.411074	-0.306167	0.759477	0.999992		-0.0559556	0.411003	-0.136144	0.891707	0.999999
ENSG00000066583	2233.76	-1.00151	0.589349	-1.69935	0.0892539	0.978956		-0.840921	0.589318	-1.42694	0.153597	1		-0.10606	0.588916	-0.180093	0.857079	0.999998		-0.0465697	0.588867	-0.0790836	0.936966	0.999992		-0.0891765	0.588854	-0.151441	0.879628	0.999999
ENSG00000066629	495.889	-0.729438	0.490809	-1.4862	0.137227	0.978956		-0.191396	0.48967	-0.390867	0.695895	1		-0.054399	0.488051	-0.111462	0.91125	0.999998		0.261297	0.487252	0.536266	0.591774	0.999992		0.388309	0.486989	0.797367	0.425238	0.999999
ENSG00000066651	306.997	-0.751638	0.420672	-1.78676	0.0739767	0.978956		-0.38193	0.419089	-0.911334	0.36212	1		-0.117182	0.415073	-0.282316	0.777701	0.999998		-0.173576	0.414275	-0.418988	0.675225	0.999992		-0.175084	0.413855	-0.423056	0.672255	0.999999
ENSG00000066654	4484.05	-0.00632775	0.397836	-0.0159054	0.98731	1		-0.324597	0.397995	-0.815581	0.41474	1		-0.0139259	0.397355	-0.0350464	0.972043	0.999998		-0.116429	0.397311	-0.293043	0.769489	0.999992		-0.152771	0.397288	-0.384534	0.700582	0.999999
ENSG00000066697	1095.82	-0.231249	0.260307	-0.888368	0.374343	1		-0.299406	0.260691	-1.14851	0.250757	1		0.0744889	0.258811	0.287811	0.773491	0.999998		0.0700239	0.258238	0.27116	0.786268	0.999992		0.00700579	0.258084	0.0271454	0.978344	0.999999
ENSG00000066735	4606.08	-0.0672358	0.564892	-0.119024	0.905256	1		-0.0259309	0.564898	-0.0459038	0.963387	1		0.215669	0.564626	0.381969	0.702485	0.999998		0.501808	0.564584	0.888811	0.374105	0.999992		0.411001	0.56458	0.727977	0.466628	0.999999
ENSG00000066739	2625.48	1.00742	0.469913	2.14384	0.0320454	0.978956		0.518883	0.470121	1.10372	0.269714	1		0.00207345	0.469215	0.00441898	0.996474	0.999998		-0.122106	0.469165	-0.260262	0.794662	0.999992		-0.158639	0.469136	-0.338151	0.735249	0.999999
ENSG00000066777	3973.5	0.203728	0.519055	0.392497	0.694691	1		-0.123381	0.51916	-0.237655	0.812149	1		0.00831919	0.518646	0.0160402	0.987202	0.999998		0.0411605	0.518606	0.0793676	0.93674	0.999992		-0.000568886	0.518594	-0.00109698	0.999125	0.999999
ENSG00000066813	0	NA	NA	NA	NA	NA		NA	NA	NA	NA	NA		NA	NA	NA	NA	NA		NA	NA	NA	NA	NA		NA	NA	NA	NA	NA
ENSG00000066827	745.001	0.274553	0.333264	0.82383	0.410036	1		0.266488	0.333486	0.799098	0.424234	1		-0.145357	0.329335	-0.441364	0.658949	0.999998		-0.10312	0.328685	-0.313736	0.753722	0.999992		-0.340825	0.328811	-1.03654	0.299951	0.999999
ENSG00000066855	968.339	-0.233688	0.264129	-0.88475	0.376292	1		-0.0320465	0.263729	-0.121513	0.903285	1		-0.106168	0.260837	-0.407031	0.683986	0.999998		-0.14661	0.260266	-0.56331	0.573224	0.999992		-0.0945287	0.259897	-0.363715	0.716071	0.999999
ENSG00000066923	63.4634	0.574784	0.615045	0.934539	0.350026	1		0.824221	0.614267	1.3418	0.179662	1		-0.416804	0.613981	-0.678854	0.49723	0.999998		-0.0974378	0.610438	-0.15962	0.873181	0.999992		0.0343536	0.609221	0.0563894	0.955032	0.999999
ENSG00000066926	2179.85	-0.829972	0.650032	-1.27682	0.201667	0.978956		-1.14606	0.65011	-1.76286	0.0779236	1		0.0719078	0.649838	0.110655	0.91189	0.999998		0.175403	0.64981	0.26993	0.787214	0.999992		0.381256	0.649792	0.586736	0.557381	0.999999
ENSG00000066933	1166.36	0.624942	0.578962	1.07942	0.280402	0.984031		0.345807	0.579159	0.597085	0.550451	1		-0.0181917	0.577735	-0.031488	0.97488	0.999998		0.00494223	0.577647	0.00855579	0.993174	0.999992		-0.10273	0.577635	-0.177845	0.858845	0.999999
ENSG00000067048	0	NA	NA	NA	NA	NA		NA	NA	NA	NA	NA		NA	NA	NA	NA	NA		NA	NA	NA	NA	NA		NA	NA	NA	NA	NA
ENSG00000067057	8431.09	-0.764152	0.500838	-1.52575	0.127073	0.978956		-0.456762	0.500803	-0.91206	0.361737	1		-0.123889	0.500642	-0.24746	0.804552	0.999998		-0.0243132	0.500615	-0.0485667	0.961265	0.999992		-0.179495	0.500615	-0.358548	0.719933	0.999999
ENSG00000067064	9336.92	0.640944	0.404111	1.58606	0.112726	0.978956		0.764446	0.404105	1.8917	0.0585306	1		0.0865008	0.403937	0.214144	0.830435	0.999998		0.00762361	0.40391	0.0188745	0.984941	0.999992		0.0880123	0.403888	0.217913	0.827497	0.999999
ENSG00000067066	1964.58	0.0820334	0.425768	0.192672	0.847216	1		-0.118456	0.42599	-0.278073	0.780956	1		-0.039964	0.424607	-0.0941202	0.925014	0.999998		-0.128067	0.424512	-0.301681	0.762895	0.999992		-0.130558	0.424456	-0.30759	0.758394	0.999999
ENSG00000067082	2971.3	1.21274	0.63537	1.90872	0.0562979	0.978956		0.566111	0.635434	0.890905	0.37298	1		0.274482	0.635198	0.432121	0.665653	0.999998		0.374829	0.635174	0.590119	0.555111	0.999992		-0.806209	0.635246	-1.26913	0.204395	0.999999
ENSG00000067113	250.924	0.531963	0.415469	1.28039	0.200408	0.978956		0.644343	0.41527	1.55162	0.120752	1		-0.0889761	0.407597	-0.218294	0.8272	0.999998		0.213271	0.405259	0.526259	0.598708	0.999992		-0.027605	0.405509	-0.0680748	0.945726	0.999999
ENSG00000067141	2558	0.824502	0.409085	2.01548	0.0438545	0.978956		0.349884	0.409362	0.854705	0.392714	1		-0.0222365	0.408367	-0.0544522	0.956575	0.999998		-0.125255	0.408285	-0.306782	0.759009	0.999992		-0.140022	0.408237	-0.342991	0.731605	0.999999
ENSG00000067167	10906.3	0.00076413	0.322444	0.00236981	0.998109	1		-0.0833627	0.322478	-0.258506	0.796016	1		-0.0488614	0.32217	-0.151663	0.879452	0.999998		-0.131614	0.32214	-0.408561	0.682862	0.999992		-0.0463057	0.322114	-0.143756	0.885693	0.999999
ENSG00000067177	1.30874	0	0.302837	0	1	1		0	0.302418	0	1	1		0.364197	0.309103	1.17824	0.238702	0.999998		-0.00200809	0.308923	-0.00650029	0.994814	0.999992		0.170832	0.310076	0.550934	0.581679	0.999999
ENSG00000067182	3469.07	0.680333	0.385664	1.76405	0.0777229	0.978956		0.383538	0.385817	0.994094	0.320177	1		-0.154609	0.38507	-0.401509	0.688045	0.999998		-0.345204	0.385028	-0.89657	0.369949	0.999992		-0.296446	0.384967	-0.770056	0.441267	0.999999
ENSG00000067191	960.716	0.637158	0.530566	1.2009	0.229789	0.978956		0.721865	0.530559	1.36057	0.173649	1		0.136913	0.530333	0.258164	0.79628	0.999998		0.0634162	0.530183	0.119612	0.904791	0.999992		-0.00905835	0.530135	-0.0170869	0.986367	0.999999
ENSG00000067208	691.056	0.871405	0.438391	1.98774	0.0468408	0.978956		0.710221	0.43876	1.6187	0.105512	1		-0.159285	0.435652	-0.365624	0.714645	0.999998		0.0174235	0.435036	0.0400507	0.968053	0.999992		-0.0340519	0.434926	-0.0782935	0.937595	0.999999
ENSG00000067221	341.235	-0.399381	0.511956	-0.780109	0.435327	1		0.316829	0.510084	0.621131	0.534513	1		0.143816	0.507131	0.283587	0.776727	0.999998		0.452135	0.506249	0.893107	0.3718	0.999992		-0.114886	0.506777	-0.226699	0.820658	0.999999
ENSG00000067225	54338.6	-0.0901229	0.207238	-0.434877	0.663652	1		-0.0353104	0.207239	-0.170385	0.864707	1		-0.135023	0.207167	-0.65176	0.514556	0.999998		-0.0978204	0.20715	-0.47222	0.63677	0.999992		-0.0788631	0.207143	-0.380719	0.703412	0.999999
ENSG00000067248	2111.49	0.112817	0.354735	0.318031	0.750461	1		-0.19101	0.355109	-0.53789	0.590653	1		0.00137272	0.353574	0.00388241	0.996902	0.999998		-0.145456	0.353477	-0.411501	0.680705	0.999992		-0.0414617	0.353349	-0.117339	0.906591	0.999999
ENSG00000067334	4031.67	-0.0544849	0.268635	-0.202821	0.839275	1		0.271418	0.268473	1.01097	0.312032	1		-0.00168232	0.268006	-0.00627716	0.994992	0.999998		-0.0957221	0.267896	-0.357311	0.720859	0.999992		-0.0329214	0.267801	-0.122933	0.902161	0.999999
ENSG00000067365	532.412	-0.299087	0.360994	-0.82851	0.407382	1		-0.165661	0.360789	-0.459164	0.646116	1		0.495845	0.359113	1.38075	0.167356	0.999998		0.189302	0.359085	0.527179	0.59807	0.999992		0.444453	0.358256	1.2406	0.214753	0.999999
ENSG00000067369	5544.4	0.00647318	0.448335	0.0144383	0.98848	1		0.0351977	0.448347	0.0785055	0.937426	1		0.131623	0.447927	0.29385	0.768873	0.999998		0.139618	0.447887	0.311725	0.755249	0.999992		-0.00958832	0.447886	-0.0214079	0.98292	0.999999
ENSG00000067445	1011.89	-0.44293	0.528321	-0.838374	0.401821	1		-0.130142	0.52814	-0.246415	0.805361	1		0.319142	0.528314	0.604077	0.545792	0.999998		0.369264	0.528096	0.699237	0.484404	0.999992		1.09374	0.527751	2.07246	0.0382227	0.999999
ENSG00000067533	1921.84	-0.492716	0.358645	-1.37382	0.169496	0.978956		-0.183178	0.358384	-0.511122	0.609265	1		-0.0802162	0.357302	-0.224505	0.822364	0.999998		-0.204019	0.357181	-0.571192	0.56787	0.999992		-0.222041	0.357103	-0.621784	0.534084	0.999999
ENSG00000067560	15884.3	-0.355	0.33078	-1.07322	0.283172	0.984031		-0.334683	0.330788	-1.01177	0.311646	1		-0.0330077	0.330627	-0.0998339	0.920476	0.999998		0.00831474	0.330597	0.0251507	0.979935	0.999992		-0.0968353	0.330593	-0.292914	0.769588	0.999999
ENSG00000067596	6095.13	0.259693	0.379734	0.68388	0.494051	1		0.111949	0.3798	0.294758	0.768178	1		0.0995844	0.379298	0.262549	0.792898	0.999998		0.0824918	0.379249	0.217513	0.827808	0.999992		0.0269284	0.379235	0.0710074	0.943392	0.999999
ENSG00000067601	155.872	-0.187118	0.403847	-0.463338	0.643122	1		0.227491	0.400298	0.568303	0.569829	1		-0.0239517	0.388727	-0.0616156	0.950869	0.999998		5.7132e-05	0.386481	0.000147826	0.999882	0.999992		0.0281176	0.385442	0.072949	0.941847	0.999999
ENSG00000067606	68.839	-0.0812599	0.699879	-0.116106	0.907569	1		0.595527	0.699841	0.850946	0.394799	1		0.556541	0.699714	0.795384	0.42639	0.999998		0.909047	0.699662	1.29927	0.193853	0.999992		0.993836	0.699646	1.42048	0.155467	0.999999
ENSG00000067646	0	NA	NA	NA	NA	NA		NA	NA	NA	NA	NA		NA	NA	NA	NA	NA		NA	NA	NA	NA	NA		NA	NA	NA	NA	NA
ENSG00000067704	8318.82	-0.0560159	0.356645	-0.157064	0.875195	1		-0.212405	0.356704	-0.595467	0.551532	1		-0.0485286	0.356341	-0.136186	0.891674	0.999998		-0.0367679	0.356295	-0.103195	0.917808	0.999992		-0.0542827	0.356279	-0.15236	0.878903	0.999999
ENSG00000067715	1097.91	1.85548	0.682558	2.71842	0.00655939	0.978956		1.71153	0.682574	2.50746	0.0121602	1		-0.140019	0.682239	-0.205234	0.837389	0.999998		-0.121316	0.682214	-0.177826	0.858859	0.999992		-0.315392	0.682216	-0.462305	0.643862	0.999999
ENSG00000067798	271.438	0.961917	0.64448	1.49255	0.135556	0.978956		0.489109	0.64486	0.758473	0.448168	1		-0.248907	0.643987	-0.386509	0.69912	0.999998		-0.450548	0.643892	-0.699727	0.484098	0.999992		-0.908112	0.644149	-1.40979	0.158603	0.999999
ENSG00000067829	4401.14	-0.197107	0.296774	-0.664165	0.506585	1		0.0482921	0.29667	0.16278	0.870691	1		0.0474279	0.296073	0.16019	0.872731	0.999998		0.161329	0.295923	0.545173	0.585634	0.999992		0.0192706	0.295917	0.0651215	0.948077	0.999999
ENSG00000067836	1744.16	-0.37622	0.288056	-1.30606	0.191531	0.978956		-0.303071	0.288057	-1.05212	0.292743	1		-0.0504579	0.286968	-0.175831	0.860427	0.999998		-0.000923528	0.286605	-0.00322231	0.997429	0.999992		-0.181557	0.286622	-0.633436	0.526449	0.999999
ENSG00000067840	32.3478	0.429692	0.696185	0.617209	0.537097	1		1.3655	0.696776	1.95974	0.0500261	1		0.402608	0.697736	0.577021	0.563925	0.999998		1.08794	0.698101	1.55843	0.119132	0.999992		0.123842	0.697837	0.177466	0.859142	0.999999
ENSG00000067842	1.01851	0	0.293604	0	1	1		0	0.293135	0	1	1		-0.000533129	0.298928	-0.00178347	0.998577	0.999998		0.304623	0.301657	1.00983	0.312574	0.999992		0.195083	0.301837	0.646317	0.518074	0.999999
ENSG00000067900	9608.73	0.652046	0.442423	1.47381	0.140533	0.978956		0.177166	0.442496	0.40038	0.688877	1		-0.000918931	0.442202	-0.00207808	0.998342	0.999998		-0.181239	0.442191	-0.409866	0.681905	0.999992		-0.114069	0.442175	-0.257972	0.796428	0.999999
ENSG00000067955	7745.79	0.43473	0.440747	0.986348	0.323962	1		0.432377	0.44076	0.980981	0.326602	1		0.049688	0.440436	0.112816	0.910177	0.999998		0.139243	0.440397	0.316177	0.751868	0.999992		0.129043	0.440385	0.293023	0.769504	0.999999
ENSG00000067992	384.586	0.120004	0.376433	0.318791	0.749885	1		0.119674	0.376776	0.317625	0.750769	1		0.265891	0.370406	0.717838	0.472857	0.999998		0.0274249	0.370177	0.0740859	0.940942	0.999992		0.317744	0.369097	0.860869	0.38931	0.999999
ENSG00000068001	861.355	-0.454645	0.337492	-1.34713	0.177939	0.978956		-0.102185	0.336843	-0.303363	0.761613	1		-0.135241	0.335775	-0.402774	0.687115	0.999998		-0.239644	0.3354	-0.714502	0.474917	0.999992		-0.146025	0.335021	-0.435868	0.662932	0.999999
ENSG00000068024	1850.16	0.580946	0.393365	1.47686	0.139712	0.978956		0.00336042	0.393918	0.00853077	0.993194	1		-0.035427	0.392441	-0.0902735	0.92807	0.999998		0.141396	0.392177	0.360541	0.718442	0.999992		-0.00835834	0.392172	-0.0213129	0.982996	0.999999
ENSG00000068028	791.691	0.665591	0.607022	1.09649	0.272866	0.983524		0.677493	0.607044	1.11605	0.2644	1		-0.287506	0.607076	-0.473591	0.635792	0.999998		-0.367234	0.606951	-0.605048	0.545147	0.999992		0.120724	0.6067	0.198984	0.842275	0.999999
ENSG00000068078	94.3692	-0.50111	0.642269	-0.780218	0.435262	1		-0.99626	0.644709	-1.54529	0.122277	1		-0.509217	0.639079	-0.796799	0.425568	0.999998		0.130911	0.637103	0.205478	0.837199	0.999992		0.146636	0.636857	0.230249	0.817898	0.999999
ENSG00000068079	1538.81	-0.794646	0.647069	-1.22807	0.219421	0.978956		-0.920509	0.647128	-1.42245	0.154895	1		-0.0565247	0.646687	-0.0874066	0.930348	0.999998		-0.0575996	0.646657	-0.0890728	0.929024	0.999992		-0.0824046	0.646646	-0.127434	0.898597	0.999999
ENSG00000068097	590.987	-1.45169	0.682428	-2.12725	0.0333994	0.978956		-1.2762	0.682391	-1.87019	0.061457	1		-0.23801	0.682008	-0.348985	0.727101	0.999998		-0.090357	0.681952	-0.132498	0.894591	0.999992		-0.141106	0.681941	-0.206918	0.836074	0.999999
ENSG00000068120	3201.67	0.367199	0.455353	0.806406	0.420009	1		0.326215	0.455384	0.716353	0.473773	1		-0.107144	0.455351	-0.2353	0.813976	0.999998		0.19562	0.455178	0.429766	0.667366	0.999992		-0.0918319	0.455208	-0.201736	0.840123	0.999999
ENSG00000068137	734.139	1.03785	0.553293	1.87576	0.0606878	0.978956		0.87365	0.553442	1.57858	0.114433	1		0.191252	0.552773	0.345987	0.729352	0.999998		0.43812	0.552418	0.793096	0.427722	0.999992		0.133158	0.552496	0.241012	0.809546	0.999999
ENSG00000068305	4054.59	1.08239	0.493517	2.19322	0.0282912	0.978956		0.664396	0.493619	1.34597	0.178313	1		0.219578	0.49312	0.445282	0.656116	0.999998		0.272743	0.493068	0.553154	0.580158	0.999992		0.116974	0.493067	0.237238	0.812473	0.999999
ENSG00000068308	4620.58	0.648976	0.433826	1.49594	0.13467	0.978956		0.564833	0.433859	1.30188	0.192956	1		-0.0247524	0.433686	-0.0570745	0.954486	0.999998		0.0801914	0.433599	0.184944	0.853273	0.999992		-0.0383458	0.433591	-0.0884376	0.929529	0.999999
ENSG00000068323	4793.83	0.914466	0.452471	2.02105	0.0432748	0.978956		0.847891	0.452499	1.8738	0.0609584	1		0.021759	0.45212	0.0481265	0.961615	0.999998		0.144409	0.45205	0.319454	0.749383	0.999992		-0.0961735	0.452061	-0.212744	0.831526	0.999999
ENSG00000068354	1289.96	0.557999	0.437394	1.27573	0.202049	0.978956		0.659294	0.437373	1.5074	0.131709	1		-0.244627	0.43684	-0.559992	0.575485	0.999998		0.0273604	0.436393	0.0626967	0.950008	0.999992		-0.0504042	0.436343	-0.115515	0.908037	0.999999
ENSG00000068366	3930.28	-0.00664362	0.516355	-0.0128664	0.989734	1		0.13563	0.516337	0.262678	0.792799	1		-0.178501	0.515854	-0.346029	0.729321	0.999998		-0.31994	0.515832	-0.620241	0.535099	0.999992		-0.27291	0.515809	-0.529091	0.596743	0.999999
ENSG00000068383	1277.31	0.533406	0.351113	1.51919	0.128716	0.978956		0.504156	0.351252	1.43531	0.151199	1		-0.0268799	0.349223	-0.0769706	0.938647	0.999998		0.0883437	0.348788	0.253287	0.800046	0.999992		0.146129	0.348613	0.419172	0.675091	0.999999
ENSG00000068394	2665.32	0.14385	0.298643	0.481679	0.630034	1		0.439272	0.298456	1.47181	0.141071	1		0.0711969	0.297697	0.239159	0.810982	0.999998		0.174943	0.297438	0.588165	0.556422	0.999992		0.165602	0.297362	0.556902	0.577594	0.999999
ENSG00000068400	3869.83	0.460919	0.324763	1.41925	0.155827	0.978956		0.47058	0.324793	1.44886	0.147377	1		0.0343803	0.324222	0.106039	0.915551	0.999998		-0.00904571	0.324118	-0.0279087	0.977735	0.999992		-0.121261	0.324101	-0.374145	0.708296	0.999999
ENSG00000068438	2179.99	-0.268519	0.368411	-0.728857	0.466089	1		0.103171	0.368163	0.280233	0.779299	1		-0.00875634	0.367764	-0.0238097	0.981004	0.999998		0.299422	0.367414	0.814944	0.415104	0.999992		0.473183	0.36728	1.28834	0.197626	0.999999
ENSG00000068489	2697.09	-0.815	0.54118	-1.50597	0.132075	0.978956		-1.23887	0.541349	-2.28849	0.0221089	1		0.283789	0.541083	0.524483	0.599943	0.999998		0.311897	0.541026	0.576492	0.564282	0.999992		0.0609737	0.54104	0.112697	0.910271	0.999999
ENSG00000068615	29.3473	0.0481896	0.698635	0.0689767	0.945008	1		1.15438	0.699012	1.65144	0.0986484	1		-0.11855	0.698768	-0.169656	0.865281	0.999998		0.198512	0.699079	0.283963	0.776439	0.999992		0.361088	0.699169	0.516453	0.605538	0.999999
ENSG00000068650	1553.44	0.639282	0.661089	0.967014	0.333537	1		-0.663913	0.661342	-1.00389	0.315433	1		0.22798	0.660843	0.344984	0.730106	0.999998		-0.26981	0.660856	-0.408273	0.683073	0.999992		-0.498576	0.660861	-0.754433	0.450589	0.999999
ENSG00000068654	8321.34	-0.211966	0.538312	-0.393761	0.693757	1		-0.161968	0.538315	-0.30088	0.763506	1		-0.0339182	0.538112	-0.0630318	0.949741	0.999998		-0.207922	0.538105	-0.386396	0.699203	0.999992		-0.234831	0.538099	-0.436408	0.662541	0.999999
ENSG00000068697	4979.19	0.117357	0.37607	0.312061	0.754994	1		-0.00639682	0.376144	-0.0170063	0.986432	1		0.0777944	0.375655	0.20709	0.835939	0.999998		0.312785	0.375539	0.832897	0.404903	0.999992		0.300019	0.375515	0.798953	0.424318	0.999999
ENSG00000068724	16231.4	0.323159	0.331336	0.975319	0.329402	1		-0.233797	0.331414	-0.705451	0.480529	1		-0.157989	0.331255	-0.476939	0.633406	0.999998		-0.204983	0.331231	-0.618852	0.536014	0.999992		-0.170551	0.331215	-0.514925	0.606605	0.999999
ENSG00000068745	2823.77	0.47734	0.466114	1.02408	0.305796	0.992155		0.504222	0.466128	1.08172	0.279375	1		-0.37825	0.466035	-0.811633	0.417002	0.999998		-0.186693	0.465864	-0.400746	0.688607	0.999992		0.0850109	0.465759	0.182521	0.855174	0.999999
ENSG00000068781	11.9122	0.164048	0.463441	0.353979	0.723355	1		0.37707	0.463771	0.813053	0.416188	1		-0.845339	0.466859	-1.81069	0.0701883	0.999998		-0.846879	0.467497	-1.81152	0.0700607	0.999992		-0.778119	0.467881	-1.66307	0.0962981	0.999999
ENSG00000068784	2657.2	-0.0155147	0.379155	-0.0409192	0.96736	1		-0.025114	0.379216	-0.0662261	0.947198	1		-0.0895307	0.378156	-0.236756	0.812846	0.999998		-0.0291281	0.37801	-0.0770564	0.938579	0.999992		-0.0569897	0.377967	-0.15078	0.880149	0.999999
ENSG00000068796	5812.88	1.08591	0.578479	1.87719	0.0604923	0.978956		0.249165	0.578572	0.430655	0.666719	1		-0.0182618	0.57827	-0.0315801	0.974807	0.999998		-0.157206	0.57826	-0.27186	0.78573	0.999992		-0.15112	0.578252	-0.26134	0.79383	0.999999
ENSG00000068831	8774.54	0.461617	0.503455	0.916898	0.359196	1		-0.0890276	0.503505	-0.176816	0.859653	1		0.125215	0.503496	0.248691	0.8036	0.999998		0.288854	0.503459	0.573739	0.566144	0.999992		0.160779	0.503456	0.319351	0.74946	0.999999
ENSG00000068878	7777.06	0.230917	0.462742	0.499019	0.617766	1		-0.19704	0.462829	-0.42573	0.670304	1		0.0376623	0.4625	0.0814319	0.935098	0.999998		-0.0603613	0.462482	-0.130516	0.896158	0.999992		-0.0726549	0.462471	-0.157102	0.875165	0.999999
ENSG00000068885	1358.19	0.210256	0.630554	0.333447	0.738797	1		-0.290843	0.630655	-0.461176	0.644672	1		0.0475596	0.630819	0.0753934	0.939902	0.999998		0.181314	0.630721	0.287472	0.773751	0.999992		0.168406	0.630695	0.267016	0.789457	0.999999
ENSG00000068903	3870.65	0.259341	0.333014	0.778771	0.436115	1		0.280651	0.333038	0.842699	0.399397	1		0.197742	0.332783	0.594208	0.552373	0.999998		0.386087	0.332595	1.16083	0.24571	0.999992		0.417215	0.33254	1.25463	0.209612	0.999999
ENSG00000068912	2732.52	0.211226	0.294624	0.716937	0.473413	1		0.232502	0.294671	0.789022	0.430099	1		-0.0873727	0.29341	-0.297783	0.765869	0.999998		-0.0615137	0.293203	-0.209799	0.833824	0.999992		0.0258751	0.293082	0.0882865	0.929649	0.999999
ENSG00000068971	1061.67	1.21238	0.676774	1.7914	0.0732287	0.978956		1.07267	0.676792	1.58493	0.112983	1		0.121853	0.676792	0.180046	0.857117	0.999998		0.394358	0.676724	0.582746	0.560064	0.999992		0.306281	0.676717	0.452598	0.650838	0.999999
ENSG00000068976	390.577	1.06926	0.699842	1.52786	0.126547	0.978956		1.82582	0.699836	2.60892	0.00908293	1		-0.108105	0.69983	-0.154474	0.877236	0.999998		-0.0890192	0.699826	-0.127202	0.898781	0.999992		-0.0623515	0.699824	-0.089096	0.929006	0.999999
ENSG00000068985	0	NA	NA	NA	NA	NA		NA	NA	NA	NA	NA		NA	NA	NA	NA	NA		NA	NA	NA	NA	NA		NA	NA	NA	NA	NA
ENSG00000069011	560.553	-1.19975	0.593181	-2.02258	0.0431168	0.978956		-0.673266	0.592601	-1.13612	0.255906	1		-0.233863	0.591382	-0.395452	0.692509	0.999998		-0.507956	0.591358	-0.858967	0.390359	0.999992		-0.460544	0.591252	-0.77893	0.436021	0.999999
ENSG00000069018	0	NA	NA	NA	NA	NA		NA	NA	NA	NA	NA		NA	NA	NA	NA	NA		NA	NA	NA	NA	NA		NA	NA	NA	NA	NA
ENSG00000069020	353.038	0.00179714	0.6331	0.00283864	0.997735	1		-0.298952	0.633603	-0.471828	0.637049	1		0.0429241	0.630823	0.0680446	0.94575	0.999998		-0.0230149	0.630699	-0.036491	0.970891	0.999992		-0.0754961	0.630653	-0.119711	0.904712	0.999999
ENSG00000069122	0	NA	NA	NA	NA	NA		NA	NA	NA	NA	NA		NA	NA	NA	NA	NA		NA	NA	NA	NA	NA		NA	NA	NA	NA	NA
ENSG00000069188	110.707	0.0869682	0.663795	0.131017	0.895762	1		-1.27596	0.666796	-1.91356	0.0556758	1		-0.7553	0.66313	-1.13899	0.254707	0.999998		-0.737435	0.662665	-1.11283	0.26578	0.999992		-0.787309	0.662532	-1.18833	0.234702	0.999999
ENSG00000069206	0	NA	NA	NA	NA	NA		NA	NA	NA	NA	NA		NA	NA	NA	NA	NA		NA	NA	NA	NA	NA		NA	NA	NA	NA	NA
ENSG00000069248	6020.52	0.0132886	0.380115	0.0349593	0.972112	1		-0.337064	0.380252	-0.886423	0.37539	1		-0.00137683	0.379777	-0.00362538	0.997107	0.999998		0.0404475	0.379716	0.10652	0.915169	0.999992		0.0289284	0.379694	0.0761887	0.939269	0.999999
ENSG00000069275	28041.4	-0.757864	0.540902	-1.40111	0.161181	0.978956		-1.00426	0.540914	-1.85659	0.0633694	1		0.0293918	0.540868	0.0543419	0.956663	0.999998		0.0144467	0.540863	0.0267104	0.978691	0.999992		-0.00954448	0.540861	-0.0176468	0.985921	0.999999
ENSG00000069329	11060.2	-0.191818	0.408541	-0.46952	0.638698	1		-0.401645	0.408587	-0.98301	0.325602	1		-0.0734496	0.408357	-0.179866	0.857258	0.999998		-0.161901	0.408338	-0.396486	0.691746	0.999992		-0.0354085	0.408318	-0.0867178	0.930896	0.999999
ENSG00000069345	6298.11	0.127285	0.299882	0.424448	0.671239	1		0.21372	0.299877	0.712691	0.476037	1		-0.00522258	0.299317	-0.0174483	0.986079	0.999998		-0.0970173	0.299262	-0.324189	0.745795	0.999992		-0.0626366	0.29922	-0.209333	0.834188	0.999999
ENSG00000069399	1182.1	0.0964627	0.366857	0.262943	0.792594	1		0.252844	0.366755	0.68941	0.490565	1		-0.10679	0.366224	-0.291598	0.770594	0.999998		-0.0712044	0.365827	-0.19464	0.845675	0.999992		-0.218094	0.365813	-0.596189	0.551049	0.999999
ENSG00000069424	3861.41	0.552083	0.581953	0.948673	0.342787	1		0.312437	0.582006	0.536829	0.591386	1		0.129812	0.581593	0.2232	0.82338	0.999998		0.0655753	0.581574	0.112755	0.910225	0.999992		0.118969	0.581561	0.204569	0.837909	0.999999
ENSG00000069431	0.319	0	0.26676	0	1	1		0	0.26676	0	1	1		-0.00349278	0.26676	-0.0130934	0.989553	0.999998		0.26896	0.268686	1.00102	0.316818	0.999992		-0.0162513	0.267904	-0.0606608	0.951629	0.999999
ENSG00000069482	0	NA	NA	NA	NA	NA		NA	NA	NA	NA	NA		NA	NA	NA	NA	NA		NA	NA	NA	NA	NA		NA	NA	NA	NA	NA
ENSG00000069493	860.25	-0.150779	0.448443	-0.336227	0.7367	1		-0.820988	0.44967	-1.82576	0.0678869	1		-0.0779971	0.447481	-0.174303	0.861628	0.999998		-0.323367	0.447409	-0.722755	0.46983	0.999992		0.0551552	0.446978	0.123396	0.901794	0.999999
ENSG00000069509	980.043	-0.766162	0.568484	-1.34773	0.177746	0.978956		0.225797	0.567912	0.397591	0.690932	1		-0.758213	0.567892	-1.33514	0.181832	0.999998		-0.602719	0.567632	-1.06181	0.288321	0.999992		0.0396558	0.567347	0.0698969	0.944276	0.999999
ENSG00000069535	1.90289	0.113714	0.308995	0.368013	0.712863	1		0.440481	0.309961	1.42109	0.155292	1		-0.000393748	0.312232	-0.00126108	0.998994	0.999998		-0.00159607	0.313275	-0.00509478	0.995935	0.999992		-0.00212058	0.313727	-0.00675932	0.994607	0.999999
ENSG00000069667	0.397812	0	0.26676	0	1	1		0	0.26676	0	1	1		0.304481	0.267611	1.13778	0.255214	0.999998		-0.0115288	0.267628	-0.0430778	0.96564	0.999992		-0.0124757	0.268644	-0.0464394	0.96296	0.999999
ENSG00000069696	13.9676	0.0151225	0.535648	0.0282321	0.977477	1		0.32195	0.536177	0.600455	0.548203	1		-0.363204	0.5363	-0.67724	0.498254	0.999998		-0.366059	0.537083	-0.681569	0.495511	0.999992		-0.323368	0.537506	-0.601607	0.547436	0.999999
ENSG00000069702	87.4904	-0.418605	0.418782	-0.999576	0.317516	0.997282		-0.174371	0.415868	-0.419295	0.675	1		0.0913214	0.401609	0.227389	0.820121	0.999998		-0.04406	0.399556	-0.110272	0.912193	0.999992		-0.0827566	0.398314	-0.207767	0.835411	0.999999
ENSG00000069712	28.0755	0	0.289315	0	1	1		0	0.289298	0	1	1		-1.73702e-05	0.289502	-6.00001e-05	0.999952	0.999998		0.218027	0.289582	0.752903	0.451508	0.999992		0.255128	0.289604	0.880956	0.378342	0.999999
ENSG00000069764	0	NA	NA	NA	NA	NA		NA	NA	NA	NA	NA		NA	NA	NA	NA	NA		NA	NA	NA	NA	NA		NA	NA	NA	NA	NA
ENSG00000069812	0	NA	NA	NA	NA	NA		NA	NA	NA	NA	NA		NA	NA	NA	NA	NA		NA	NA	NA	NA	NA		NA	NA	NA	NA	NA
ENSG00000069849	8576.13	0.884776	0.637118	1.38871	0.16492	0.978956		0.962317	0.637118	1.51042	0.130936	1		0.0471087	0.637117	0.0739404	0.941058	0.999998		-0.00391058	0.637108	-0.00613801	0.995103	0.999992		0.0499625	0.637103	0.0784214	0.937493	0.999999
ENSG00000069869	1399.02	-0.884451	0.646792	-1.36744	0.171486	0.978956		-1.0407	0.646864	-1.60883	0.107653	1		0.00836675	0.646421	0.0129432	0.989673	0.999998		-0.595605	0.646456	-0.921339	0.356874	0.999992		0.0492934	0.646373	0.0762615	0.939211	0.999999
ENSG00000069943	584.842	0.0506315	0.572335	0.0884648	0.929507	1		0.117274	0.572343	0.204901	0.837649	1		0.699408	0.570555	1.22584	0.22026	0.999998		0.662718	0.57041	1.16183	0.245306	0.999992		0.722507	0.570315	1.26686	0.205207	0.999999
ENSG00000069956	4442.95	-0.348607	0.50192	-0.694547	0.487339	1		-0.126759	0.50188	-0.252568	0.800602	1		0.0377355	0.501488	0.075247	0.940018	0.999998		-0.0269266	0.501459	-0.0536965	0.957177	0.999992		-0.03102	0.501444	-0.0618615	0.950673	0.999999
ENSG00000069966	1143.45	-0.726053	0.573346	-1.26634	0.20539	0.978956		-0.801438	0.573459	-1.39755	0.162248	1		0.141105	0.572517	0.246464	0.805323	0.999998		0.173938	0.572418	0.303866	0.76123	0.999992		0.255913	0.572362	0.447117	0.654791	0.999999
ENSG00000069974	2346.82	-0.490686	0.556051	-0.882448	0.377535	1		-0.679922	0.556157	-1.22254	0.221505	1		0.268521	0.55559	0.483307	0.628877	0.999998		0.293247	0.55554	0.527859	0.597597	0.999992		0.132713	0.55554	0.23889	0.811191	0.999999
ENSG00000069998	1974.65	0.432771	0.392745	1.10191	0.270499	0.982797		0.216175	0.392933	0.550157	0.582212	1		-0.241242	0.392394	-0.614796	0.53869	0.999998		-0.366366	0.392267	-0.93397	0.350319	0.999992		0.0140625	0.391992	0.0358744	0.971383	0.999999
ENSG00000070010	5322.55	0.123268	0.300061	0.410808	0.681213	1		0.146002	0.300081	0.486542	0.626583	1		0.230488	0.299885	0.768587	0.442138	0.999998		0.266276	0.299775	0.888252	0.374405	0.999992		0.155338	0.299761	0.518205	0.604315	0.999999
ENSG00000070018	1732.82	0.6651	0.42983	1.54736	0.121778	0.978956		0.248201	0.430209	0.576931	0.563986	1		0.063549	0.428645	0.148255	0.882141	0.999998		0.0789099	0.428489	0.184159	0.853889	0.999992		0.138994	0.428403	0.324447	0.745599	0.999999
ENSG00000070019	0	NA	NA	NA	NA	NA		NA	NA	NA	NA	NA		NA	NA	NA	NA	NA		NA	NA	NA	NA	NA		NA	NA	NA	NA	NA
ENSG00000070031	5.44041	0	0.467292	0	1	1		0.378591	0.468978	0.807269	0.419512	1		0.19133	0.473176	0.404353	0.685953	0.999998		0.823517	0.476247	1.72918	0.0837766	0.999992		0.105872	0.474682	0.223037	0.823507	0.999999
ENSG00000070047	7885.78	0.239894	0.328911	0.729358	0.465783	1		0.528989	0.328857	1.60857	0.107711	1		0.0490082	0.328527	0.149176	0.881415	0.999998		0.00488107	0.32848	0.0148596	0.988144	0.999992		-0.167175	0.328482	-0.508932	0.6108	0.999999
ENSG00000070061	5195.97	0.301503	0.377334	0.799034	0.424271	1		0.673935	0.377252	1.78643	0.0740296	1		-0.172728	0.376965	-0.458207	0.646804	0.999998		-0.22783	0.376902	-0.604481	0.545524	0.999992		-0.147247	0.376853	-0.390728	0.695998	0.999999
ENSG00000070081	7339.44	-0.133974	0.272511	-0.491627	0.622983	1		-0.0431428	0.272505	-0.158319	0.874205	1		-0.0563922	0.272139	-0.207218	0.835839	0.999998		-0.329177	0.272127	-1.20964	0.226415	0.999992		-0.28531	0.272078	-1.04863	0.294346	0.999999
ENSG00000070087	851.79	-1.07785	0.693656	-1.55386	0.120217	0.978956		-1.65567	0.693728	-2.38663	0.0170038	1		0.856725	0.693617	1.23515	0.216773	0.999998		0.714301	0.693611	1.02983	0.30309	0.999992		-0.056236	0.693637	-0.0810741	0.935383	0.999999
ENSG00000070159	46.2934	0.0115458	0.617036	0.0187117	0.985071	1		-0.32978	0.620324	-0.531626	0.594985	1		-0.964448	0.611859	-1.57626	0.114966	0.999998		-1.03195	0.609983	-1.69177	0.0906904	0.999992		-0.749907	0.607274	-1.23487	0.216877	0.999999
ENSG00000070182	78.7066	-1.12492	0.668277	-1.68331	0.0923157	0.978956		-0.456889	0.666158	-0.685856	0.492804	1		-0.153114	0.662012	-0.231287	0.817092	0.999998		-0.0832336	0.661459	-0.125833	0.899864	0.999992		-0.423543	0.661697	-0.640085	0.522117	0.999999
ENSG00000070190	0.414127	0	0.26676	0	1	1		0	0.26676	0	1	1		-0.00349278	0.26676	-0.0130934	0.989553	0.999998		0.242822	0.269902	0.899667	0.368298	0.999992		0.0754779	0.269866	0.279687	0.779718	0.999999
ENSG00000070193	0	NA	NA	NA	NA	NA		NA	NA	NA	NA	NA		NA	NA	NA	NA	NA		NA	NA	NA	NA	NA		NA	NA	NA	NA	NA
ENSG00000070214	2244.53	0.278156	0.570079	0.487925	0.625603	1		-0.0751995	0.570222	-0.131878	0.895081	1		-0.00947362	0.569468	-0.0166359	0.986727	0.999998		-0.332305	0.569469	-0.583536	0.559533	0.999992		-0.354429	0.569449	-0.622406	0.533675	0.999999
ENSG00000070269	500.249	-0.587564	0.501142	-1.17245	0.241016	0.978956		-1.10808	0.502414	-2.20551	0.0274185	1		-0.149603	0.50086	-0.298692	0.765175	0.999998		-0.0522383	0.500308	-0.104412	0.916842	0.999992		0.101962	0.499982	0.203931	0.838407	0.999999
ENSG00000070366	3686.88	0.0195252	0.451557	0.0432398	0.96551	1		-0.19375	0.451657	-0.428976	0.667941	1		0.00209279	0.451126	0.00463904	0.996299	0.999998		-0.056404	0.451078	-0.125043	0.90049	0.999992		-0.758597	0.451188	-1.68133	0.0926982	0.999999
ENSG00000070367	5008.57	0.645845	0.471975	1.36839	0.171191	0.978956		0.35155	0.472057	0.744719	0.456442	1		-0.276352	0.471562	-0.586036	0.557852	0.999998		-0.327383	0.471525	-0.694306	0.487491	0.999992		-0.107089	0.471483	-0.227132	0.820321	0.999999
ENSG00000070371	618.897	-0.0570383	0.343141	-0.166224	0.867981	1		-0.209886	0.34395	-0.610222	0.541715	1		-0.0338564	0.339637	-0.0996843	0.920595	0.999998		0.133854	0.338639	0.395272	0.692642	0.999992		0.113822	0.338407	0.336346	0.73661	0.999999
ENSG00000070388	6.52301	0.420572	0.628715	0.668938	0.503535	1		0.0685645	0.626005	0.109527	0.912784	1		0.30166	0.623503	0.483815	0.628517	0.999998		0.382552	0.626241	0.61087	0.541286	0.999992		0.345252	0.62695	0.550685	0.581849	0.999999
ENSG00000070404	244.17	-0.41171	0.690318	-0.596406	0.550904	1		-0.279474	0.690304	-0.404856	0.685583	1		0.165433	0.690679	0.239523	0.8107	0.999998		-0.107379	0.690664	-0.155471	0.87645	0.999992		0.244814	0.690526	0.354532	0.72294	0.999999
ENSG00000070413	5184.84	0.363146	0.398143	0.9121	0.361716	1		0.0653675	0.398261	0.164132	0.869627	1		0.0363873	0.397747	0.0914835	0.927108	0.999998		0.263877	0.39765	0.66359	0.506953	0.999992		0.18279	0.397638	0.459689	0.64574	0.999999
ENSG00000070423	3106.43	0.115138	0.488163	0.23586	0.813541	1		0.459299	0.488099	0.940996	0.346707	1		-0.113564	0.488092	-0.23267	0.816017	0.999998		-0.191193	0.48803	-0.391765	0.695232	0.999992		-0.188364	0.487994	-0.385997	0.699499	0.999999
ENSG00000070444	2797.09	0.134549	0.310342	0.433552	0.664614	1		0.160687	0.310382	0.517708	0.604662	1		-0.0495033	0.309193	-0.160105	0.872798	0.999998		0.0127198	0.308999	0.0411646	0.967165	0.999992		-0.242519	0.309042	-0.784746	0.432603	0.999999
ENSG00000070476	1792.82	-0.160984	0.380494	-0.423092	0.672228	1		0.415094	0.380001	1.09235	0.27468	1		0.0655474	0.378947	0.172972	0.862673	0.999998		0.108828	0.378738	0.287345	0.773849	0.999992		0.0579772	0.378684	0.153102	0.878318	0.999999
ENSG00000070495	2505.71	0.833929	0.493537	1.6897	0.0910855	0.978956		1.04931	0.493497	2.12628	0.0334796	1		0.120164	0.493089	0.243695	0.807467	0.999998		0.0745201	0.493016	0.151152	0.879856	0.999992		0.142176	0.492964	0.28841	0.773033	0.999999
ENSG00000070501	1581.94	0.291804	0.32362	0.901686	0.367224	1		0.401258	0.323579	1.24006	0.214952	1		0.0774892	0.322732	0.240104	0.81025	0.999998		0.0367407	0.322458	0.113939	0.909286	0.999992		0.0681207	0.322298	0.21136	0.832607	0.999999
ENSG00000070526	1.1582	0	0.29457	0	1	1		0.361373	0.296164	1.22018	0.222398	1		-0.000505174	0.299607	-0.00168612	0.998655	0.999998		-0.00206074	0.301036	-0.00684547	0.994538	0.999992		0.141739	0.302171	0.46907	0.63902	0.999999
ENSG00000070540	603.438	0.98412	0.631699	1.5579	0.119258	0.978956		1.28273	0.631592	2.03095	0.0422597	1		0.964828	0.630537	1.53017	0.125975	0.999998		0.823266	0.630485	1.30577	0.191632	0.999992		0.726324	0.630468	1.15204	0.249305	0.999999
ENSG00000070601	0.698252	0	0.26676	0	1	1		0.375294	0.268427	1.39812	0.162076	1		-0.000544254	0.269581	-0.00201889	0.998389	0.999998		-0.00223732	0.271377	-0.00824434	0.993422	0.999992		-0.00299104	0.272166	-0.0109898	0.991232	0.999999
ENSG00000070610	2214.38	0.893669	0.565785	1.57952	0.114217	0.978956		0.752731	0.565824	1.33033	0.183411	1		0.0128916	0.565768	0.022786	0.981821	0.999998		0.34533	0.56563	0.610523	0.541515	0.999992		0.170957	0.565632	0.30224	0.762469	0.999999
ENSG00000070614	8167.62	0.646573	0.404352	1.59904	0.109813	0.978956		0.495642	0.404391	1.22565	0.22033	1		-0.10572	0.404082	-0.26163	0.793607	0.999998		0.0714183	0.404022	0.176768	0.85969	0.999992		0.182632	0.403997	0.452063	0.651224	0.999999
ENSG00000070669	1299.1	-0.287883	0.329911	-0.872607	0.382877	1		-0.220084	0.329919	-0.667084	0.504719	1		-0.0510814	0.329615	-0.154973	0.876843	0.999998		0.123794	0.329017	0.376254	0.706728	0.999992		0.243436	0.328757	0.740472	0.459013	0.999999
ENSG00000070718	1810.73	-0.428948	0.346652	-1.2374	0.215938	0.978956		-0.542789	0.346878	-1.56478	0.117634	1		-0.0588632	0.345747	-0.170249	0.864814	0.999998		-0.225659	0.345636	-0.652879	0.513834	0.999992		-0.172537	0.345498	-0.499386	0.617508	0.999999
ENSG00000070729	0	NA	NA	NA	NA	NA		NA	NA	NA	NA	NA		NA	NA	NA	NA	NA		NA	NA	NA	NA	NA		NA	NA	NA	NA	NA
ENSG00000070731	2.08758	0.607239	0.538201	1.12828	0.259204	0.978956		0	0.526002	0	1	1		-0.26716	0.557338	-0.479349	0.63169	0.999998		-0.325645	0.560852	-0.580626	0.561493	0.999992		-0.149772	0.564678	-0.265234	0.790829	0.999999
ENSG00000070748	15.0392	-0.332437	0.697837	-0.476382	0.633802	1		1.09574	0.699033	1.56751	0.116996	1		-0.0944743	0.69987	-0.134988	0.892621	0.999998		0.095291	0.699846	0.13616	0.891695	0.999992		-0.090826	0.69985	-0.129779	0.896741	0.999999
ENSG00000070756	27737.4	-0.202854	0.290762	-0.697663	0.485388	1		-0.234345	0.290772	-0.805939	0.420278	1		-0.112553	0.290659	-0.387235	0.698582	0.999998		-0.269975	0.290649	-0.928869	0.352957	0.999992		-0.202122	0.290637	-0.695443	0.486778	0.999999
ENSG00000070759	794.867	0.749389	0.506993	1.4781	0.13938	0.978956		0.387696	0.507364	0.764137	0.444785	1		0.0892249	0.507	0.175986	0.860305	0.999998		0.640496	0.506308	1.26503	0.20586	0.999992		0.424222	0.506341	0.837818	0.402133	0.999999
ENSG00000070761	3058.77	-0.524876	0.320116	-1.63964	0.101079	0.978956		-0.174772	0.31991	-0.546316	0.584849	1		0.0681572	0.319536	0.2133	0.831093	0.999998		-0.0132474	0.31942	-0.0414732	0.966919	0.999992		-0.0779563	0.319379	-0.244087	0.807163	0.999999
ENSG00000070770	6551.88	-0.0442447	0.206866	-0.213881	0.83064	1		-0.134798	0.206961	-0.651323	0.514838	1		0.00974943	0.206489	0.0472151	0.962342	0.999998		-0.0851917	0.206396	-0.412758	0.679784	0.999992		-0.0265993	0.206317	-0.128924	0.897417	0.999999
ENSG00000070778	6.41873	0.945578	0.560354	1.68746	0.091514	0.978956		0.557364	0.557869	0.999094	0.317749	1		-0.222537	0.562715	-0.395469	0.692497	0.999998		0.176581	0.566737	0.311576	0.755363	0.999992		0.141736	0.567268	0.249857	0.802698	0.999999
ENSG00000070785	2150.06	-0.841026	0.526367	-1.5978	0.110089	0.978956		-0.418732	0.526186	-0.795787	0.426156	1		-0.0397145	0.525634	-0.0755554	0.939773	0.999998		-0.151177	0.525589	-0.287634	0.773627	0.999992		0.00137922	0.525531	0.00262444	0.997906	0.999999
ENSG00000070808	3.52057	0.660012	0.56597	1.16616	0.243549	0.978956		0.683286	0.565464	1.20836	0.226908	1		-0.460955	0.574682	-0.802104	0.422493	0.999998		-0.0200978	0.582266	-0.0345165	0.972465	0.999992		-0.129418	0.582661	-0.222115	0.824225	0.999999
ENSG00000070814	9028.53	-0.226687	0.271883	-0.833768	0.404412	1		-0.00116621	0.271834	-0.00429016	0.996577	1		0.0578715	0.271514	0.213144	0.831215	0.999998		-0.0379779	0.271471	-0.139897	0.888742	0.999992		-0.186088	0.271469	-0.685486	0.493038	0.999999
ENSG00000070831	16490.7	0.0262822	0.249536	0.105324	0.916119	1		0.00146752	0.249555	0.00588053	0.995308	1		0.00206544	0.249326	0.00828409	0.99339	0.999998		0.0782064	0.249279	0.313731	0.753726	0.999992		0.0286828	0.249267	0.115068	0.908391	0.999999
ENSG00000070882	846.98	0.174799	0.306163	0.570935	0.568043	1		0.135419	0.306474	0.441862	0.658589	1		0.244657	0.303378	0.806443	0.419987	0.999998		0.302318	0.302716	0.998685	0.317947	0.999992		0.299071	0.302486	0.988711	0.322804	0.999999
ENSG00000070886	1.94996	0.446747	0.454964	0.98194	0.32613	1		0.463568	0.454368	1.02025	0.307611	1		0.308669	0.463767	0.665569	0.505686	0.999998		-0.0101334	0.463764	-0.0218503	0.982567	0.999992		0.157734	0.466581	0.338064	0.735315	0.999999
ENSG00000070915	0	NA	NA	NA	NA	NA		NA	NA	NA	NA	NA		NA	NA	NA	NA	NA		NA	NA	NA	NA	NA		NA	NA	NA	NA	NA
ENSG00000070950	2481.02	-0.409227	0.351486	-1.16428	0.244311	0.978956		-0.619963	0.351732	-1.7626	0.0779672	1		0.0370542	0.35094	0.105585	0.915911	0.999998		-0.127255	0.35086	-0.362694	0.716834	0.999992		-0.0410675	0.350749	-0.117085	0.906793	0.999999
ENSG00000070961	2778.64	0.207533	0.517442	0.401076	0.688364	1		0.301601	0.517434	0.582878	0.559975	1		0.145596	0.516722	0.281769	0.77812	0.999998		-0.122373	0.516713	-0.23683	0.812789	0.999992		0.0144236	0.516669	0.0279166	0.977729	0.999999
ENSG00000070985	0	NA	NA	NA	NA	NA		NA	NA	NA	NA	NA		NA	NA	NA	NA	NA		NA	NA	NA	NA	NA		NA	NA	NA	NA	NA
ENSG00000071051	885.426	-0.582064	0.478116	-1.21741	0.223447	0.978956		0.306903	0.477177	0.643163	0.520119	1		0.0326529	0.476618	0.0685095	0.94538	0.999998		-0.0528049	0.476441	-0.110832	0.91175	0.999992		-0.475502	0.476643	-0.997606	0.31847	0.999999
ENSG00000071054	21216.9	0.927862	0.483255	1.92003	0.0548547	0.978956		0.643365	0.483271	1.33127	0.1831	1		0.209194	0.48316	0.432972	0.665035	0.999998		0.136472	0.483153	0.282461	0.77759	0.999992		0.011715	0.483152	0.0242469	0.980656	0.999999
ENSG00000071073	1446.93	0.548168	0.469351	1.16793	0.242836	0.978956		-0.21746	0.469995	-0.462686	0.643589	1		-0.478536	0.468543	-1.02133	0.307099	0.999998		-0.547216	0.468408	-1.16825	0.242707	0.999992		-0.397229	0.46827	-0.848291	0.396276	0.999999
ENSG00000071082	15215.6	-0.417598	0.359881	-1.16038	0.245895	0.978956		-0.149545	0.359859	-0.415565	0.677728	1		-0.136368	0.35984	-0.378969	0.704711	0.999998		-0.130126	0.35981	-0.361652	0.717612	0.999992		-0.0720302	0.359794	-0.200199	0.841325	0.999999
ENSG00000071127	19126.3	-0.432221	0.527203	-0.819837	0.412309	1		-0.192022	0.527194	-0.364235	0.715683	1		0.0953844	0.527118	0.180955	0.856403	0.999998		0.119613	0.52711	0.226923	0.820484	0.999992		0.161068	0.527106	0.305571	0.759932	0.999999
ENSG00000071189	2008.6	1.02898	0.475832	2.16248	0.0305811	0.978956		0.8106	0.475961	1.70308	0.0885532	1		0.00805361	0.474884	0.0169591	0.986469	0.999998		-0.155386	0.47483	-0.327246	0.743482	0.999992		0.0228845	0.474731	0.0482053	0.961553	0.999999
ENSG00000071203	0.33182	0.206167	0.26676	0.772856	0.439608	1		0	0.26676	0	1	1		-0.00349278	0.26676	-0.0130934	0.989553	0.999998		-0.0155151	0.26676	-0.0581614	0.95362	0.999992		-0.0215792	0.26676	-0.0808937	0.935526	0.999999
ENSG00000071205	552.153	-1.14466	0.637079	-1.79674	0.0723776	0.978956		-1.00095	0.637014	-1.57132	0.116108	1		-0.123179	0.635906	-0.193706	0.846406	0.999998		-0.230596	0.635836	-0.362665	0.716855	0.999992		-0.182746	0.635777	-0.287438	0.773777	0.999999
ENSG00000071242	568.21	0.57572	0.535333	1.07544	0.282177	0.984031		0.15236	0.536063	0.28422	0.776242	1		0.417855	0.533089	0.783838	0.433135	0.999998		0.465601	0.532824	0.873836	0.382208	0.999992		0.483316	0.532717	0.907266	0.364266	0.999999
ENSG00000071243	1191.52	-0.313564	0.275418	-1.1385	0.254912	0.978956		-0.142342	0.275176	-0.517275	0.604964	1		-0.0227793	0.272962	-0.0834521	0.933492	0.999998		-0.00850076	0.27246	-0.0312	0.97511	0.999992		-0.0410843	0.272295	-0.150882	0.880069	0.999999
ENSG00000071246	287.517	0.303009	0.403925	0.750162	0.453157	1		0.512972	0.403335	1.27183	0.203434	1		-0.238164	0.398819	-0.597173	0.550392	0.999998		-0.362518	0.398049	-0.910737	0.362434	0.999992		-0.358209	0.397469	-0.901225	0.367468	0.999999
ENSG00000071282	0	NA	NA	NA	NA	NA		NA	NA	NA	NA	NA		NA	NA	NA	NA	NA		NA	NA	NA	NA	NA		NA	NA	NA	NA	NA
ENSG00000071462	4594.57	-0.190471	0.357807	-0.53233	0.594498	1		0.409639	0.357592	1.14555	0.251982	1		0.159432	0.357216	0.446318	0.655368	0.999998		0.0301548	0.357167	0.0844277	0.932716	0.999992		0.131243	0.357109	0.367515	0.713235	0.999999
ENSG00000071537	5256.9	0.235228	0.576338	0.408143	0.683169	1		-0.153465	0.576404	-0.266246	0.79005	1		0.045925	0.576096	0.0797175	0.936462	0.999998		-0.0909278	0.576086	-0.157837	0.874585	0.999992		-0.0278623	0.576075	-0.0483659	0.961425	0.999999
ENSG00000071539	2604.53	-1.37031	0.598273	-2.29044	0.0219956	0.978956		-1.05643	0.598206	-1.766	0.0773961	1		0.12274	0.597994	0.205254	0.837374	0.999998		0.0522978	0.597968	0.0874593	0.930306	0.999992		0.00708805	0.597957	0.0118538	0.990542	0.999999
ENSG00000071553	6168.95	0.243468	0.272411	0.89375	0.371455	1		0.303931	0.272417	1.11568	0.264558	1		0.11462	0.272049	0.42132	0.673521	0.999998		0.265141	0.27191	0.975107	0.329507	0.999992		0.191942	0.271888	0.705958	0.480214	0.999999
ENSG00000071564	17518.7	0.244149	0.276358	0.883452	0.376992	1		-0.064295	0.276413	-0.232605	0.816068	1		-0.0942674	0.276247	-0.341244	0.73292	0.999998		-0.183449	0.276222	-0.664138	0.506602	0.999992		-0.24517	0.276212	-0.887615	0.374748	0.999999
ENSG00000071575	0	NA	NA	NA	NA	NA		NA	NA	NA	NA	NA		NA	NA	NA	NA	NA		NA	NA	NA	NA	NA		NA	NA	NA	NA	NA
ENSG00000071626	15133.7	-0.0576893	0.241034	-0.239341	0.810841	1		-0.00571638	0.241039	-0.0237156	0.981079	1		0.0950134	0.240916	0.394383	0.693298	0.999998		-0.0154899	0.240885	-0.064304	0.948728	0.999992		-0.000303946	0.240862	-0.00126191	0.998993	0.999999
ENSG00000071655	9869.43	0.350397	0.452158	0.774945	0.438372	1		0.397227	0.45216	0.878509	0.379668	1		-0.24477	0.45214	-0.541359	0.58826	0.999998		-0.126814	0.452098	-0.280501	0.779093	0.999992		-0.131657	0.452085	-0.291222	0.770881	0.999999
ENSG00000071677	0.212667	0	0.26676	0	1	1		0	0.26676	0	1	1		-0.00349278	0.26676	-0.0130934	0.989553	0.999998		0.202293	0.26676	0.758335	0.44825	0.999992		-0.0215792	0.26676	-0.0808937	0.935526	0.999999
ENSG00000071794	3779.83	-0.00205143	0.425065	-0.00482615	0.996149	1		-0.343381	0.425244	-0.807493	0.419383	1		-0.0689637	0.424542	-0.162443	0.870957	0.999998		-0.280477	0.424518	-0.660696	0.508807	0.999992		-0.0928466	0.424451	-0.218745	0.826848	0.999999
ENSG00000071859	5038.71	0.401429	0.439207	0.913985	0.360725	1		0.677711	0.439169	1.54317	0.12279	1		0.00223073	0.439077	0.00508049	0.995946	0.999998		0.127656	0.438995	0.290792	0.77121	0.999992		0.0107372	0.438988	0.0244591	0.980486	0.999999
ENSG00000071889	1001.05	-0.448269	0.399164	-1.12302	0.261429	0.978956		-0.287652	0.399034	-0.720871	0.470989	1		-0.370527	0.398849	-0.92899	0.352894	0.999998		-0.165717	0.398195	-0.416169	0.677286	0.999992		0.147581	0.397775	0.371016	0.710625	0.999999
ENSG00000071894	8701.11	0.580839	0.399222	1.45493	0.145689	0.978956		0.440087	0.399251	1.10228	0.270339	1		-0.00937539	0.399134	-0.0234893	0.98126	0.999998		0.0422099	0.399087	0.105766	0.915768	0.999992		-0.0603302	0.399081	-0.151173	0.879839	0.999999
ENSG00000071909	3.1769	0.750332	0.45691	1.64219	0.100551	0.978956		0	0.450787	0	1	1		-0.00938738	0.461169	-0.0203556	0.98376	0.999998		0.167832	0.464071	0.361652	0.717612	0.999992		-0.167603	0.463148	-0.361878	0.717443	0.999999
ENSG00000071967	109.866	-0.51452	0.527538	-0.975323	0.3294	1		-0.945653	0.53133	-1.77979	0.0751111	1		0.0143389	0.527054	0.0272057	0.978296	0.999998		0.225238	0.524526	0.429413	0.667623	0.999992		-0.209502	0.525726	-0.398501	0.690261	0.999999
ENSG00000071991	0	NA	NA	NA	NA	NA		NA	NA	NA	NA	NA		NA	NA	NA	NA	NA		NA	NA	NA	NA	NA		NA	NA	NA	NA	NA
ENSG00000071994	3435.27	-0.37487	0.327076	-1.14612	0.251744	0.978956		0.0313859	0.326865	0.0960212	0.923504	1		-0.253625	0.32639	-0.777059	0.437124	0.999998		-0.373318	0.3263	-1.1441	0.252584	0.999992		-0.194128	0.326172	-0.59517	0.55173	0.999999
ENSG00000072041	0	NA	NA	NA	NA	NA		NA	NA	NA	NA	NA		NA	NA	NA	NA	NA		NA	NA	NA	NA	NA		NA	NA	NA	NA	NA
ENSG00000072042	3191.26	0.0746391	0.40945	0.182291	0.855354	1		0.132096	0.409456	0.322614	0.746988	1		0.0216969	0.409145	0.05303	0.957708	0.999998		-0.0586384	0.409072	-0.143345	0.886018	0.999992		-0.620677	0.409202	-1.5168	0.129317	0.999999
ENSG00000072062	5440.89	0.390833	0.597612	0.653991	0.513118	1		-0.477424	0.597714	-0.79875	0.424436	1		-0.565178	0.597501	-0.945903	0.344198	0.999998		0.156256	0.597448	0.261539	0.793676	0.999992		-0.552004	0.597471	-0.923901	0.355538	0.999999
ENSG00000072071	2687.87	0.469606	0.45116	1.04089	0.297928	0.987104		0.547747	0.451158	1.21409	0.224712	1		0.164211	0.451083	0.364037	0.71583	0.999998		0.504679	0.450874	1.11934	0.262997	0.999992		0.363806	0.450869	0.806898	0.419725	0.999999
ENSG00000072080	0	NA	NA	NA	NA	NA		NA	NA	NA	NA	NA		NA	NA	NA	NA	NA		NA	NA	NA	NA	NA		NA	NA	NA	NA	NA
ENSG00000072110	4146.03	-0.316958	0.3463	-0.915271	0.36005	1		-0.444087	0.346407	-1.28198	0.199849	1		0.207558	0.34597	0.599931	0.548552	0.999998		0.329896	0.34584	0.953898	0.340135	0.999992		0.309185	0.345806	0.894098	0.37127	0.999999
ENSG00000072121	1708.39	0.818748	0.49362	1.65866	0.0971841	0.978956		-0.0938636	0.494193	-0.189933	0.849361	1		-0.0210798	0.492895	-0.0427674	0.965887	0.999998		0.0289574	0.49277	0.0587645	0.95314	0.999992		-0.0819009	0.492755	-0.16621	0.867992	0.999999
ENSG00000072133	0	NA	NA	NA	NA	NA		NA	NA	NA	NA	NA		NA	NA	NA	NA	NA		NA	NA	NA	NA	NA		NA	NA	NA	NA	NA
ENSG00000072134	699.009	0.0289142	0.439911	0.0657274	0.947595	1		-0.384189	0.440839	-0.871495	0.383484	1		-0.406976	0.4393	-0.926418	0.354229	0.999998		0.364231	0.437929	0.831712	0.405571	0.999992		0.140696	0.437983	0.321235	0.748032	0.999999
ENSG00000072135	5724.29	-1.0985	0.604636	-1.8168	0.0692479	0.978956		-1.14242	0.60465	-1.88939	0.0588396	1		-0.112146	0.604508	-0.185517	0.852824	0.999998		-0.32125	0.604502	-0.531428	0.595122	0.999992		-0.246424	0.604493	-0.407654	0.683528	0.999999
ENSG00000072163	1503.02	-0.422536	0.592169	-0.71354	0.475512	1		0.0170503	0.592025	0.0288	0.977024	1		0.904108	0.591795	1.52774	0.126577	0.999998		1.20202	0.591693	2.0315	0.0422047	0.999992		0.88617	0.591715	1.49763	0.134229	0.999999
ENSG00000072182	83.5158	-0.0226853	0.406113	-0.0558596	0.955454	1		-0.00615153	0.4061	-0.0151478	0.987914	1		0.15748	0.406322	0.387574	0.698331	0.999998		0.421139	0.406399	1.03627	0.300076	0.999992		0.415791	0.406415	1.02307	0.306274	0.999999
ENSG00000072195	600.84	-0.154524	0.424717	-0.363827	0.715987	1		-0.291012	0.425127	-0.684529	0.493641	1		-0.183212	0.424659	-0.431434	0.666153	0.999998		-0.229521	0.424172	-0.541104	0.588436	0.999992		-0.239129	0.423938	-0.564065	0.57271	0.999999
ENSG00000072201	0.698252	0	0.26676	0	1	1		0.375294	0.268427	1.39812	0.162076	1		-0.000544254	0.269581	-0.00201889	0.998389	0.999998		-0.00223732	0.271377	-0.00824434	0.993422	0.999992		-0.00299104	0.272166	-0.0109898	0.991232	0.999999
ENSG00000072210	2060.61	-1.2808	0.598762	-2.13908	0.0324292	0.978956		-0.873475	0.598643	-1.45909	0.14454	1		-0.0143612	0.598326	-0.0240024	0.980851	0.999998		-0.0551734	0.598289	-0.0922187	0.926524	0.999992		0.00206792	0.598264	0.00345653	0.997242	0.999999
ENSG00000072274	17663.2	0.176019	0.49121	0.358337	0.720091	1		-0.315223	0.491247	-0.641679	0.521082	1		-0.187142	0.491127	-0.381047	0.703168	0.999998		-0.54185	0.491128	-1.10328	0.269908	0.999992		-0.00566791	0.491108	-0.0115411	0.990792	0.999999
ENSG00000072310	4705.02	0.522233	0.425961	1.22601	0.220194	0.978956		0.694772	0.425939	1.63115	0.102858	1		-0.209052	0.425726	-0.491048	0.623393	0.999998		-0.140712	0.425643	-0.330587	0.740956	0.999992		-0.253624	0.425634	-0.595873	0.55126	0.999999
ENSG00000072315	0	NA	NA	NA	NA	NA		NA	NA	NA	NA	NA		NA	NA	NA	NA	NA		NA	NA	NA	NA	NA		NA	NA	NA	NA	NA
ENSG00000072364	4718.61	0.882169	0.497543	1.77305	0.0762204	0.978956		0.525791	0.497628	1.0566	0.290696	1		0.245057	0.497149	0.492924	0.622066	0.999998		0.199469	0.497119	0.40125	0.688236	0.999992		0.169933	0.497106	0.341846	0.732467	0.999999
ENSG00000072401	1190.15	-0.164636	0.326958	-0.503538	0.614586	1		-0.455693	0.327685	-1.39065	0.164333	1		0.181732	0.325409	0.558473	0.576522	0.999998		0.034772	0.325215	0.10692	0.914852	0.999992		0.018123	0.325069	0.0557512	0.95554	0.999999
ENSG00000072415	1408.27	0.436352	0.351991	1.23967	0.215099	0.978956		0.257358	0.352327	0.730452	0.465114	1		0.132859	0.350276	0.379297	0.704467	0.999998		0.15836	0.349981	0.452483	0.650921	0.999992		0.253433	0.349802	0.724504	0.468756	0.999999
ENSG00000072422	410.519	-0.650801	0.568406	-1.14496	0.252227	0.978956		-0.56587	0.568382	-0.995581	0.319454	1		-0.184824	0.565503	-0.326831	0.743796	0.999998		-0.313743	0.565333	-0.55497	0.578915	0.999992		-0.0988447	0.565057	-0.174929	0.861136	0.999999
ENSG00000072501	15624.9	0.382493	0.567416	0.674096	0.50025	1		0.191036	0.567429	0.336669	0.736366	1		0.0376996	0.567318	0.0664522	0.947018	0.999998		-0.0791961	0.567314	-0.139598	0.888977	0.999992		-0.171913	0.567313	-0.303031	0.761866	0.999999
ENSG00000072506	5914.22	-0.686888	0.486368	-1.41228	0.157868	0.978956		-0.494707	0.486341	-1.0172	0.309058	1		-0.0183166	0.486109	-0.0376799	0.969943	0.999998		0.217131	0.486055	0.446721	0.655076	0.999992		0.02306	0.486058	0.0474428	0.96216	0.999999
ENSG00000072518	2904.87	0.92767	0.448955	2.06629	0.0388014	0.978956		0.762008	0.449038	1.69698	0.0897009	1		-0.0838602	0.448262	-0.187079	0.851599	0.999998		-0.149402	0.448193	-0.333344	0.738875	0.999992		-0.242747	0.448177	-0.541633	0.588072	0.999999
ENSG00000072571	3114.46	-0.928508	0.570572	-1.62733	0.103667	0.978956		-1.34934	0.570699	-2.36437	0.0180608	1		0.1462	0.570442	0.256293	0.797724	0.999998		-0.0494652	0.570427	-0.086716	0.930897	0.999992		-0.208939	0.570427	-0.366286	0.714152	0.999999
ENSG00000072609	75.817	-0.778489	0.555061	-1.40253	0.160757	0.978956		-0.0544098	0.548986	-0.0991097	0.921051	1		-0.702336	0.545442	-1.28765	0.197869	0.999998		-0.408079	0.541148	-0.754099	0.45079	0.999992		-0.492162	0.540718	-0.9102	0.362717	0.999999
ENSG00000072657	0.205458	-0.120546	0.26676	-0.451889	0.651349	1		-0.117778	0.26676	-0.441511	0.658843	1		-0.00349278	0.26676	-0.0130934	0.989553	0.999998		-0.0155151	0.26676	-0.0581614	0.95362	0.999992		-0.0215792	0.26676	-0.0808937	0.935526	0.999999
ENSG00000072682	251.175	0.559304	0.546224	1.02395	0.30586	0.992155		0.427582	0.546828	0.781932	0.434254	1		0.595542	0.541121	1.10057	0.271083	0.999998		0.560976	0.540689	1.03752	0.299494	0.999992		0.535469	0.540511	0.990671	0.321846	0.999999
ENSG00000072694	0.531667	0	0.26676	0	1	1		0	0.26676	0	1	1		-0.00112893	0.267283	-0.00422373	0.99663	0.999998		0.355984	0.271128	1.31297	0.189192	0.999992		-0.00381104	0.270146	-0.0141074	0.988744	0.999999
ENSG00000072736	4198.63	-0.394317	0.477676	-0.825491	0.409093	1		-0.585663	0.477763	-1.22584	0.220257	1		0.224622	0.477306	0.470603	0.637924	0.999998		0.0549498	0.477286	0.11513	0.908342	0.999992		-0.00762705	0.477273	-0.0159805	0.98725	0.999999
ENSG00000072756	1051.07	-0.0730188	0.283829	-0.257263	0.796976	1		0.232243	0.283252	0.819916	0.412264	1		-0.039664	0.280561	-0.141374	0.887574	0.999998		-0.162579	0.280232	-0.580159	0.561808	0.999992		-0.135959	0.279955	-0.485647	0.627218	0.999999
ENSG00000072778	5356.24	0.477773	0.449693	1.06244	0.288034	0.98518		0.569687	0.44969	1.26684	0.205211	1		0.00839739	0.449616	0.0186768	0.985099	0.999998		-0.00501209	0.449563	-0.0111488	0.991105	0.999992		0.0357388	0.449534	0.0795019	0.936633	0.999999
ENSG00000072786	9285.89	0.514546	0.40756	1.2625	0.206768	0.978956		0.387862	0.407592	0.951593	0.341303	1		0.0721307	0.407279	0.177104	0.859427	0.999998		0.0927952	0.407248	0.227859	0.819756	0.999992		-0.0589516	0.407247	-0.144756	0.884903	0.999999
ENSG00000072803	4827.09	0.394695	0.446604	0.883768	0.376822	1		0.130949	0.446698	0.293149	0.769409	1		-0.0215772	0.446207	-0.0483569	0.961432	0.999998		0.268889	0.446116	0.602733	0.546686	0.999992		0.160803	0.44611	0.360455	0.718507	0.999999
ENSG00000072818	5472.47	0.774696	0.463461	1.67155	0.0946138	0.978956		0.421453	0.463527	0.90923	0.363229	1		0.209366	0.4634	0.451803	0.651411	0.999998		0.449181	0.463322	0.96948	0.332306	0.999992		0.215418	0.46333	0.464933	0.641979	0.999999
ENSG00000072832	23104.5	-0.346796	0.549412	-0.631213	0.527901	1		-0.363289	0.549415	-0.661228	0.508466	1		-0.0317962	0.549352	-0.0578794	0.953845	0.999998		0.143785	0.549344	0.261739	0.793523	0.999992		-0.0255725	0.549344	-0.0465509	0.962871	0.999999
ENSG00000072840	905.626	0.536465	0.418769	1.28105	0.200175	0.978956		0.0134245	0.419684	0.0319872	0.974482	1		-0.24251	0.416733	-0.581931	0.560613	0.999998		-0.319083	0.416489	-0.766126	0.443601	0.999992		-0.470326	0.41648	-1.12929	0.258777	0.999999
ENSG00000072849	1725.74	0.328115	0.308576	1.06332	0.287637	0.984383		0.0111795	0.309042	0.0361746	0.971143	1		0.0818773	0.307991	0.265843	0.79036	0.999998		0.18913	0.3076	0.614857	0.538649	0.999992		0.0049479	0.307619	0.0160845	0.987167	0.999999
ENSG00000072858	561.677	0.235967	0.638278	0.369694	0.711611	1		0.327312	0.638265	0.512815	0.608081	1		0.29092	0.636707	0.456913	0.647733	0.999998		0.378854	0.636597	0.595124	0.551761	0.999992		0.194843	0.636603	0.306066	0.759554	0.999999
ENSG00000072864	1286.35	-0.364782	0.442548	-0.824277	0.409782	1		-0.7129	0.443065	-1.60902	0.107612	1		0.0856742	0.441609	0.194005	0.846172	0.999998		0.190289	0.441361	0.431141	0.666366	0.999992		0.178983	0.44129	0.405591	0.685043	0.999999
ENSG00000072952	951.847	-0.381666	0.692264	-0.551331	0.581407	1		-0.897372	0.692322	-1.29618	0.194915	1		0.0168817	0.692154	0.0243902	0.980541	0.999998		-0.0931732	0.692146	-0.134615	0.892916	0.999992		-1.50015	0.692214	-2.16717	0.0302216	0.999999
ENSG00000072954	1595.58	0.894432	0.656477	1.36247	0.173049	0.978956		0.661823	0.656522	1.00807	0.313419	1		0.507661	0.656239	0.773591	0.439173	0.999998		1.22876	0.656159	1.87266	0.0611158	0.999992		0.921602	0.656167	1.40452	0.160163	0.999999
ENSG00000072958	5591.01	0.0298277	0.315467	0.0945512	0.924671	1		0.194005	0.315433	0.615044	0.538525	1		-0.342466	0.315256	-1.08631	0.277342	0.999998		0.0944295	0.315029	0.299749	0.764369	0.999992		0.0692139	0.314999	0.219727	0.826084	0.999999
ENSG00000073008	0	NA	NA	NA	NA	NA		NA	NA	NA	NA	NA		NA	NA	NA	NA	NA		NA	NA	NA	NA	NA		NA	NA	NA	NA	NA
ENSG00000073050	3725.97	-0.057999	0.312708	-0.185474	0.852858	1		0.154868	0.312633	0.495367	0.620341	1		0.15355	0.31247	0.491406	0.623139	0.999998		0.208318	0.31231	0.667023	0.504757	0.999992		0.12626	0.312281	0.404316	0.685981	0.999999
ENSG00000073060	6330.9	-0.576313	0.499127	-1.15464	0.248237	0.978956		-0.134936	0.499056	-0.270383	0.786865	1		-0.0210217	0.498824	-0.0421426	0.966385	0.999998		-0.058893	0.4988	-0.118069	0.906013	0.999992		0.0524446	0.498781	0.105146	0.91626	0.999999
ENSG00000073067	3.80088	0.776763	0.546575	1.42115	0.155274	0.978956		0.341806	0.54189	0.630767	0.528193	1		0.371851	0.552349	0.673217	0.500809	0.999998		0.644192	0.556496	1.15759	0.247033	0.999992		0.141441	0.554284	0.255177	0.798586	0.999999
ENSG00000073111	19735.5	-0.377591	0.494645	-0.763358	0.44525	1		-0.446428	0.494654	-0.902505	0.366789	1		-0.000605674	0.494559	-0.00122467	0.999023	0.999998		-0.127097	0.494554	-0.256993	0.797184	0.999992		-0.070494	0.494549	-0.142542	0.886652	0.999999
ENSG00000073146	13.417	0.0980295	0.699669	0.140108	0.888574	1		-0.428651	0.699839	-0.6125	0.540207	1		0.974522	0.698145	1.39587	0.162753	0.999998		0.615194	0.698197	0.881118	0.378254	0.999992		0.450292	0.698202	0.64493	0.518972	0.999999
ENSG00000073150	321.173	0.501758	0.581385	0.863039	0.388116	1		0.448793	0.581608	0.771641	0.440327	1		-0.135012	0.578852	-0.23324	0.815575	0.999998		0.750093	0.577627	1.29858	0.194089	0.999992		0.388447	0.577768	0.672323	0.501378	0.999999
ENSG00000073169	3510.02	0.539306	0.589185	0.915343	0.360012	1		0.376538	0.589207	0.639058	0.522785	1		-0.0375392	0.589253	-0.0637065	0.949204	0.999998		0.0396605	0.589203	0.0673121	0.946333	0.999992		0.0624982	0.589184	0.106076	0.915522	0.999999
ENSG00000073282	162.379	1.44038	0.694582	2.07373	0.0381044	0.978956		1.68071	0.694603	2.41966	0.0155349	1		-0.152236	0.694806	-0.219106	0.826567	0.999998		-0.0866146	0.694883	-0.124646	0.900804	0.999992		-0.0398424	0.694916	-0.0573342	0.954279	0.999999
ENSG00000073331	452.822	-0.717427	0.577405	-1.2425	0.214051	0.978956		-0.551482	0.577236	-0.955385	0.339383	1		-0.0545993	0.574795	-0.0949891	0.924323	0.999998		-0.073407	0.574587	-0.127756	0.898342	0.999992		-0.151388	0.574537	-0.263496	0.792169	0.999999
ENSG00000073350	997.45	0.264693	0.392504	0.67437	0.500076	1		0.352962	0.392483	0.899308	0.368489	1		0.10099	0.391347	0.258058	0.796362	0.999998		0.431394	0.390645	1.10431	0.269458	0.999992		0.586264	0.390401	1.5017	0.133175	0.999999
ENSG00000073417	692.091	-0.110158	0.320371	-0.343846	0.730962	1		0.215554	0.319582	0.674487	0.500002	1		0.331089	0.317342	1.04332	0.2968	0.999998		0.33775	0.316683	1.06652	0.286187	0.999992		0.287259	0.31649	0.90764	0.364068	0.999999
ENSG00000073464	8.27029	0.574323	0.411	1.39738	0.162299	0.978956		0.379085	0.410501	0.92347	0.355763	1		-0.000350509	0.411906	-0.000850945	0.999321	0.999998		-0.00140941	0.412481	-0.0034169	0.997274	0.999992		0.109152	0.412883	0.264365	0.791499	0.999999
ENSG00000073536	2998.74	-0.619714	0.34834	-1.77905	0.0752318	0.978956		-0.348895	0.3482	-1.002	0.316346	1		-0.128244	0.347756	-0.368774	0.712296	0.999998		-0.187164	0.34764	-0.538383	0.590312	0.999992		-0.162769	0.347569	-0.468308	0.639564	0.999999
ENSG00000073578	12477.6	0.327878	0.357723	0.916568	0.359369	1		-0.0116823	0.357775	-0.0326527	0.973952	1		-0.0891301	0.357684	-0.249187	0.803216	0.999998		-0.0987885	0.35765	-0.276216	0.782383	0.999992		-0.122542	0.357637	-0.342644	0.731866	0.999999
ENSG00000073584	11498.5	-0.376956	0.335658	-1.12304	0.261421	0.978956		-0.392898	0.335676	-1.17047	0.241813	1		-0.00645193	0.335454	-0.0192334	0.984655	0.999998		-0.0852941	0.335427	-0.254285	0.799275	0.999992		-0.082286	0.335411	-0.245329	0.806202	0.999999
ENSG00000073598	1.3965	0	0.274842	0	1	1		0.431934	0.27627	1.56345	0.117947	1		-0.000335494	0.278571	-0.00120434	0.999039	0.999998		-0.00136173	0.279618	-0.00486997	0.996114	0.999992		-0.00181028	0.280072	-0.00646362	0.994843	0.999999
ENSG00000073605	218.749	0.437728	0.669831	0.65349	0.51344	1		0.147584	0.670019	0.220269	0.825662	1		-0.207819	0.670416	-0.309985	0.756572	0.999998		-0.302924	0.670244	-0.45196	0.651297	0.999992		-0.168248	0.670052	-0.251098	0.801739	0.999999
ENSG00000073614	4520.55	1.2162	0.513141	2.37011	0.017783	0.978956		0.897484	0.513202	1.74879	0.0803272	1		0.123242	0.512784	0.24034	0.810067	0.999998		0.0101768	0.512759	0.0198471	0.984165	0.999992		0.0128169	0.512742	0.0249968	0.980058	0.999999
ENSG00000073670	253.4	-0.10464	0.621628	-0.168333	0.866321	1		-0.465035	0.622126	-0.747493	0.454766	1		-0.306098	0.62216	-0.491992	0.622725	0.999998		-0.584193	0.622107	-0.939056	0.347702	0.999992		-0.58056	0.621906	-0.933517	0.350553	0.999999
ENSG00000073711	2.14236	0.418946	0.585673	0.715324	0.474409	1		0.437813	0.584564	0.748957	0.453883	1		-0.172425	0.618966	-0.27857	0.780575	0.999998		-0.410928	0.620202	-0.662572	0.507605	0.999992		-0.308904	0.623857	-0.495152	0.620493	0.999999
ENSG00000073712	681.421	1.00821	0.588157	1.71418	0.0864948	0.978956		0.825951	0.588313	1.40393	0.160339	1		0.624636	0.587504	1.0632	0.28769	0.999998		1.07338	0.587165	1.82807	0.0675396	0.999992		0.81538	0.587199	1.38859	0.164957	0.999999
ENSG00000073734	0	NA	NA	NA	NA	NA		NA	NA	NA	NA	NA		NA	NA	NA	NA	NA		NA	NA	NA	NA	NA		NA	NA	NA	NA	NA
ENSG00000073737	0	NA	NA	NA	NA	NA		NA	NA	NA	NA	NA		NA	NA	NA	NA	NA		NA	NA	NA	NA	NA		NA	NA	NA	NA	NA
ENSG00000073754	36.8046	-0.51281	0.659384	-0.77771	0.43674	1		0.0935373	0.655275	0.142745	0.886492	1		-0.514621	0.643523	-0.799693	0.423889	0.999998		-0.647369	0.642626	-1.00738	0.313751	0.999992		-0.495246	0.641318	-0.772231	0.439978	0.999999
ENSG00000073756	2.366	0.368633	0.321932	1.14506	0.252182	0.978956		0.234036	0.321259	0.728497	0.466309	1		-0.000358775	0.323896	-0.00110769	0.999116	0.999998		-0.00145071	0.324794	-0.00446655	0.996436	0.999992		-0.00192537	0.325181	-0.00592091	0.995276	0.999999
ENSG00000073792	133.177	-0.516378	0.635028	-0.813158	0.416127	1		-0.334831	0.634824	-0.52744	0.597888	1		0.0578585	0.636317	0.0909272	0.92755	0.999998		-0.12427	0.63604	-0.195381	0.845094	0.999992		-0.0827329	0.635671	-0.13015	0.896447	0.999999
ENSG00000073803	27.4472	-0.215789	0.633338	-0.340717	0.733317	1		0.44323	0.625749	0.708319	0.478747	1		0.204019	0.607728	0.335708	0.737091	0.999998		-0.0656639	0.6073	-0.108124	0.913897	0.999992		-0.459438	0.609454	-0.753851	0.450939	0.999999
ENSG00000073849	2231.7	-1.33014	0.687666	-1.93428	0.0530784	0.978956		0.106422	0.68761	0.154771	0.877002	1		-0.179902	0.687646	-0.261621	0.793614	0.999998		-0.105722	0.687632	-0.153749	0.877808	0.999992		-0.310757	0.687633	-0.451923	0.651324	0.999999
ENSG00000073861	52.0106	0.0953273	0.611928	0.155782	0.876205	1		0.754567	0.608397	1.24026	0.214881	1		-0.0213077	0.607993	-0.035046	0.972043	0.999998		-0.0482144	0.606147	-0.0795425	0.936601	0.999992		-0.167657	0.605911	-0.276703	0.782008	0.999999
ENSG00000073905	51.5768	-1.01027	0.563562	-1.79266	0.073028	0.978956		-0.456654	0.556597	-0.820439	0.411966	1		0.0133018	0.549665	0.0241998	0.980693	0.999998		0.103089	0.546135	0.188762	0.85028	0.999992		0.149598	0.544653	0.274667	0.783572	0.999999
ENSG00000073910	23.3893	0.498324	0.596955	0.834776	0.403844	1		1.48831	0.598687	2.48595	0.0129205	1		-0.251624	0.600316	-0.419152	0.675105	0.999998		-0.211333	0.601094	-0.351581	0.725153	0.999992		-0.337566	0.601159	-0.561525	0.57444	0.999999
ENSG00000073921	6371.85	0.135786	0.446679	0.303991	0.761135	1		-0.0761528	0.446744	-0.170462	0.864647	1		0.142704	0.446378	0.319694	0.7492	0.999998		0.273502	0.446329	0.61278	0.540022	0.999992		0.189225	0.446322	0.423964	0.671592	0.999999
ENSG00000073969	4228.91	-0.166425	0.530863	-0.313499	0.753901	1		-0.467351	0.530957	-0.880206	0.378748	1		0.0129051	0.530535	0.0243246	0.980594	0.999998		-0.0264173	0.530507	-0.0497963	0.960285	0.999992		0.0308585	0.530488	0.05817	0.953613	0.999999
ENSG00000074047	1.63149	0	0.377188	0	1	1		0	0.376516	0	1	1		-0.17555	0.386148	-0.45462	0.649383	0.999998		0.36199	0.391257	0.9252	0.354862	0.999992		0.00330363	0.3903	0.00846433	0.993247	0.999999
ENSG00000074054	7909.91	0.504646	0.45358	1.11258	0.265887	0.979703		0.144392	0.453651	0.318289	0.750266	1		-0.0393551	0.453307	-0.0868179	0.930816	0.999998		-0.103926	0.453284	-0.229274	0.818656	0.999992		-0.0753582	0.45327	-0.166255	0.867957	0.999999
ENSG00000074071	5227.59	-0.0183941	0.305479	-0.060214	0.951985	1		0.318578	0.305361	1.04329	0.296816	1		-0.232279	0.304859	-0.761922	0.446107	0.999998		-0.207423	0.304752	-0.680629	0.496106	0.999992		-0.172011	0.304702	-0.564521	0.572399	0.999999
ENSG00000074181	41.3165	1.24705	0.692434	1.80097	0.0717075	0.978956		1.08956	0.692701	1.57291	0.115739	1		0.354471	0.691938	0.512287	0.60845	0.999998		0.200466	0.691703	0.289815	0.771958	0.999992		0.522179	0.691122	0.755552	0.449918	0.999999
ENSG00000074201	4507.16	-0.603419	0.408402	-1.47751	0.139539	0.978956		-0.449366	0.40837	-1.10039	0.271162	1		-0.170234	0.407971	-0.417269	0.676482	0.999998		-0.276355	0.407926	-0.677465	0.498111	0.999992		-0.108514	0.407867	-0.266053	0.790198	0.999999
ENSG00000074211	6.12213	0.51474	0.55757	0.923184	0.355911	1		0.0316714	0.554171	0.0571509	0.954425	1		-0.00270539	0.556458	-0.00486181	0.996121	0.999998		0.727346	0.561794	1.29468	0.195429	0.999992		0.28102	0.56068	0.501213	0.616221	0.999999
ENSG00000074219	15.2143	0	0.306502	0	1	1		0	0.306467	0	1	1		0.118894	0.306946	0.387347	0.6985	0.999998		0.259863	0.307083	0.84623	0.397424	0.999992		0.159186	0.307098	0.518355	0.604211	0.999999
ENSG00000074266	2316	-0.233983	0.29621	-0.789921	0.429574	1		-0.159223	0.296209	-0.537538	0.590896	1		-0.00614185	0.295039	-0.0208171	0.983392	0.999998		0.0120047	0.294803	0.0407212	0.967518	0.999992		0.138985	0.294641	0.47171	0.637133	0.999999
ENSG00000074276	20.7074	0.790791	0.695773	1.13657	0.25572	0.978956		0.401866	0.696549	0.576939	0.563981	1		0.0227246	0.697258	0.0325913	0.974001	0.999998		0.459573	0.695879	0.660421	0.508983	0.999992		0.639378	0.695352	0.919503	0.357832	0.999999
ENSG00000074317	53.776	0.00830701	0.394219	0.0210721	0.983188	1		0	0.394189	0	1	1		0.102467	0.394553	0.259703	0.795093	0.999998		0.662639	0.394727	1.67873	0.0932053	0.999992		0.130134	0.394666	0.329732	0.741603	0.999999
ENSG00000074319	2134.97	-0.41947	0.430243	-0.974963	0.329579	1		-0.230976	0.430154	-0.536961	0.591294	1		0.125042	0.429317	0.291259	0.770854	0.999998		0.261501	0.429154	0.609341	0.542298	0.999992		0.172367	0.429132	0.401665	0.687931	0.999999
ENSG00000074356	4807.59	0.37228	0.362125	1.02804	0.30393	0.989241		-0.185552	0.362376	-0.512044	0.60862	1		0.0428552	0.36172	0.118476	0.90569	0.999998		-0.0644215	0.361669	-0.178123	0.858627	0.999992		0.0202832	0.361619	0.05609	0.95527	0.999999
ENSG00000074370	16417.8	0.0639474	0.482407	0.132559	0.894542	1		-0.778022	0.482478	-1.61255	0.106841	1		-0.0919789	0.482349	-0.19069	0.848769	0.999998		-0.0272506	0.482334	-0.0564974	0.954946	0.999992		0.0505164	0.482326	0.104735	0.916586	0.999999
ENSG00000074410	2.58092	0.299572	0.468429	0.639525	0.522482	1		0.5492	0.469999	1.16851	0.2426	1		0.26127	0.476781	0.547986	0.583701	0.999998		0.392469	0.479928	0.817766	0.413491	0.999992		-0.0121187	0.478329	-0.0253355	0.979787	0.999999
ENSG00000074416	11.3909	0	0.586511	0	1	1		0.819156	0.589834	1.38879	0.164897	1		-0.0203678	0.594355	-0.0342687	0.972663	0.999998		0.149849	0.59582	0.2515	0.801428	0.999992		0.442599	0.596808	0.74161	0.458323	0.999999
ENSG00000074527	10.1028	-0.197047	0.546774	-0.360381	0.718562	1		-0.19553	0.546386	-0.357861	0.720448	1		0.296567	0.552251	0.537015	0.591257	0.999998		0.832259	0.554341	1.50135	0.133266	0.999992		0.470466	0.553951	0.849291	0.395719	0.999999
ENSG00000074582	1303.93	-0.29299	0.364522	-0.803766	0.421532	1		0.268613	0.363877	0.738199	0.460394	1		-0.0721598	0.363069	-0.198749	0.842459	0.999998		-0.310411	0.362986	-0.85516	0.392463	0.999992		0.0513597	0.362546	0.141664	0.887345	0.999999
ENSG00000074590	0	NA	NA	NA	NA	NA		NA	NA	NA	NA	NA		NA	NA	NA	NA	NA		NA	NA	NA	NA	NA		NA	NA	NA	NA	NA
ENSG00000074603	2942.27	0.124512	0.418528	0.297499	0.766085	1		-0.474399	0.418901	-1.13249	0.25743	1		-0.141256	0.417977	-0.337952	0.735399	0.999998		-0.228579	0.417907	-0.546961	0.584406	0.999992		-0.151227	0.417846	-0.36192	0.717412	0.999999
ENSG00000074621	493.232	-0.0961949	0.456388	-0.210774	0.833063	1		0.474818	0.455114	1.04329	0.296812	1		-0.0129427	0.45198	-0.0286356	0.977155	0.999998		0.0193281	0.451441	0.0428143	0.96585	0.999992		0.285547	0.450937	0.63323	0.526583	0.999999
ENSG00000074657	55.3431	-0.276137	0.652176	-0.423409	0.671997	1		0.822961	0.647093	1.27178	0.20345	1		0.724131	0.643248	1.12574	0.260275	0.999998		0.634322	0.642576	0.987155	0.323567	0.999992		0.722725	0.641945	1.12584	0.260235	0.999999
ENSG00000074660	2892.02	0.636104	0.418467	1.52008	0.128491	0.978956		0.173762	0.418729	0.414975	0.67816	1		0.0818485	0.417771	0.195917	0.844675	0.999998		0.170018	0.417654	0.40708	0.683949	0.999992		0.0301149	0.417648	0.072106	0.942518	0.999999
ENSG00000074695	8275.83	-0.31669	0.543327	-0.582872	0.55998	1		-0.39012	0.543345	-0.717997	0.472759	1		-0.0721135	0.54315	-0.132769	0.894376	0.999998		-0.207636	0.543141	-0.382287	0.702248	0.999992		-0.138627	0.543131	-0.255238	0.79854	0.999999
ENSG00000074696	8846.04	0.241852	0.590148	0.409815	0.681941	1		-1.20879	0.590264	-2.04789	0.0405712	1		0.0583198	0.590114	0.098828	0.921275	0.999998		0.0937694	0.590102	0.158904	0.873745	0.999992		0.0825916	0.590097	0.139963	0.888689	0.999999
ENSG00000074706	79.793	-0.0508787	0.65637	-0.0775154	0.938214	1		-0.00686342	0.656335	-0.0104572	0.991657	1		0.360619	0.658748	0.54743	0.584083	0.999998		0.252877	0.658824	0.383831	0.701103	0.999992		-0.286297	0.65868	-0.434653	0.663814	0.999999
ENSG00000074755	5351.36	0.712898	0.4443	1.60454	0.108595	0.978956		0.370826	0.444396	0.834449	0.404028	1		0.0859554	0.443881	0.193645	0.846454	0.999998		0.0191396	0.443847	0.0431221	0.965604	0.999992		-0.105483	0.443843	-0.237659	0.812146	0.999999
ENSG00000074771	2.44388	0	0.280935	0	1	1		0.449134	0.281843	1.59356	0.111034	1		-0.000209106	0.283229	-0.000738294	0.999411	0.999998		-0.000842995	0.283863	-0.00296973	0.997631	0.999992		-0.00111736	0.284136	-0.00393249	0.996862	0.999999
ENSG00000074800	73899.3	-0.622351	0.433772	-1.43474	0.151361	0.978956		-0.209908	0.433765	-0.483921	0.628442	1		-0.0390224	0.433741	-0.089967	0.928313	0.999998		-0.108912	0.433739	-0.251101	0.801736	0.999992		-0.134282	0.433738	-0.309593	0.75687	0.999999
ENSG00000074803	0	NA	NA	NA	NA	NA		NA	NA	NA	NA	NA		NA	NA	NA	NA	NA		NA	NA	NA	NA	NA		NA	NA	NA	NA	NA
ENSG00000074842	3449.43	-0.102874	0.438363	-0.234677	0.81446	1		0.337896	0.438209	0.771084	0.440657	1		0.088303	0.437653	0.201765	0.8401	0.999998		0.187083	0.437563	0.427557	0.668974	0.999992		0.158081	0.437539	0.361296	0.717878	0.999999
ENSG00000074855	879.952	0.841043	0.579321	1.45177	0.146564	0.978956		0.556143	0.579468	0.959747	0.337183	1		-0.109862	0.579388	-0.189617	0.849609	0.999998		0.0463889	0.579141	0.0800995	0.936158	0.999992		0.0270154	0.579082	0.046652	0.962791	0.999999
ENSG00000074935	786.223	-0.158106	0.334917	-0.472075	0.636874	1		-0.136839	0.335039	-0.408426	0.682961	1		-0.00561664	0.334004	-0.0168161	0.986583	0.999998		-0.106799	0.333586	-0.320153	0.748852	0.999992		-0.162511	0.333405	-0.487429	0.625954	0.999999
ENSG00000074964	0.709547	0	0.274025	0	1	1		0	0.273499	0	1	1		-0.246921	0.280111	-0.88151	0.378042	0.999998		-0.248611	0.281828	-0.882137	0.377703	0.999992		-0.0687904	0.283347	-0.242778	0.808177	0.999999
ENSG00000074966	96.4954	1.25717	0.622584	2.01928	0.043458	0.978956		0.899251	0.623791	1.44159	0.149418	1		-0.436805	0.617777	-0.70706	0.479529	0.999998		-0.641321	0.6174	-1.03874	0.298924	0.999992		-0.223134	0.615861	-0.362312	0.717119	0.999999
ENSG00000075035	0	NA	NA	NA	NA	NA		NA	NA	NA	NA	NA		NA	NA	NA	NA	NA		NA	NA	NA	NA	NA		NA	NA	NA	NA	NA
ENSG00000075043	20.5523	1.12874	0.69308	1.62859	0.1034	0.978956		0.505509	0.694683	0.727682	0.466808	1		-0.104767	0.693434	-0.151085	0.879909	0.999998		0.0907402	0.692069	0.131114	0.895685	0.999992		0.173839	0.691505	0.251392	0.801511	0.999999
ENSG00000075073	0	NA	NA	NA	NA	NA		NA	NA	NA	NA	NA		NA	NA	NA	NA	NA		NA	NA	NA	NA	NA		NA	NA	NA	NA	NA
ENSG00000075089	1675.07	0.054675	0.267535	0.204366	0.838067	1		0.0649601	0.267645	0.24271	0.80823	1		-0.0691892	0.26554	-0.26056	0.794431	0.999998		0.032086	0.265075	0.121045	0.903655	0.999992		0.0102004	0.264948	0.0384994	0.96929	0.999999
ENSG00000075131	1479.4	-1.27542	0.617243	-2.06631	0.038799	0.978956		-0.865787	0.617099	-1.40299	0.160619	1		-0.0884306	0.616692	-0.143395	0.885978	0.999998		0.00863739	0.61663	0.0140074	0.988824	0.999992		-0.191033	0.616635	-0.309799	0.756714	0.999999
ENSG00000075142	3053.56	-1.03354	0.500196	-2.06627	0.038803	0.978956		-0.392817	0.499967	-0.785686	0.432052	1		-0.0874912	0.499664	-0.1751	0.861001	0.999998		-0.144977	0.499614	-0.290179	0.771679	0.999992		-0.0550387	0.499574	-0.110171	0.912274	0.999999
ENSG00000075151	5381.51	0.306772	0.321386	0.954529	0.339816	1		0.156941	0.321478	0.488187	0.625418	1		0.134521	0.320837	0.419282	0.67501	0.999998		0.0944575	0.320769	0.294472	0.768397	0.999992		-0.0839203	0.320773	-0.261619	0.793615	0.999999
ENSG00000075188	1645.26	-1.12231	0.540589	-2.07609	0.0378856	0.978956		-0.784945	0.540427	-1.45245	0.146375	1		-0.199118	0.539954	-0.368769	0.7123	0.999998		-0.272567	0.539881	-0.504864	0.613654	0.999992		0.0256525	0.539775	0.0475244	0.962095	0.999999
ENSG00000075213	145.343	0.883402	0.698354	1.26498	0.20588	0.978956		1.59111	0.698273	2.27863	0.0226889	1		-0.033749	0.698156	-0.0483402	0.961445	0.999998		-0.41286	0.698167	-0.591349	0.554287	0.999992		-0.0704149	0.698087	-0.100868	0.919655	0.999999
ENSG00000075218	4079.32	-0.457721	0.433949	-1.05478	0.291526	0.986264		-0.816005	0.434094	-1.87979	0.0601369	1		0.111329	0.433932	0.256558	0.79752	0.999998		0.211613	0.433842	0.487765	0.625717	0.999992		0.00744093	0.43385	0.0171509	0.986316	0.999999
ENSG00000075223	0	NA	NA	NA	NA	NA		NA	NA	NA	NA	NA		NA	NA	NA	NA	NA		NA	NA	NA	NA	NA		NA	NA	NA	NA	NA
ENSG00000075234	5.05299	0.345204	0.544317	0.634195	0.525953	1		0.916152	0.547746	1.67259	0.094409	1		-0.198924	0.555316	-0.358218	0.72018	0.999998		-0.253449	0.556973	-0.455047	0.649076	0.999992		-0.519011	0.556348	-0.93289	0.350877	0.999999
ENSG00000075239	4339.4	-1.03385	0.552282	-1.87196	0.0612128	0.978956		-0.812131	0.552248	-1.47059	0.141402	1		-0.0954977	0.552015	-0.172998	0.862653	0.999998		-0.216209	0.551997	-0.391685	0.695291	0.999992		-0.137794	0.551978	-0.249636	0.802869	0.999999
ENSG00000075240	5379.79	0.141413	0.472696	0.299163	0.764816	1		0.374181	0.472661	0.791647	0.428566	1		0.226401	0.472326	0.479331	0.631703	0.999998		0.443189	0.472267	0.938429	0.348024	0.999992		0.32424	0.472263	0.686565	0.492357	0.999999
ENSG00000075275	17.7174	-0.306062	0.685904	-0.446217	0.655441	1		-0.538474	0.684678	-0.786464	0.431596	1		0.759216	0.690572	1.0994	0.271593	0.999998		0.554217	0.690693	0.802407	0.422318	0.999992		0.357349	0.690656	0.517405	0.604873	0.999999
ENSG00000075290	0	NA	NA	NA	NA	NA		NA	NA	NA	NA	NA		NA	NA	NA	NA	NA		NA	NA	NA	NA	NA		NA	NA	NA	NA	NA
ENSG00000075292	6786.64	0.343967	0.290238	1.18512	0.235969	0.978956		0.225477	0.290303	0.776695	0.437339	1		-0.0896671	0.289842	-0.309365	0.757044	0.999998		-0.218623	0.289794	-0.754407	0.450605	0.999992		-0.302561	0.289776	-1.04412	0.29643	0.999999
ENSG00000075303	1703.55	-0.0190938	0.318854	-0.0598827	0.952249	1		-0.26395	0.319233	-0.826826	0.408335	1		-0.135698	0.318538	-0.426002	0.670107	0.999998		-0.116304	0.318209	-0.365495	0.714742	0.999992		-0.10698	0.31807	-0.336341	0.736613	0.999999
ENSG00000075336	1955.25	-0.330449	0.283928	-1.16385	0.244485	0.978956		-0.257378	0.283928	-0.906491	0.364676	1		0.0111103	0.282594	0.0393156	0.968639	0.999998		0.0421474	0.28229	0.149305	0.881313	0.999992		-0.00135648	0.282204	-0.00480675	0.996165	0.999999
ENSG00000075340	0	NA	NA	NA	NA	NA		NA	NA	NA	NA	NA		NA	NA	NA	NA	NA		NA	NA	NA	NA	NA		NA	NA	NA	NA	NA
ENSG00000075388	0	NA	NA	NA	NA	NA		NA	NA	NA	NA	NA		NA	NA	NA	NA	NA		NA	NA	NA	NA	NA		NA	NA	NA	NA	NA
ENSG00000075391	5.79037	-0.140063	0.697764	-0.200731	0.840909	1		-0.274455	0.696878	-0.393835	0.693703	1		-0.0492808	0.699791	-0.0704221	0.943858	0.999998		-0.422369	0.699823	-0.603537	0.546152	0.999992		-0.128994	0.699326	-0.184455	0.853657	0.999999
ENSG00000075399	261.31	0.413396	0.540797	0.764419	0.444618	1		0.376431	0.541016	0.695786	0.486563	1		0.0273616	0.541926	0.0504896	0.959732	0.999998		0.521296	0.540192	0.965021	0.334534	0.999992		0.287283	0.540312	0.531699	0.594935	0.999999
ENSG00000075407	2805.76	0.308768	0.358803	0.860549	0.389487	1		0.0949971	0.358989	0.264624	0.791299	1		-0.1486	0.357921	-0.415174	0.678014	0.999998		-0.438847	0.357909	-1.22614	0.220145	0.999992		-0.44883	0.357846	-1.25425	0.20975	0.999999
ENSG00000075413	4601.91	0.678778	0.446261	1.52103	0.128251	0.978956		0.584239	0.446295	1.30909	0.190505	1		0.163953	0.446153	0.367482	0.71326	0.999998		0.199631	0.446084	0.447518	0.654501	0.999992		0.345558	0.446036	0.774732	0.438498	0.999999
ENSG00000075415	20468.6	-0.096185	0.236637	-0.406467	0.6844	1		0.017411	0.23663	0.073579	0.941345	1		-0.0797832	0.23649	-0.337364	0.735842	0.999998		0.0824395	0.236437	0.348674	0.727334	0.999992		0.140179	0.236418	0.592929	0.553229	0.999999
ENSG00000075420	1415.18	1.36686	0.610552	2.23873	0.0251736	0.978956		1.29927	0.610588	2.1279	0.0333452	1		-0.0975556	0.609618	-0.160028	0.872859	0.999998		-0.299924	0.609597	-0.492003	0.622717	0.999992		-0.295977	0.60957	-0.485551	0.627285	0.999999
ENSG00000075426	2243.77	-0.0277326	0.620389	-0.0447019	0.964345	1		0.0632441	0.620389	0.101943	0.918802	1		0.321001	0.62045	0.517368	0.604899	0.999998		0.219669	0.620453	0.354045	0.723305	0.999992		0.0815105	0.620453	0.131373	0.895481	0.999999
ENSG00000075429	0	NA	NA	NA	NA	NA		NA	NA	NA	NA	NA		NA	NA	NA	NA	NA		NA	NA	NA	NA	NA		NA	NA	NA	NA	NA
ENSG00000075461	0	NA	NA	NA	NA	NA		NA	NA	NA	NA	NA		NA	NA	NA	NA	NA		NA	NA	NA	NA	NA		NA	NA	NA	NA	NA
ENSG00000075539	4033.06	0.435482	0.41896	1.03944	0.298601	0.987222		-0.0139663	0.419152	-0.0333205	0.973419	1		-0.0314321	0.418423	-0.0751204	0.940119	0.999998		-0.257024	0.418404	-0.614298	0.539019	0.999992		-0.336196	0.418387	-0.803551	0.421656	0.999999
ENSG00000075568	5191.26	0.152983	0.374243	0.40878	0.682701	1		-0.186152	0.374396	-0.497206	0.619044	1		-0.0106233	0.373782	-0.0284212	0.977326	0.999998		-0.153098	0.373746	-0.409631	0.682076	0.999992		-0.182002	0.373722	-0.486998	0.62626	0.999999
ENSG00000075618	10494.5	-0.446207	0.669453	-0.666525	0.505076	1		0.0339104	0.669443	0.0506546	0.959601	1		0.291643	0.669409	0.435672	0.663075	0.999998		0.760731	0.669402	1.13643	0.255775	0.999992		0.555417	0.669403	0.82972	0.406697	0.999999
ENSG00000075624	78864.7	-0.876728	0.466404	-1.87976	0.0601409	0.978956		-0.616794	0.466401	-1.32245	0.186017	1		-0.0522629	0.466385	-0.11206	0.910776	0.999998		-0.064484	0.466382	-0.138264	0.890031	0.999992		-0.0496184	0.466381	-0.10639	0.915273	0.999999
ENSG00000075643	5.41436	-0.104364	0.644109	-0.162029	0.871283	1		0.327491	0.64705	0.50613	0.612766	1		0.484453	0.64241	0.754117	0.450779	0.999998		0.397947	0.644235	0.617704	0.53677	0.999992		0.702973	0.647128	1.0863	0.277348	0.999999
ENSG00000075651	727.873	1.31669	0.692159	1.90229	0.0571338	0.978956		1.54061	0.692146	2.22584	0.0260246	1		-0.480336	0.691793	-0.694334	0.487473	0.999998		-0.799983	0.691793	-1.15639	0.247521	0.999992		-0.77122	0.691781	-1.11483	0.264922	0.999999
ENSG00000075673	3.60934	0	0.410061	0	1	1		0	0.409659	0	1	1		0.398515	0.416176	0.957565	0.338282	0.999998		0.509439	0.417465	1.22032	0.222345	0.999992		0.165903	0.41696	0.397886	0.690714	0.999999
ENSG00000075702	4503.77	-0.257111	0.471827	-0.544925	0.585805	1		-0.364255	0.471864	-0.771949	0.440145	1		0.118625	0.471903	0.251376	0.801523	0.999998		0.12174	0.471844	0.258009	0.7964	0.999992		0.0193156	0.471835	0.0409373	0.967346	0.999999
ENSG00000075711	2725.94	-0.0782468	0.256812	-0.304685	0.760606	1		-0.292886	0.257145	-1.13899	0.254708	1		0.0790753	0.25593	0.308973	0.757342	0.999998		0.0718709	0.255709	0.281065	0.778661	0.999992		-0.0143883	0.255663	-0.0562781	0.95512	0.999999
ENSG00000075785	11706	0.198031	0.325016	0.609298	0.542327	1		0.293797	0.325011	0.903959	0.366017	1		0.252162	0.324799	0.776364	0.437534	0.999998		0.375963	0.324749	1.1577	0.246985	0.999992		0.240417	0.324747	0.740321	0.459105	0.999999
ENSG00000075790	846.411	-0.363453	0.304313	-1.19434	0.232346	0.978956		-0.10672	0.303754	-0.351338	0.725335	1		-0.0699206	0.301235	-0.232113	0.81645	0.999998		0.0695416	0.300394	0.231502	0.816925	0.999992		-0.0769074	0.300371	-0.256041	0.797919	0.999999
ENSG00000075826	975.928	0.511847	0.688845	0.743051	0.457451	1		0.0138784	0.688827	0.020148	0.983925	1		-0.107423	0.688778	-0.155962	0.876063	0.999998		-0.122217	0.688794	-0.177436	0.859166	0.999992		-0.121694	0.688801	-0.176675	0.859763	0.999999
ENSG00000075856	7851.26	0.173865	0.285515	0.608954	0.542555	1		0.0521255	0.285581	0.182525	0.855171	1		0.128483	0.285098	0.450664	0.652232	0.999998		0.00823028	0.285058	0.0288724	0.976966	0.999992		-0.0751499	0.285043	-0.263644	0.792054	0.999999
ENSG00000075884	3334.45	-0.0426478	0.334326	-0.127564	0.898494	1		-0.539891	0.3347	-1.61306	0.106732	1		-0.134485	0.333969	-0.402687	0.687179	0.999998		-0.133906	0.333833	-0.401118	0.688333	0.999992		-0.150474	0.333781	-0.450816	0.652122	0.999999
ENSG00000075886	0.615588	0	0.267112	0	1	1		0	0.267112	0	1	1		-0.000532118	0.270672	-0.00196591	0.998431	0.999998		0.261314	0.273641	0.95495	0.339603	0.999992		0.126724	0.273752	0.462917	0.643424	0.999999
ENSG00000075891	8923.2	0.0160236	0.409336	0.0391453	0.968775	1		0.0282619	0.409336	0.0690434	0.944955	1		0.985134	0.409341	2.40664	0.0161002	0.999998		0.001511	0.40934	0.0036913	0.997055	0.999992		0.00106525	0.40934	0.00260236	0.997924	0.999999
ENSG00000075914	1016.45	-0.615509	0.365644	-1.68336	0.0923063	0.978956		-0.0895498	0.364771	-0.245496	0.806072	1		-0.00363357	0.363723	-0.00998994	0.992029	0.999998		0.149146	0.363185	0.410662	0.68132	0.999992		-0.040943	0.363213	-0.112724	0.910249	0.999999
ENSG00000075945	1332.19	-0.248115	0.427659	-0.58017	0.5618	1		-0.213302	0.427707	-0.498711	0.617983	1		-0.00242048	0.426019	-0.00568164	0.995467	0.999998		0.0350032	0.425808	0.0822042	0.934484	0.999992		-0.0069595	0.425748	-0.0163465	0.986958	0.999999
ENSG00000075975	3513.65	-0.115264	0.552852	-0.208489	0.834847	1		-0.979657	0.553079	-1.77128	0.0765144	1		-0.563475	0.552715	-1.01947	0.307982	0.999998		-0.560325	0.552669	-1.01385	0.310653	0.999992		-0.0297124	0.552599	-0.0537683	0.95712	0.999999
ENSG00000076003	15328.9	-0.527839	0.507485	-1.04011	0.29829	0.987104		-0.783981	0.507511	-1.54476	0.122405	1		-0.0992096	0.507401	-0.195525	0.844982	0.999998		-0.289248	0.507397	-0.570063	0.568635	0.999992		-0.0767737	0.507386	-0.151312	0.879729	0.999999
ENSG00000076043	1074.51	-0.222714	0.346064	-0.643563	0.519859	1		-0.291961	0.346315	-0.84305	0.3992	1		-0.120074	0.345142	-0.347897	0.727918	0.999998		-0.424999	0.345122	-1.23144	0.218157	0.999992		-0.0390739	0.344478	-0.113429	0.90969	0.999999
ENSG00000076053	1253.44	0.517842	0.36756	1.40886	0.158875	0.978956		0.228328	0.368029	0.620407	0.53499	1		0.15353	0.366036	0.419439	0.674895	0.999998		0.181272	0.365738	0.495634	0.620153	0.999992		-0.23535	0.365951	-0.643119	0.520147	0.999999
ENSG00000076067	276.479	0.104252	0.629367	0.165646	0.868436	1		0.0758234	0.629489	0.120452	0.904125	1		1.29399	0.629574	2.05535	0.0398452	0.999998		1.60207	0.629168	2.54634	0.010886	0.999992		1.30149	0.629244	2.06833	0.038609	0.999999
ENSG00000076108	12007.3	1.02315	0.491746	2.08064	0.0374665	0.978956		0.916406	0.491757	1.86353	0.0623872	1		0.22473	0.491629	0.457112	0.647591	0.999998		0.0377335	0.491623	0.0767531	0.93882	0.999992		-0.128795	0.491623	-0.26198	0.793337	0.999999
ENSG00000076201	1317.74	0.415397	0.37494	1.1079	0.267904	0.981596		0.423061	0.375008	1.12814	0.259262	1		0.0298457	0.374237	0.0797507	0.936436	0.999998		0.163358	0.373826	0.436991	0.662118	0.999992		-0.0985632	0.373907	-0.263603	0.792086	0.999999
ENSG00000076242	575.169	-0.664368	0.413758	-1.60569	0.108341	0.978956		-0.696968	0.414059	-1.68326	0.0923253	1		-0.0836494	0.412337	-0.202867	0.839239	0.999998		0.112807	0.411482	0.274147	0.783972	0.999992		-0.0908729	0.411543	-0.22081	0.82524	0.999999
ENSG00000076248	3962.79	-0.482765	0.542982	-0.889099	0.37395	1		-1.15129	0.543171	-2.11958	0.0340414	1		-0.119725	0.542793	-0.220573	0.825425	0.999998		-0.265838	0.542773	-0.489778	0.624291	0.999992		-0.117967	0.542744	-0.217353	0.827934	0.999999
ENSG00000076258	28.0474	-0.718303	0.67425	-1.06534	0.286724	0.984031		-0.0778184	0.675743	-0.11516	0.908319	1		0.171396	0.678426	0.252638	0.800548	0.999998		0.331886	0.6789	0.488859	0.624942	0.999992		0.267318	0.678978	0.393706	0.693798	0.999999
ENSG00000076321	1063.64	0.417187	0.342936	1.21652	0.223788	0.978956		0.173917	0.34353	0.506265	0.612671	1		0.0205166	0.340388	0.0602741	0.951937	0.999998		0.00581964	0.340028	0.0171151	0.986345	0.999992		0.00263123	0.339869	0.00774189	0.993823	0.999999
ENSG00000076344	0	NA	NA	NA	NA	NA		NA	NA	NA	NA	NA		NA	NA	NA	NA	NA		NA	NA	NA	NA	NA		NA	NA	NA	NA	NA
ENSG00000076351	1.72025	0.342936	0.504102	0.68029	0.496321	1		0.5043	0.505561	0.997505	0.318519	1		-0.334381	0.519168	-0.644072	0.519529	0.999998		-0.202124	0.526183	-0.384132	0.700881	0.999992		0.190537	0.532708	0.357677	0.720585	0.999999
ENSG00000076356	0.683193	0	0.27249	0	1	1		0	0.271961	0	1	1		0.236597	0.278209	0.850429	0.395087	0.999998		-0.00223032	0.278614	-0.00800505	0.993613	0.999992		0.179622	0.280151	0.641161	0.521418	0.999999
ENSG00000076382	4504.06	-0.273861	0.38271	-0.715583	0.474249	1		-0.458976	0.382801	-1.199	0.23053	1		0.155662	0.382658	0.406791	0.684161	0.999998		0.179746	0.382573	0.469835	0.638473	0.999992		-0.134195	0.382608	-0.350739	0.725785	0.999999
ENSG00000076513	3945.35	0.455713	0.390375	1.16737	0.243059	0.978956		0.000828355	0.390601	0.00212072	0.998308	1		0.0682945	0.389817	0.175196	0.860925	0.999998		0.0252904	0.38975	0.0648889	0.948262	0.999992		0.0127481	0.389718	0.0327111	0.973905	0.999999
ENSG00000076554	3.47612	0	0.413691	0	1	1		0	0.413273	0	1	1		0.269538	0.419576	0.642406	0.52061	0.999998		0.345549	0.420934	0.820909	0.411698	0.999992		0.483047	0.421752	1.14533	0.25207	0.999999
ENSG00000076555	240.33	-0.919474	0.678285	-1.35559	0.175231	0.978956		-1.11919	0.678558	-1.64937	0.0990723	1		0.134369	0.677104	0.198447	0.842695	0.999998		0.124468	0.677007	0.18385	0.854131	0.999992		0.121478	0.676964	0.179445	0.857589	0.999999
ENSG00000076604	2970.8	0.575477	0.417677	1.3778	0.168264	0.978956		0.546906	0.417717	1.30927	0.190442	1		0.219981	0.417382	0.52705	0.598159	0.999998		0.454887	0.417203	1.09032	0.27557	0.999992		0.550592	0.417141	1.31992	0.186862	0.999999
ENSG00000076641	10874.1	-0.0743756	0.643976	-0.115495	0.908053	1		-0.813788	0.644009	-1.26363	0.206364	1		0.0480293	0.643927	0.0745881	0.940542	0.999998		0.138324	0.643921	0.214815	0.829912	0.999992		0.0991511	0.64392	0.153981	0.877625	0.999999
ENSG00000076650	1329.34	0.335416	0.30129	1.11327	0.265593	0.979298		0.139062	0.301712	0.460908	0.644865	1		0.102954	0.300335	0.342797	0.731751	0.999998		-0.00503224	0.30006	-0.0167707	0.98662	0.999992		0.137706	0.299728	0.459437	0.64592	0.999999
ENSG00000076662	463.485	0.732363	0.587897	1.24573	0.212862	0.978956		0.993236	0.587694	1.69006	0.0910171	1		0.219737	0.585444	0.375334	0.707412	0.999998		0.621125	0.584977	1.06179	0.288329	0.999992		0.594825	0.584913	1.01695	0.309179	0.999999
ENSG00000076685	8476.54	0.107055	0.28519	0.375382	0.707376	1		-0.313931	0.285339	-1.1002	0.271243	1		-0.0265491	0.285032	-0.0931442	0.925789	0.999998		-0.104784	0.284979	-0.36769	0.713104	0.999992		0.0337347	0.284926	0.118398	0.905752	0.999999
ENSG00000076706	67.52	1.288	0.691489	1.86265	0.0625117	0.978956		1.06378	0.691709	1.5379	0.124073	1		0.162998	0.691231	0.235808	0.813582	0.999998		0.711082	0.690509	1.02979	0.303107	0.999992		0.0729481	0.690861	0.10559	0.915908	0.999999
ENSG00000076716	457.107	-0.602078	0.699754	-0.860414	0.389561	1		-0.699171	0.699758	-0.99916	0.317717	1		0.408625	0.699718	0.583985	0.55923	0.999998		0.977269	0.69971	1.39668	0.162511	0.999992		0.449323	0.699713	0.642154	0.520773	0.999999
ENSG00000076770	3643.3	0.588096	0.626862	0.938159	0.348163	1		-0.0225935	0.62685	-0.036043	0.971248	1		-0.0302583	0.626889	-0.0482674	0.961503	0.999998		-0.151621	0.626891	-0.241862	0.808887	0.999992		-0.0638774	0.626893	-0.101895	0.91884	0.999999
ENSG00000076826	15.2829	0.417757	0.440649	0.948049	0.343104	1		0.789237	0.441031	1.78953	0.07353	1		-0.0360701	0.441603	-0.08168	0.934901	0.999998		-0.00971507	0.442067	-0.0219764	0.982467	0.999992		-0.0373865	0.442219	-0.0845428	0.932625	0.999999
ENSG00000076864	520.607	-0.48123	0.62221	-0.77342	0.439274	1		0.389997	0.621772	0.627234	0.530506	1		-0.139812	0.6221	-0.224741	0.82218	0.999998		-0.287445	0.621996	-0.462134	0.643985	0.999992		-0.338738	0.621936	-0.544652	0.585993	0.999999
ENSG00000076924	6689.44	0.60763	0.435711	1.39457	0.163145	0.978956		0.784872	0.435696	1.80142	0.0716361	1		-0.0671164	0.435557	-0.154093	0.877536	0.999998		0.144175	0.435484	0.331068	0.740593	0.999992		-0.0149531	0.435484	-0.0343368	0.972609	0.999999
ENSG00000076928	7409.21	0.23233	0.377095	0.616105	0.537825	1		0.214209	0.377111	0.568025	0.570018	1		-0.0574844	0.377066	-0.152452	0.87883	0.999998		0.101833	0.376982	0.270125	0.787064	0.999992		0.0515553	0.376967	0.136764	0.891218	0.999999
ENSG00000076944	2494.54	-0.107846	0.242866	-0.444055	0.657003	1		0.0263725	0.242785	0.108625	0.9135	1		-0.0245447	0.241572	-0.101604	0.919071	0.999998		0.133051	0.24117	0.551689	0.581161	0.999992		0.0525081	0.241114	0.217772	0.827606	0.999999
ENSG00000076984	1269.79	0.701132	0.424825	1.6504	0.0988604	0.978956		0.508232	0.425046	1.19571	0.23181	1		-0.272749	0.424028	-0.643232	0.520074	0.999998		-0.145805	0.423675	-0.344144	0.730738	0.999992		-0.291561	0.423665	-0.688189	0.491334	0.999999
ENSG00000077009	0	NA	NA	NA	NA	NA		NA	NA	NA	NA	NA		NA	NA	NA	NA	NA		NA	NA	NA	NA	NA		NA	NA	NA	NA	NA
ENSG00000077044	10970.4	0.250717	0.619516	0.404699	0.685699	1		0.199346	0.619522	0.321774	0.747624	1		0.259324	0.619423	0.418654	0.675469	0.999998		0.261702	0.619417	0.422498	0.672662	0.999992		0.33078	0.619414	0.534022	0.593326	0.999999
ENSG00000077063	0	NA	NA	NA	NA	NA		NA	NA	NA	NA	NA		NA	NA	NA	NA	NA		NA	NA	NA	NA	NA		NA	NA	NA	NA	NA
ENSG00000077080	0	NA	NA	NA	NA	NA		NA	NA	NA	NA	NA		NA	NA	NA	NA	NA		NA	NA	NA	NA	NA		NA	NA	NA	NA	NA
ENSG00000077092	3.87177	0.102408	0.383234	0.267222	0.789298	1		0.679897	0.385104	1.76549	0.0774814	1		0.125744	0.387117	0.324822	0.745316	0.999998		-0.00235787	0.387742	-0.00608101	0.995148	0.999992		-0.00313126	0.388211	-0.00806587	0.993564	0.999999
ENSG00000077097	76083	0.369983	0.442557	0.836013	0.403148	1		-0.152299	0.442565	-0.344129	0.730749	1		-0.353252	0.442552	-0.798215	0.424746	0.999998		-0.486365	0.44255	-1.09901	0.271766	0.999992		-0.388851	0.442547	-0.878666	0.379582	0.999999
ENSG00000077147	13134.2	0.231851	0.313766	0.738931	0.459949	1		0.0836594	0.313805	0.266597	0.78978	1		-0.149137	0.31353	-0.475671	0.634309	0.999998		-0.154126	0.313495	-0.491638	0.622975	0.999992		-0.142284	0.313479	-0.453886	0.649911	0.999999
ENSG00000077150	3495.25	0.804048	0.631651	1.27293	0.203042	0.978956		1.41707	0.631617	2.24356	0.0248605	1		0.0134945	0.631566	0.0213668	0.982953	0.999998		0.137545	0.631533	0.217796	0.827588	0.999992		0.0151029	0.631531	0.0239148	0.980921	0.999999
ENSG00000077152	3174.67	-1.05698	0.481649	-2.19451	0.0281989	0.978956		-0.725843	0.481543	-1.50733	0.131727	1		0.024345	0.481316	0.0505801	0.95966	0.999998		0.0503368	0.481245	0.104597	0.916696	0.999992		-0.0214162	0.48123	-0.0445031	0.964503	0.999999
ENSG00000077157	1124.19	1.1864	0.536809	2.21011	0.0270979	0.978956		0.661215	0.537101	1.23108	0.218293	1		0.093092	0.536092	0.173649	0.862141	0.999998		-0.15793	0.536061	-0.294612	0.768291	0.999992		-0.19835	0.536008	-0.37005	0.711346	0.999999
ENSG00000077232	4281.83	0.392444	0.477551	0.821784	0.4112	1		0.318116	0.477591	0.666085	0.505357	1		-0.0262131	0.477019	-0.0549519	0.956177	0.999998		-0.220012	0.477001	-0.46124	0.644627	0.999992		-0.108147	0.476967	-0.22674	0.820626	0.999999
ENSG00000077235	9888.22	0.759865	0.494124	1.5378	0.124097	0.978956		0.596232	0.494147	1.20659	0.22759	1		0.208659	0.493921	0.422453	0.672694	0.999998		0.259395	0.493901	0.525197	0.599446	0.999992		0.139843	0.493899	0.28314	0.777069	0.999999
ENSG00000077238	356.085	1.16197	0.699416	1.66134	0.0966452	0.978956		0.207782	0.699467	0.297058	0.766422	1		0.657486	0.699326	0.94017	0.34713	0.999998		0.655252	0.699319	0.936987	0.348765	0.999992		0.969626	0.69931	1.38655	0.16558	0.999999
ENSG00000077254	3660.44	0.247347	0.230856	1.07143	0.283974	0.984031		0.0323552	0.231111	0.139999	0.888661	1		0.00962688	0.230168	0.0418255	0.966638	0.999998		0.0584804	0.229933	0.254337	0.799235	0.999992		0.0836286	0.229835	0.363864	0.71596	0.999999
ENSG00000077264	0	NA	NA	NA	NA	NA		NA	NA	NA	NA	NA		NA	NA	NA	NA	NA		NA	NA	NA	NA	NA		NA	NA	NA	NA	NA
ENSG00000077274	0	NA	NA	NA	NA	NA		NA	NA	NA	NA	NA		NA	NA	NA	NA	NA		NA	NA	NA	NA	NA		NA	NA	NA	NA	NA
ENSG00000077279	0	NA	NA	NA	NA	NA		NA	NA	NA	NA	NA		NA	NA	NA	NA	NA		NA	NA	NA	NA	NA		NA	NA	NA	NA	NA
ENSG00000077312	5496.53	-0.431129	0.42461	-1.01535	0.309937	0.994793		-0.199633	0.424575	-0.470195	0.638216	1		0.0755451	0.424618	0.177913	0.858791	0.999998		0.120637	0.42455	0.284153	0.776293	0.999992		0.105655	0.424527	0.248877	0.803456	0.999999
ENSG00000077327	3.28755	0.575341	0.478046	1.20353	0.228772	0.978956		0.413992	0.476372	0.869052	0.384819	1		-0.36543	0.483896	-0.755183	0.450139	0.999998		-0.371353	0.48612	-0.763913	0.444919	0.999992		-0.149726	0.488315	-0.306617	0.759135	0.999999
ENSG00000077348	1169.6	-0.767906	0.441248	-1.7403	0.0818056	0.978956		-0.197501	0.440645	-0.448209	0.654003	1		-0.265077	0.439777	-0.602755	0.546672	0.999998		-0.433425	0.439666	-0.985805	0.324229	0.999992		-0.472529	0.439584	-1.07495	0.282398	0.999999
ENSG00000077380	5612.27	-0.261342	0.403896	-0.647052	0.517598	1		-0.267687	0.403922	-0.66272	0.50751	1		0.0425648	0.403512	0.105486	0.91599	0.999998		0.148023	0.403446	0.366897	0.713696	0.999992		0.0553149	0.403437	0.137109	0.890944	0.999999
ENSG00000077420	23459.6	-0.109198	0.404633	-0.26987	0.78726	1		-0.68054	0.404679	-1.68168	0.0926309	1		-0.184379	0.404583	-0.455726	0.648587	0.999998		-0.386282	0.404578	-0.954777	0.339691	0.999992		-0.334826	0.40457	-0.82761	0.407891	0.999999
ENSG00000077454	4199.1	0.878077	0.552614	1.58895	0.112072	0.978956		0.679635	0.552643	1.22979	0.218775	1		-0.248912	0.552567	-0.450464	0.652376	0.999998		-0.197296	0.552518	-0.357085	0.721028	0.999992		-0.160406	0.552497	-0.290329	0.771564	0.999999
ENSG00000077458	1879.36	0.428161	0.331287	1.29242	0.196212	0.978956		0.378915	0.331417	1.14332	0.252907	1		-0.0111317	0.329634	-0.03377	0.973061	0.999998		-0.109845	0.329476	-0.333394	0.738837	0.999992		-0.139279	0.329393	-0.422836	0.672415	0.999999
ENSG00000077463	1793.58	0.192521	0.39955	0.481843	0.629917	1		0.500912	0.399392	1.25419	0.209774	1		-0.0654084	0.399184	-0.163855	0.869845	0.999998		0.02438	0.398918	0.0611153	0.951267	0.999992		0.0902573	0.398799	0.226323	0.82095	0.999999
ENSG00000077498	0	NA	NA	NA	NA	NA		NA	NA	NA	NA	NA		NA	NA	NA	NA	NA		NA	NA	NA	NA	NA		NA	NA	NA	NA	NA
ENSG00000077514	2142.1	-1.39225	0.636951	-2.18581	0.0288296	0.978956		-0.702884	0.636803	-1.10377	0.269693	1		0.0454161	0.636584	0.0713435	0.943124	0.999998		-0.101707	0.63657	-0.159773	0.87306	0.999992		-0.0737391	0.636556	-0.115841	0.907779	0.999999
ENSG00000077522	8.1761	-0.270163	0.578999	-0.466604	0.640783	1		-0.267553	0.578474	-0.462515	0.643712	1		-0.0637769	0.588441	-0.108383	0.913692	0.999998		0.304663	0.590791	0.515686	0.606073	0.999992		0.0695245	0.590585	0.117721	0.906288	0.999999
ENSG00000077549	11896.4	-0.313206	0.444419	-0.704754	0.480963	1		-0.0496054	0.444394	-0.111625	0.911121	1		0.0421392	0.444219	0.0948614	0.924425	0.999998		-0.0544048	0.444206	-0.122477	0.902521	0.999992		-0.120748	0.4442	-0.271833	0.785751	0.999999
ENSG00000077585	686.65	0.00999142	0.337368	0.0296158	0.976373	1		0.47256	0.336316	1.40511	0.159989	1		0.103174	0.334286	0.308639	0.757596	0.999998		0.143566	0.333567	0.430397	0.666907	0.999992		0.056526	0.33344	0.169524	0.865385	0.999999
ENSG00000077616	0	NA	NA	NA	NA	NA		NA	NA	NA	NA	NA		NA	NA	NA	NA	NA		NA	NA	NA	NA	NA		NA	NA	NA	NA	NA
ENSG00000077684	5983.88	1.2117	0.685221	1.76833	0.077005	0.978956		0.860621	0.685225	1.25597	0.209127	1		-0.0155074	0.685223	-0.0226312	0.981944	0.999998		-0.0630266	0.685219	-0.0919804	0.926714	0.999992		-0.0828822	0.685217	-0.120958	0.903725	0.999999
ENSG00000077713	233.838	-1.48113	0.689371	-2.14852	0.0316723	0.978956		-1.71308	0.689536	-2.4844	0.0129771	1		0.343205	0.689143	0.498017	0.618472	0.999998		-0.0640032	0.689165	-0.0928706	0.926006	0.999992		0.126522	0.689084	0.183608	0.854321	0.999999
ENSG00000077721	2863.04	0.204193	0.277767	0.735123	0.462265	1		0.0270265	0.277977	0.0972259	0.922547	1		0.0796064	0.277416	0.286957	0.774145	0.999998		0.116271	0.277176	0.419485	0.674862	0.999992		0.201398	0.277042	0.726961	0.46725	0.999999
ENSG00000077782	9958.63	0.511623	0.325009	1.57418	0.115446	0.978956		0.351897	0.325052	1.08259	0.278992	1		0.137096	0.324856	0.422021	0.67301	0.999998		0.167843	0.324804	0.516751	0.60533	0.999992		0.15469	0.324786	0.476281	0.633874	0.999999
ENSG00000077800	0	NA	NA	NA	NA	NA		NA	NA	NA	NA	NA		NA	NA	NA	NA	NA		NA	NA	NA	NA	NA		NA	NA	NA	NA	NA
ENSG00000077935	0	NA	NA	NA	NA	NA		NA	NA	NA	NA	NA		NA	NA	NA	NA	NA		NA	NA	NA	NA	NA		NA	NA	NA	NA	NA
ENSG00000077942	14.1824	-0.290061	0.624171	-0.464715	0.642136	1		-0.42363	0.623035	-0.679947	0.496538	1		0.619816	0.630371	0.983256	0.325482	0.999998		0.75136	0.631276	1.19022	0.233958	0.999992		0.417232	0.63096	0.661265	0.508442	0.999999
ENSG00000077943	0.190254	0	0.26676	0	1	1		0	0.26676	0	1	1		-0.00349278	0.26676	-0.0130934	0.989553	0.999998		-0.0155151	0.26676	-0.0581614	0.95362	0.999992		0.188608	0.267338	0.705502	0.480498	0.999999
ENSG00000077984	115.649	1.50872	0.672115	2.24474	0.0247846	0.978956		1.71627	0.671971	2.55408	0.0106468	1		0.166077	0.668463	0.248446	0.803789	0.999998		0.0438128	0.668257	0.0655627	0.947726	0.999992		0.179139	0.667994	0.268175	0.788564	0.999999
ENSG00000078018	4.09116	0	0.330891	0	1	1		0.55538	0.332021	1.67272	0.0943816	1		-0.000265853	0.333193	-0.000797896	0.999363	0.999998		0.0888561	0.333984	0.266049	0.790201	0.999992		-0.00141854	0.3341	-0.00424584	0.996612	0.999999
ENSG00000078043	2915.13	0.0363636	0.262148	0.138714	0.889676	1		-0.108663	0.262378	-0.414147	0.678766	1		0.0166794	0.261059	0.0638914	0.949057	0.999998		0.0144489	0.260858	0.0553897	0.955828	0.999992		-0.0841455	0.260824	-0.322614	0.746987	0.999999
ENSG00000078053	0.212667	0	0.26676	0	1	1		0	0.26676	0	1	1		-0.00349278	0.26676	-0.0130934	0.989553	0.999998		0.202293	0.26676	0.758335	0.44825	0.999992		-0.0215792	0.26676	-0.0808937	0.935526	0.999999
ENSG00000078061	3455.95	-0.565366	0.376187	-1.50289	0.132868	0.978956		-0.176189	0.376019	-0.468566	0.63938	1		-0.231929	0.375691	-0.61734	0.53701	0.999998		0.0303963	0.375504	0.0809481	0.935483	0.999992		-0.381852	0.375576	-1.01671	0.309291	0.999999
ENSG00000078070	1933.33	-0.339094	0.453764	-0.747292	0.454888	1		-0.653591	0.45407	-1.43941	0.150035	1		-0.0320433	0.453043	-0.070729	0.943613	0.999998		0.12186	0.452872	0.269083	0.787866	0.999992		0.0183792	0.452855	0.0405852	0.967627	0.999999
ENSG00000078081	10.6933	-0.0109058	0.699575	-0.0155892	0.987562	1		0.251774	0.69921	0.360084	0.718785	1		-0.461349	0.693371	-0.665371	0.505814	0.999998		-0.252512	0.691531	-0.36515	0.715	0.999992		-0.496847	0.69181	-0.718183	0.472644	0.999999
ENSG00000078098	0.888506	0	0.280359	0	1	1		0.340857	0.282029	1.20859	0.226821	1		-0.000531185	0.285987	-0.00185738	0.998518	0.999998		-0.00217457	0.287598	-0.00756115	0.993967	0.999992		0.112225	0.288768	0.388634	0.697547	0.999999
ENSG00000078114	20.6586	-0.740263	0.698959	-1.05909	0.289557	0.98606		-0.452482	0.698696	-0.647609	0.517238	1		-0.229188	0.696133	-0.32923	0.741982	0.999998		0.313321	0.694988	0.450829	0.652113	0.999992		0.0972571	0.69505	0.139928	0.888717	0.999999
ENSG00000078124	762.51	-0.213629	0.683754	-0.312435	0.75471	1		-1.13886	0.683944	-1.66514	0.0958853	1		0.0901191	0.68364	0.131822	0.895125	0.999998		0.347909	0.683597	0.508938	0.610795	0.999992		-1.17809	0.683737	-1.72301	0.0848858	0.999999
ENSG00000078140	7259.78	-0.162698	0.282861	-0.575188	0.565164	1		-0.0989434	0.282865	-0.34979	0.726496	1		-0.0158253	0.28241	-0.0560365	0.955313	0.999998		-0.0341697	0.282341	-0.121023	0.903673	0.999992		-0.0752591	0.282317	-0.266577	0.789795	0.999999
ENSG00000078142	8694.93	0.419952	0.379025	1.10798	0.26787	0.981596		-0.0259207	0.379117	-0.0683714	0.94549	1		-0.273792	0.378862	-0.722669	0.469883	0.999998		-0.545072	0.378855	-1.43874	0.150226	0.999992		-0.350187	0.37881	-0.924441	0.355257	0.999999
ENSG00000078177	1726	-0.720024	0.657592	-1.09494	0.273542	0.983524		-0.696954	0.657603	-1.05984	0.289217	1		0.440018	0.657273	0.669459	0.503202	0.999998		0.123674	0.657273	0.188162	0.85075	0.999992		0.120513	0.657263	0.183356	0.854519	0.999999
ENSG00000078237	1943.87	0.765039	0.436623	1.75217	0.0797443	0.978956		0.6708	0.436726	1.53597	0.124545	1		0.0269504	0.435376	0.0619014	0.950641	0.999998		-0.0364602	0.435271	-0.0837644	0.933244	0.999992		-0.00511583	0.435203	-0.011755	0.990621	0.999999
ENSG00000078246	1403.15	-0.132747	0.317899	-0.417575	0.676258	1		-0.0686393	0.317915	-0.215904	0.829062	1		0.137939	0.316229	0.436198	0.662693	0.999998		0.324535	0.315735	1.02787	0.304009	0.999992		0.201798	0.315704	0.639199	0.522693	0.999999
ENSG00000078269	1789.02	-0.00557481	0.65651	-0.00849158	0.993225	1		-0.108037	0.656542	-0.164554	0.869295	1		0.433857	0.656238	0.661127	0.508531	0.999998		0.940858	0.656188	1.43382	0.151623	0.999992		0.392824	0.656208	0.598628	0.549421	0.999999
ENSG00000078295	2.14191	-0.426089	0.390014	-1.0925	0.274614	0.984031		-0.42517	0.389453	-1.09171	0.274961	1		0.358022	0.395003	0.90638	0.364735	0.999998		0.162213	0.395598	0.410045	0.681773	0.999992		-0.00539306	0.395565	-0.0136338	0.989122	0.999999
ENSG00000078304	9336.21	0.667714	0.403912	1.65312	0.0983071	0.978956		0.42638	0.403953	1.05552	0.291188	1		-0.0420106	0.403757	-0.104049	0.91713	0.999998		-0.376604	0.403759	-0.932747	0.350951	0.999992		-0.220524	0.403725	-0.546223	0.584913	0.999999
ENSG00000078319	1085.17	-0.698739	0.38444	-1.81755	0.0691332	0.978956		-0.428225	0.384107	-1.11486	0.264911	1		-0.163487	0.383081	-0.426769	0.669547	0.999998		-0.264035	0.382847	-0.689661	0.490407	0.999992		-0.150527	0.382598	-0.393434	0.693999	0.999999
ENSG00000078328	0.212667	0	0.26676	0	1	1		0	0.26676	0	1	1		-0.00349278	0.26676	-0.0130934	0.989553	0.999998		0.202293	0.26676	0.758335	0.44825	0.999992		-0.0215792	0.26676	-0.0808937	0.935526	0.999999
ENSG00000078369	31157.9	0.283032	0.265654	1.06542	0.286688	0.984031		-0.01679	0.265688	-0.0631942	0.949612	1		-0.00569888	0.26557	-0.021459	0.982879	0.999998		0.0498153	0.265548	0.187595	0.851194	0.999992		0.0643739	0.265539	0.242427	0.808449	0.999999
ENSG00000078399	286.055	-0.579376	0.62392	-0.928605	0.353094	1		-0.540794	0.623957	-0.866717	0.386097	1		-0.126684	0.624333	-0.202911	0.839204	0.999998		-0.261254	0.62414	-0.418582	0.675522	0.999992		-0.539923	0.624261	-0.8649	0.387094	0.999999
ENSG00000078401	40.812	0	0.590045	0	1	1		0.584757	0.590713	0.989917	0.322215	1		-0.197568	0.592669	-0.333353	0.738868	0.999998		-0.0447122	0.593011	-0.0753986	0.939898	0.999992		-0.268995	0.592971	-0.45364	0.650088	0.999999
ENSG00000078403	3274.11	0.401853	0.350414	1.14679	0.251466	0.978956		-0.206024	0.350782	-0.587327	0.556984	1		-0.0275481	0.350151	-0.0786749	0.937291	0.999998		-0.0317801	0.350022	-0.0907946	0.927656	0.999992		-0.0501457	0.349972	-0.143285	0.886065	0.999999
ENSG00000078487	381.566	0.0123629	0.326428	0.0378733	0.969789	1		0.333704	0.325042	1.02665	0.304586	1		0.0687345	0.31921	0.215327	0.829513	0.999998		0.111895	0.317849	0.352037	0.724811	0.999992		0.141906	0.317254	0.447293	0.654664	0.999999
ENSG00000078549	0	NA	NA	NA	NA	NA		NA	NA	NA	NA	NA		NA	NA	NA	NA	NA		NA	NA	NA	NA	NA		NA	NA	NA	NA	NA
ENSG00000078579	0	NA	NA	NA	NA	NA		NA	NA	NA	NA	NA		NA	NA	NA	NA	NA		NA	NA	NA	NA	NA		NA	NA	NA	NA	NA
ENSG00000078589	3.32548	0	0.483974	0	1	1		0.350207	0.486509	0.719836	0.471626	1		0.0325222	0.498389	0.0652547	0.947971	0.999998		0.00487849	0.499991	0.00975714	0.992215	0.999992		-0.440344	0.498427	-0.883468	0.376984	0.999999
ENSG00000078596	50.2355	-0.234979	0.506739	-0.463708	0.642857	1		-0.674238	0.515715	-1.30738	0.191082	1		0.205324	0.501159	0.409699	0.682027	0.999998		0.073784	0.498896	0.147895	0.882426	0.999992		-0.00803229	0.498014	-0.0161286	0.987132	0.999999
ENSG00000078618	12306	0.28237	0.32242	0.875784	0.381148	1		0.0598304	0.322475	0.185535	0.852809	1		0.0804067	0.322187	0.249566	0.802923	0.999998		0.0465131	0.322156	0.144381	0.8852	0.999992		0.0122842	0.322144	0.0381327	0.969582	0.999999
ENSG00000078668	7740.45	-0.481488	0.31554	-1.52592	0.12703	0.978956		-0.454562	0.315555	-1.44052	0.149721	1		0.0272176	0.315319	0.0863177	0.931214	0.999998		-0.0268721	0.315267	-0.085236	0.932074	0.999992		0.0256316	0.315232	0.0813103	0.935195	0.999999
ENSG00000078674	8404.09	-0.103204	0.393064	-0.262562	0.792888	1		-0.55765	0.393182	-1.4183	0.156103	1		-0.0152762	0.392859	-0.0388847	0.968982	0.999998		-0.140425	0.392836	-0.357464	0.720744	0.999992		-0.121753	0.392818	-0.309949	0.7566	0.999999
ENSG00000078687	1229.42	0.973543	0.516612	1.88448	0.0595005	0.978956		0.226428	0.517119	0.437865	0.661484	1		0.464386	0.515923	0.900108	0.368063	0.999998		0.564126	0.515761	1.09377	0.274054	0.999992		0.180898	0.515841	0.350686	0.725824	0.999999
ENSG00000078699	778.277	0.842813	0.480389	1.75444	0.0793555	0.978956		1.02139	0.480271	2.1267	0.033445	1		0.0243032	0.477796	0.0508653	0.959433	0.999998		0.0177937	0.477528	0.0372621	0.970276	0.999992		0.0885673	0.477363	0.185535	0.85281	0.999999
ENSG00000078725	0	NA	NA	NA	NA	NA		NA	NA	NA	NA	NA		NA	NA	NA	NA	NA		NA	NA	NA	NA	NA		NA	NA	NA	NA	NA
ENSG00000078747	4785.45	0.434433	0.450179	0.965021	0.334534	1		0.208645	0.450254	0.463394	0.643082	1		-0.50693	0.449929	-1.12669	0.259874	0.999998		0.17563	0.449753	0.390504	0.696164	0.999992		0.172728	0.449735	0.384065	0.70093	0.999999
ENSG00000078795	0	NA	NA	NA	NA	NA		NA	NA	NA	NA	NA		NA	NA	NA	NA	NA		NA	NA	NA	NA	NA		NA	NA	NA	NA	NA
ENSG00000078804	1974.51	0.655792	0.423177	1.54969	0.121217	0.978956		0.703885	0.423193	1.66327	0.0962579	1		-0.00526324	0.422242	-0.012465	0.990055	0.999998		0.340164	0.421946	0.806178	0.42014	0.999992		0.213174	0.421934	0.50523	0.613397	0.999999
ENSG00000078808	6064.23	0.261617	0.438416	0.596733	0.550686	1		0.789155	0.438338	1.80034	0.0718075	1		-0.356622	0.438177	-0.813877	0.415716	0.999998		-0.339585	0.438123	-0.77509	0.438286	0.999992		-0.148428	0.438078	-0.338817	0.734747	0.999999
ENSG00000078814	32.8273	-0.127832	0.693362	-0.184366	0.853727	1		0.444506	0.692644	0.641752	0.521034	1		0.437594	0.694361	0.630211	0.528556	0.999998		0.648767	0.693588	0.935378	0.349594	0.999992		0.214921	0.693963	0.309701	0.756789	0.999999
ENSG00000078898	4.35842	0	0.33484	0	1	1		0	0.334645	0	1	1		0.104083	0.337255	0.308617	0.757613	0.999998		0.558048	0.338448	1.64884	0.0991796	0.999992		-0.00137992	0.337909	-0.0040837	0.996742	0.999999
ENSG00000078900	230.861	0.00269115	0.361158	0.00745143	0.994055	1		0	0.361154	0	1	1		0.178393	0.361211	0.493874	0.621395	0.999998		0.355941	0.361227	0.985367	0.324444	0.999992		0.236307	0.361228	0.654178	0.512997	0.999999
ENSG00000078902	2873	0.440546	0.488866	0.901159	0.367504	1		0.71989	0.48881	1.47274	0.140822	1		-0.717282	0.488661	-1.46785	0.142144	0.999998		-0.244097	0.488428	-0.49976	0.617244	0.999992		-0.019607	0.488353	-0.0401492	0.967974	0.999999
ENSG00000078967	978.383	-0.788256	0.475369	-1.6582	0.0972775	0.978956		-0.485883	0.475043	-1.02282	0.306393	1		-0.159901	0.473673	-0.337576	0.735683	0.999998		-0.0549996	0.473393	-0.116182	0.907508	0.999992		-0.148516	0.473356	-0.313751	0.75371	0.999999
ENSG00000079101	1.13605	0	0.296644	0	1	1		0	0.296195	0	1	1		-0.000514846	0.301725	-0.00170634	0.998639	0.999998		0.368405	0.304533	1.20974	0.22638	0.999992		0.142158	0.304314	0.467143	0.640398	0.999999
ENSG00000079102	0	NA	NA	NA	NA	NA		NA	NA	NA	NA	NA		NA	NA	NA	NA	NA		NA	NA	NA	NA	NA		NA	NA	NA	NA	NA
ENSG00000079112	0.380509	0	0.26676	0	1	1		0	0.26676	0	1	1		-0.00349278	0.26676	-0.0130934	0.989553	0.999998		-0.0109237	0.267753	-0.0407976	0.967457	0.999992		0.299945	0.27048	1.10894	0.267457	0.999999
ENSG00000079134	2975.56	-0.320398	0.343275	-0.933357	0.350636	1		-0.299537	0.343309	-0.8725	0.382935	1		0.271801	0.342981	0.792468	0.428088	0.999998		0.0946928	0.342918	0.276138	0.782442	0.999992		-0.100956	0.342933	-0.294389	0.768461	0.999999
ENSG00000079150	612.051	-0.555817	0.38896	-1.42898	0.153009	0.978956		-0.366863	0.388619	-0.944018	0.345161	1		0.0117441	0.385983	0.0304265	0.975727	0.999998		-0.159659	0.385737	-0.413906	0.678943	0.999992		-0.393079	0.385856	-1.01872	0.308335	0.999999
ENSG00000079156	0.319	0	0.26676	0	1	1		0	0.26676	0	1	1		-0.00349278	0.26676	-0.0130934	0.989553	0.999998		0.26896	0.268686	1.00102	0.316818	0.999992		-0.0162513	0.267904	-0.0606608	0.951629	0.999999
ENSG00000079215	113.172	1.27751	0.674058	1.89526	0.0580582	0.978956		1.61515	0.673797	2.39709	0.0165259	1		0.597712	0.671691	0.889861	0.37354	0.999998		0.451067	0.671527	0.671703	0.501773	0.999992		0.360571	0.671465	0.536992	0.591273	0.999999
ENSG00000079246	33415.8	-0.322328	0.303619	-1.06162	0.288408	0.985674		-0.170739	0.303613	-0.562358	0.573872	1		-0.00645313	0.30353	-0.0212603	0.983038	0.999998		-0.0562554	0.303518	-0.185345	0.852959	0.999992		-0.0557694	0.303512	-0.183747	0.854212	0.999999
ENSG00000079257	579.002	-0.784539	0.487581	-1.60904	0.107607	0.978956		-0.643855	0.487429	-1.32092	0.186528	1		-0.174886	0.48506	-0.360546	0.718439	0.999998		-0.330039	0.48488	-0.680662	0.496085	0.999992		-0.241822	0.484642	-0.498971	0.6178	0.999999
ENSG00000079263	29.3509	0.750574	0.699328	1.07328	0.283146	0.984031		0.972843	0.699349	1.39107	0.164205	1		1.09784	0.699796	1.56881	0.116693	0.999998		1.13503	0.699773	1.62199	0.104805	0.999992		0.949975	0.699775	1.35754	0.174609	0.999999
ENSG00000079277	1337.19	-0.414188	0.322232	-1.28537	0.198662	0.978956		0.100913	0.321506	0.313875	0.753616	1		-0.0246622	0.320662	-0.0769103	0.938695	0.999998		0.0725838	0.320202	0.226681	0.820672	0.999992		-0.0561495	0.320172	-0.175373	0.860787	0.999999
ENSG00000079308	10615.6	0.0895685	0.413845	0.21643	0.828652	1		-0.64152	0.413965	-1.54969	0.121215	1		-0.0276939	0.413743	-0.066935	0.946633	0.999998		-0.0518248	0.413719	-0.125266	0.900313	0.999992		-0.31394	0.413727	-0.75881	0.447966	0.999999
ENSG00000079313	4306.73	0.521832	0.501674	1.04018	0.298255	0.987104		0.716133	0.501656	1.42754	0.153424	1		-0.0675773	0.501568	-0.134732	0.892824	0.999998		-0.185985	0.501535	-0.370831	0.710764	0.999992		-0.206608	0.501514	-0.411968	0.680363	0.999999
ENSG00000079332	3469.25	0.138848	0.518402	0.267839	0.788823	1		1.0171	0.518213	1.9627	0.049681	1		-0.0506978	0.51787	-0.0978968	0.922014	0.999998		0.183868	0.51779	0.355102	0.722513	0.999992		-0.0230665	0.517795	-0.0445476	0.964468	0.999999
ENSG00000079335	553.606	-0.113211	0.376928	-0.300351	0.763909	1		-0.614638	0.378785	-1.62266	0.104663	1		-0.130932	0.375217	-0.348949	0.727127	0.999998		-0.251165	0.374792	-0.670144	0.502766	0.999992		-0.268508	0.374519	-0.716941	0.473411	0.999999
ENSG00000079337	614.402	0.910798	0.699579	1.30192	0.192943	0.978956		0.992155	0.699579	1.41822	0.156127	1		0.58208	0.699613	0.832003	0.405407	0.999998		1.20663	0.699621	1.72469	0.0845827	0.999992		1.34191	0.699623	1.91805	0.0551047	0.999999
ENSG00000079385	900.159	1.42127	0.692375	2.05275	0.040097	0.978956		1.51899	0.692374	2.19388	0.0282439	1		-0.0283369	0.692282	-0.0409325	0.96735	0.999998		-0.153595	0.69227	-0.221871	0.824414	0.999992		-0.477675	0.69228	-0.690003	0.490192	0.999999
ENSG00000079387	4318.69	0.219223	0.269663	0.812952	0.416246	1		-0.096862	0.2699	-0.35888	0.719685	1		-0.127521	0.269224	-0.473661	0.635742	0.999998		-0.194637	0.269108	-0.723268	0.469515	0.999992		-0.180694	0.269038	-0.67163	0.501819	0.999999
ENSG00000079393	8.48286	0	0.482501	0	1	1		0.0856555	0.482565	0.177501	0.859115	1		0.414071	0.487066	0.850134	0.395251	0.999998		0.711904	0.488323	1.45785	0.144881	0.999992		0.417122	0.488092	0.854598	0.392774	0.999999
ENSG00000079432	6728.65	1.1735	0.574581	2.04236	0.0411155	0.978956		0.870009	0.574603	1.5141	0.129999	1		0.20357	0.574526	0.354327	0.723094	0.999998		0.255653	0.574504	0.444998	0.656321	0.999992		-0.00941183	0.574509	-0.0163824	0.986929	0.999999
ENSG00000079435	829.283	-0.225216	0.265764	-0.847427	0.396757	1		-0.0195283	0.265316	-0.0736037	0.941326	1		-0.147494	0.263291	-0.560194	0.575347	0.999998		-0.0908091	0.262338	-0.346153	0.729228	0.999992		0.0530495	0.261725	0.202692	0.839376	0.999999
ENSG00000079459	6032.96	0.164315	0.431519	0.380783	0.703364	1		0.847428	0.431399	1.96437	0.0494872	1		-0.110421	0.43115	-0.256108	0.797868	0.999998		-0.129112	0.431106	-0.299491	0.764565	0.999992		-0.135745	0.431087	-0.314891	0.752845	0.999999
ENSG00000079462	1824.54	-0.121822	0.376413	-0.323639	0.746212	1		0.0361683	0.376341	0.0961053	0.923437	1		-0.3594	0.376253	-0.95521	0.339471	0.999998		0.27738	0.375578	0.738543	0.460184	0.999992		0.133912	0.375569	0.356558	0.721423	0.999999
ENSG00000079482	0.96346	0	0.283659	0	1	1		0.323865	0.285151	1.13576	0.256055	1		0.142502	0.289732	0.491841	0.622832	0.999998		-0.00208936	0.290533	-0.00719148	0.994262	0.999992		-0.00278622	0.291199	-0.0095681	0.992366	0.999999
ENSG00000079557	0.349126	0	0.26676	0	1	1		0.208935	0.26676	0.783234	0.43349	1		-0.00349278	0.26676	-0.0130934	0.989553	0.999998		-0.0155151	0.26676	-0.0581614	0.95362	0.999992		-0.0215792	0.26676	-0.0808937	0.935526	0.999999
ENSG00000079616	8173.37	-0.86865	0.486329	-1.78614	0.0740772	0.978956		-0.846358	0.486336	-1.74027	0.0818108	1		0.0751159	0.486304	0.154463	0.877245	0.999998		0.14421	0.486272	0.296563	0.7668	0.999992		0.000110634	0.48627	0.000227515	0.999818	0.999999
ENSG00000079689	0	NA	NA	NA	NA	NA		NA	NA	NA	NA	NA		NA	NA	NA	NA	NA		NA	NA	NA	NA	NA		NA	NA	NA	NA	NA
ENSG00000079691	181.887	-0.500326	0.644081	-0.776806	0.437274	1		-0.296705	0.643789	-0.460872	0.64489	1		0.317165	0.640918	0.494861	0.620698	0.999998		0.74463	0.64032	1.1629	0.244869	0.999992		0.380761	0.640454	0.594518	0.552166	0.999999
ENSG00000079739	2143.08	-0.557649	0.479059	-1.16405	0.244403	0.978956		-0.512163	0.479077	-1.06906	0.285042	1		-0.133796	0.478266	-0.279753	0.779667	0.999998		-0.178316	0.478186	-0.372901	0.709222	0.999992		-0.119832	0.478132	-0.250625	0.802104	0.999999
ENSG00000079785	10496.2	-0.25852	0.358134	-0.721851	0.470386	1		-0.270853	0.358152	-0.756252	0.449498	1		-0.0694679	0.357893	-0.194102	0.846096	0.999998		-0.106623	0.357862	-0.297945	0.765745	0.999992		-0.0826739	0.357845	-0.231033	0.817289	0.999999
ENSG00000079805	12618	0.406798	0.412867	0.985302	0.324476	1		0.144623	0.412907	0.350255	0.726147	1		0.269142	0.412705	0.652142	0.51431	0.999998		0.277665	0.412683	0.672828	0.501057	0.999992		0.345621	0.412671	0.837522	0.402299	0.999999
ENSG00000079819	5286.27	-0.480324	0.36525	-1.31506	0.188491	0.978956		-0.164669	0.365155	-0.450957	0.652021	1		-0.192905	0.364769	-0.528843	0.596914	0.999998		-0.234853	0.364708	-0.643947	0.51961	0.999992		-0.312219	0.364692	-0.856116	0.391934	0.999999
ENSG00000079841	0	NA	NA	NA	NA	NA		NA	NA	NA	NA	NA		NA	NA	NA	NA	NA		NA	NA	NA	NA	NA		NA	NA	NA	NA	NA
ENSG00000079931	116.198	-0.633296	0.627592	-1.00909	0.312932	0.996777		0.494307	0.624885	0.791037	0.428922	1		-0.355213	0.626503	-0.566977	0.57073	0.999998		-0.0182595	0.624844	-0.0292225	0.976687	0.999992		-0.087821	0.624665	-0.140589	0.888195	0.999999
ENSG00000079950	3013.68	-0.00852058	0.359713	-0.0236871	0.981102	1		0.00360966	0.359755	0.0100337	0.991994	1		-0.0522925	0.358866	-0.145716	0.884146	0.999998		0.104973	0.358685	0.292661	0.769781	0.999992		0.139629	0.358626	0.389343	0.697022	0.999999
ENSG00000079974	1000.09	0.973159	0.580362	1.67681	0.0935789	0.978956		-0.123759	0.580874	-0.213056	0.831283	1		0.0733304	0.580249	0.126378	0.899433	0.999998		-0.114686	0.580196	-0.197667	0.843305	0.999992		-0.122048	0.58014	-0.210376	0.833374	0.999999
ENSG00000079999	6934.91	0.138228	0.315844	0.437648	0.661641	1		0.425264	0.315777	1.34672	0.17807	1		-0.0479483	0.315388	-0.15203	0.879163	0.999998		-0.258118	0.315363	-0.818478	0.413084	0.999992		-0.0259824	0.315289	-0.0824082	0.934322	0.999999
ENSG00000080007	0	NA	NA	NA	NA	NA		NA	NA	NA	NA	NA		NA	NA	NA	NA	NA		NA	NA	NA	NA	NA		NA	NA	NA	NA	NA
ENSG00000080031	26.498	0.264603	0.654597	0.404223	0.686048	1		1.52093	0.656716	2.31597	0.02056	1		-0.148659	0.656956	-0.226285	0.82098	0.999998		0.0291629	0.658001	0.0443204	0.964649	0.999992		-0.308349	0.657669	-0.468852	0.639176	0.999999
ENSG00000080166	6.94493	0.563012	0.585334	0.961864	0.336118	1		0.735595	0.585915	1.25546	0.20931	1		-0.783051	0.592837	-1.32085	0.18655	0.999998		-0.319367	0.597237	-0.534742	0.592828	0.999992		-0.397873	0.597581	-0.665806	0.505535	0.999999
ENSG00000080189	1908.62	-0.373812	0.292979	-1.2759	0.201991	0.978956		-0.215701	0.292868	-0.736512	0.461419	1		0.0210237	0.29206	0.0719843	0.942614	0.999998		-0.0958686	0.291877	-0.328456	0.742567	0.999992		-0.167887	0.291804	-0.575341	0.565061	0.999999
ENSG00000080200	3.55674	0.494502	0.482658	1.02454	0.30558	0.992155		0.392923	0.481452	0.81612	0.414432	1		-0.287411	0.488183	-0.588736	0.556039	0.999998		0.157742	0.492636	0.320199	0.748817	0.999992		-0.29564	0.491176	-0.601903	0.547239	0.999999
ENSG00000080224	0.33182	0.206167	0.26676	0.772856	0.439608	1		0	0.26676	0	1	1		-0.00349278	0.26676	-0.0130934	0.989553	0.999998		-0.0155151	0.26676	-0.0581614	0.95362	0.999992		-0.0215792	0.26676	-0.0808937	0.935526	0.999999
ENSG00000080293	0	NA	NA	NA	NA	NA		NA	NA	NA	NA	NA		NA	NA	NA	NA	NA		NA	NA	NA	NA	NA		NA	NA	NA	NA	NA
ENSG00000080298	1322.05	1.42204	0.641509	2.21671	0.0266429	0.978956		1.06907	0.641569	1.66634	0.0956462	1		-0.100909	0.641332	-0.157343	0.874974	0.999998		-0.0677263	0.641271	-0.105613	0.91589	0.999992		-0.185906	0.641264	-0.289905	0.771889	0.999999
ENSG00000080345	7158.55	-0.286008	0.566946	-0.504472	0.61393	1		-0.6419	0.566998	-1.1321	0.257591	1		-0.0344685	0.566785	-0.0608141	0.951507	0.999998		-0.275958	0.566781	-0.486886	0.626339	0.999992		-0.227266	0.566772	-0.400983	0.688432	0.999999
ENSG00000080371	3906	-0.171144	0.325455	-0.525861	0.598984	1		0.0665241	0.325355	0.204466	0.837989	1		0.0129246	0.324647	0.0398114	0.968243	0.999998		0.0144815	0.324537	0.044622	0.964409	0.999992		0.0133465	0.32449	0.0411305	0.967192	0.999999
ENSG00000080493	85.6313	-0.794216	0.676407	-1.17417	0.240328	0.978956		-0.430336	0.675626	-0.636943	0.524162	1		-0.105522	0.671947	-0.15704	0.875213	0.999998		0.243836	0.671262	0.36325	0.716418	0.999992		0.00736719	0.671325	0.0109741	0.991244	0.999999
ENSG00000080503	6644.04	0.146057	0.360104	0.405597	0.685039	1		-0.200354	0.360233	-0.556179	0.578088	1		0.121865	0.359748	0.338751	0.734797	0.999998		-0.0203152	0.359718	-0.0564752	0.954963	0.999992		-0.0391181	0.359697	-0.108753	0.913398	0.999999
ENSG00000080511	0	NA	NA	NA	NA	NA		NA	NA	NA	NA	NA		NA	NA	NA	NA	NA		NA	NA	NA	NA	NA		NA	NA	NA	NA	NA
ENSG00000080546	2903.3	1.30197	0.557196	2.33665	0.0194574	0.978956		1.1352	0.557234	2.03721	0.0416286	1		-0.124008	0.556869	-0.222689	0.823778	0.999998		-0.0218231	0.556802	-0.0391936	0.968736	0.999992		-0.0693696	0.556787	-0.124589	0.900849	0.999999
ENSG00000080561	0	NA	NA	NA	NA	NA		NA	NA	NA	NA	NA		NA	NA	NA	NA	NA		NA	NA	NA	NA	NA		NA	NA	NA	NA	NA
ENSG00000080572	0.349126	0	0.26676	0	1	1		0.208935	0.26676	0.783234	0.43349	1		-0.00349278	0.26676	-0.0130934	0.989553	0.999998		-0.0155151	0.26676	-0.0581614	0.95362	0.999992		-0.0215792	0.26676	-0.0808937	0.935526	0.999999
ENSG00000080573	3.43934	0.206144	0.330802	0.623165	0.533176	1		0.435631	0.331186	1.31537	0.188387	1		-0.000288113	0.332725	-0.000865918	0.999309	0.999998		-0.00116126	0.333414	-0.00348293	0.997221	0.999992		-0.00153908	0.333711	-0.004612	0.99632	0.999999
ENSG00000080603	11807.2	0.544538	0.435348	1.25081	0.211004	0.978956		0.913531	0.435321	2.09852	0.035859	1		0.108378	0.435157	0.249054	0.803319	0.999998		-0.166063	0.435154	-0.38162	0.702743	0.999992		-0.0482163	0.435136	-0.110808	0.911769	0.999999
ENSG00000080608	4580.16	-1.04851	0.533771	-1.96435	0.0494894	0.978956		-0.339249	0.533625	-0.635744	0.524944	1		-0.14936	0.533425	-0.280002	0.779476	0.999998		-0.232214	0.533401	-0.435346	0.663311	0.999992		-0.21778	0.533386	-0.408298	0.683055	0.999999
ENSG00000080618	0.319	0	0.26676	0	1	1		0	0.26676	0	1	1		-0.00349278	0.26676	-0.0130934	0.989553	0.999998		0.26896	0.268686	1.00102	0.316818	0.999992		-0.0162513	0.267904	-0.0606608	0.951629	0.999999
ENSG00000080644	0.568158	0	0.26676	0	1	1		0	0.26676	0	1	1		-0.186157	0.270463	-0.688289	0.491271	0.999998		-0.187869	0.272283	-0.689978	0.490208	0.999992		0.00694928	0.273962	0.0253658	0.979763	0.999999
ENSG00000080709	0.523689	0	0.26676	0	1	1		0.31784	0.26676	1.19148	0.233464	1		-0.00349278	0.26676	-0.0130934	0.989553	0.999998		-0.00855717	0.268231	-0.0319023	0.97455	0.999992		-0.0094618	0.269196	-0.0351483	0.971961	0.999999
ENSG00000080802	1618.47	0.446984	0.471324	0.94836	0.342946	1		0.399183	0.471411	0.846784	0.397116	1		-0.0537623	0.469879	-0.114417	0.908907	0.999998		-0.0895703	0.469769	-0.190669	0.848785	0.999992		-0.163317	0.469739	-0.347677	0.728083	0.999999
ENSG00000080815	3933.62	0.632462	0.409254	1.5454	0.122249	0.978956		0.31833	0.409395	0.777561	0.436828	1		0.115251	0.408745	0.281963	0.777972	0.999998		0.28916	0.408634	0.707624	0.479179	0.999992		0.221245	0.408617	0.541448	0.588199	0.999999
ENSG00000080819	1354.44	-0.0383609	0.354802	-0.108119	0.913901	1		-0.234049	0.355185	-0.658949	0.509928	1		-0.535879	0.353688	-1.51512	0.129742	0.999998		-0.237668	0.353078	-0.673132	0.500863	0.999992		-0.461423	0.35313	-1.30667	0.191326	0.999999
ENSG00000080822	1498.23	-0.589264	0.441545	-1.33455	0.182023	0.978956		-0.498932	0.441527	-1.13001	0.25847	1		0.0599436	0.440478	0.136088	0.891752	0.999998		-0.406345	0.440562	-0.922334	0.356354	0.999992		0.0723826	0.440254	0.164411	0.869408	0.999999
ENSG00000080823	110.447	0.253224	0.657075	0.385381	0.699955	1		-0.127673	0.657723	-0.194113	0.846087	1		0.0566673	0.658364	0.0860728	0.931409	0.999998		-0.261655	0.658364	-0.397432	0.691049	0.999992		-0.130512	0.657881	-0.198383	0.842746	0.999999
ENSG00000080824	78561.5	-0.472429	0.336031	-1.40591	0.159751	0.978956		-0.427613	0.336032	-1.27254	0.203182	1		-0.0109012	0.336003	-0.0324438	0.974118	0.999998		-0.0983337	0.335999	-0.29266	0.769782	0.999992		-0.094751	0.335997	-0.282	0.777944	0.999999
ENSG00000080839	2595.21	-0.857093	0.58381	-1.4681	0.142076	0.978956		-1.09167	0.583908	-1.86959	0.0615411	1		0.0591678	0.583496	0.101402	0.919231	0.999998		-0.095276	0.583477	-0.16329	0.87029	0.999992		-0.0448763	0.583455	-0.0769146	0.938691	0.999999
ENSG00000080845	2907.41	0.647438	0.416488	1.55452	0.120061	0.978956		0.746919	0.416478	1.79342	0.0729062	1		0.229325	0.415915	0.551375	0.581377	0.999998		0.204471	0.415824	0.491725	0.622914	0.999992		-0.0633229	0.415855	-0.152271	0.878973	0.999999
ENSG00000080854	0	NA	NA	NA	NA	NA		NA	NA	NA	NA	NA		NA	NA	NA	NA	NA		NA	NA	NA	NA	NA		NA	NA	NA	NA	NA
ENSG00000080910	0	NA	NA	NA	NA	NA		NA	NA	NA	NA	NA		NA	NA	NA	NA	NA		NA	NA	NA	NA	NA		NA	NA	NA	NA	NA
ENSG00000080947	105.853	0.314109	0.654402	0.479994	0.631232	1		-0.17362	0.655311	-0.264943	0.791053	1		-0.795436	0.656172	-1.21224	0.225421	0.999998		-0.422954	0.654642	-0.646085	0.518225	0.999992		-0.329034	0.654227	-0.502936	0.615009	0.999999
ENSG00000080986	3999.84	-0.737086	0.508387	-1.44985	0.1471	0.978956		-1.08464	0.508492	-2.13305	0.0329202	1		0.098406	0.508375	0.19357	0.846513	0.999998		0.142902	0.50832	0.281126	0.778614	0.999992		0.0513968	0.508311	0.101113	0.919461	0.999999
ENSG00000081014	1900.62	0.522374	0.393046	1.32904	0.183834	0.978956		0.258907	0.393328	0.658246	0.51038	1		0.0964608	0.391813	0.246191	0.805534	0.999998		0.160053	0.39162	0.408694	0.682764	0.999992		0.136855	0.391562	0.34951	0.726706	0.999999
ENSG00000081019	3488.87	0.53172	0.410363	1.29573	0.195069	0.978956		-0.12626	0.410678	-0.307443	0.758506	1		0.158155	0.409868	0.385867	0.699595	0.999998		-0.111413	0.409856	-0.271833	0.78575	0.999992		-0.0124714	0.409795	-0.0304332	0.975722	0.999999
ENSG00000081026	899.129	-0.460946	0.521908	-0.883194	0.377131	1		-0.743433	0.522359	-1.42322	0.154672	1		0.0281009	0.520513	0.0539868	0.956946	0.999998		-0.0676379	0.520397	-0.129974	0.896587	0.999992		-0.0663013	0.520323	-0.127423	0.898605	0.999999
ENSG00000081041	0	NA	NA	NA	NA	NA		NA	NA	NA	NA	NA		NA	NA	NA	NA	NA		NA	NA	NA	NA	NA		NA	NA	NA	NA	NA
ENSG00000081051	0	NA	NA	NA	NA	NA		NA	NA	NA	NA	NA		NA	NA	NA	NA	NA		NA	NA	NA	NA	NA		NA	NA	NA	NA	NA
ENSG00000081052	0.425334	0	0.26676	0	1	1		0	0.26676	0	1	1		-0.00349278	0.26676	-0.0130934	0.989553	0.999998		0.317528	0.270099	1.1756	0.239755	0.999992		-0.00954934	0.269181	-0.0354756	0.971701	0.999999
ENSG00000081059	13.9084	-0.594815	0.676763	-0.878912	0.379449	1		-0.834845	0.675118	-1.23659	0.216239	1		-0.0735817	0.681994	-0.107892	0.914081	0.999998		0.0586425	0.682845	0.0858797	0.931562	0.999992		-0.996004	0.680831	-1.46292	0.143488	0.999999
ENSG00000081087	1467.56	0.0366768	0.600065	0.0611215	0.951262	1		-0.0139129	0.600117	-0.0231836	0.981504	1		0.21508	0.599393	0.358829	0.719723	0.999998		0.552226	0.599287	0.921473	0.356804	0.999992		0.400239	0.599285	0.66786	0.504223	0.999999
ENSG00000081138	12.4728	0.822131	0.601296	1.36726	0.171543	0.978956		0.271417	0.599303	0.452887	0.65063	1		-0.240845	0.600748	-0.400907	0.688488	0.999998		-0.35788	0.601581	-0.594899	0.551911	0.999992		0.0674814	0.603452	0.111826	0.910962	0.999999
ENSG00000081148	49.1111	1.75443	0.697672	2.51469	0.0119138	0.978956		0.896166	0.698184	1.28357	0.199294	1		0.319847	0.696827	0.459005	0.646231	0.999998		-0.0265318	0.696843	-0.0380742	0.969628	0.999992		0.159406	0.696655	0.228816	0.819012	0.999999
ENSG00000081154	2836.65	0.46832	0.312436	1.49893	0.133891	0.978956		0.366721	0.312565	1.17326	0.240691	1		0.00393321	0.311401	0.0126307	0.989922	0.999998		-0.109371	0.311292	-0.351346	0.725329	0.999992		-0.136676	0.311229	-0.439151	0.660552	0.999999
ENSG00000081177	0.424165	0	0.26676	0	1	1		0	0.26676	0	1	1		-0.318567	0.267288	-1.19185	0.23332	0.999998		-0.325481	0.268388	-1.21273	0.225234	0.999992		-0.326412	0.269385	-1.21169	0.225631	0.999999
ENSG00000081181	3.9316	-0.237741	0.400717	-0.593289	0.552988	1		0.33438	0.402751	0.830239	0.406404	1		-0.000647554	0.403457	-0.00160502	0.998719	0.999998		-0.0026225	0.404569	-0.00648219	0.994828	0.999992		0.202182	0.4056	0.498476	0.618149	0.999999
ENSG00000081189	22943.7	-0.0616854	0.375061	-0.164468	0.869363	1		-0.327279	0.37509	-0.872534	0.382917	1		-0.228991	0.374966	-0.610699	0.541399	0.999998		-0.380791	0.374958	-1.01556	0.30984	0.999992		-0.358184	0.37495	-0.955283	0.339435	0.999999
ENSG00000081237	23167.3	0.253823	0.645388	0.393288	0.694107	1		-0.214546	0.645398	-0.332425	0.739569	1		0.0640996	0.645358	0.099324	0.920881	0.999998		-0.00550834	0.645356	-0.00853535	0.99319	0.999992		0.108217	0.645355	0.167686	0.86683	0.999999
ENSG00000081248	0	NA	NA	NA	NA	NA		NA	NA	NA	NA	NA		NA	NA	NA	NA	NA		NA	NA	NA	NA	NA		NA	NA	NA	NA	NA
ENSG00000081277	51.1313	0	0.289603	0	1	1		0	0.289593	0	1	1		0.0718463	0.289723	0.247983	0.804148	0.999998		0.402235	0.289776	1.38809	0.16511	0.999992		-5.47884e-05	0.289759	-0.000189083	0.999849	0.999999
ENSG00000081307	2554.53	-0.614644	0.409281	-1.50176	0.133158	0.978956		-0.458799	0.409222	-1.12115	0.262225	1		0.019092	0.408511	0.0467355	0.962724	0.999998		-0.0827283	0.408434	-0.20255	0.839487	0.999992		-0.0157812	0.408364	-0.0386448	0.969174	0.999999
ENSG00000081320	6673.25	1.16681	0.506213	2.30497	0.0211683	0.978956		0.906551	0.506248	1.79073	0.0733374	1		-0.181047	0.506001	-0.3578	0.720493	0.999998		-0.239389	0.505977	-0.473123	0.636126	0.999992		-0.153644	0.505957	-0.30367	0.761379	0.999999
ENSG00000081377	13.2958	0.310124	0.699677	0.443239	0.657593	1		-0.617025	0.698752	-0.883038	0.377216	1		-0.587134	0.699799	-0.839004	0.401467	0.999998		0.420102	0.699521	0.600557	0.548135	0.999992		0.210799	0.699545	0.301338	0.763157	0.999999
ENSG00000081386	1494.72	0.967925	0.465462	2.07949	0.0375719	0.978956		0.551871	0.465745	1.18492	0.236049	1		-0.0457992	0.464717	-0.0985529	0.921493	0.999998		-0.113463	0.464587	-0.244223	0.807058	0.999992		-0.224775	0.464564	-0.483842	0.628498	0.999999
ENSG00000081479	0.319	0	0.26676	0	1	1		0	0.26676	0	1	1		-0.00349278	0.26676	-0.0130934	0.989553	0.999998		0.26896	0.268686	1.00102	0.316818	0.999992		-0.0162513	0.267904	-0.0606608	0.951629	0.999999
ENSG00000081665	737.628	0.520409	0.342284	1.5204	0.128411	0.978956		0.432908	0.342649	1.26341	0.206441	1		0.0535118	0.339734	0.157511	0.874842	0.999998		-0.0557787	0.339342	-0.164373	0.869437	0.999992		-0.0925973	0.339134	-0.27304	0.784822	0.999999
ENSG00000081692	727.018	0.0697196	0.345128	0.202011	0.839908	1		0.507962	0.344184	1.47585	0.139985	1		-0.139759	0.341245	-0.409557	0.682131	0.999998		-0.120604	0.340614	-0.354079	0.72328	0.999992		-0.0724448	0.340291	-0.212891	0.831412	0.999999
ENSG00000081721	1914.49	0.128887	0.342413	0.376407	0.706614	1		0.339304	0.342295	0.991261	0.321558	1		0.0408096	0.341882	0.119367	0.904984	0.999998		-0.007765	0.341676	-0.0227262	0.981869	0.999992		0.000955725	0.341565	0.00279807	0.997767	0.999999
ENSG00000081760	644.601	-0.183429	0.588617	-0.311628	0.755323	1		-0.429206	0.588952	-0.728762	0.466147	1		-0.266013	0.587523	-0.452769	0.650715	0.999998		0.571379	0.587008	0.973374	0.330367	0.999992		-0.00582852	0.587149	-0.00992681	0.99208	0.999999
ENSG00000081791	3018.54	-0.456439	0.364316	-1.25286	0.210255	0.978956		-0.386545	0.364318	-1.06101	0.288686	1		-0.124247	0.363592	-0.341721	0.732561	0.999998		-0.0489393	0.363444	-0.134654	0.892885	0.999992		-0.157744	0.363427	-0.434046	0.664255	0.999999
ENSG00000081800	0	NA	NA	NA	NA	NA		NA	NA	NA	NA	NA		NA	NA	NA	NA	NA		NA	NA	NA	NA	NA		NA	NA	NA	NA	NA
ENSG00000081803	0	NA	NA	NA	NA	NA		NA	NA	NA	NA	NA		NA	NA	NA	NA	NA		NA	NA	NA	NA	NA		NA	NA	NA	NA	NA
ENSG00000081818	0.862381	-0.235679	0.40155	-0.586923	0.557256	1		-0.233295	0.400185	-0.582968	0.559915	1		0.317587	0.417463	0.760755	0.446803	0.999998		0.137334	0.419354	0.32749	0.743297	0.999992		0.349247	0.423812	0.824061	0.409905	0.999999
ENSG00000081842	0	NA	NA	NA	NA	NA		NA	NA	NA	NA	NA		NA	NA	NA	NA	NA		NA	NA	NA	NA	NA		NA	NA	NA	NA	NA
ENSG00000081853	79.6589	0.0381344	0.510707	0.0746698	0.940477	1		0.356812	0.508412	0.701816	0.482794	1		-0.179333	0.50493	-0.355164	0.722467	0.999998		0.36462	0.498299	0.731729	0.464334	0.999992		-0.303106	0.501759	-0.604086	0.545786	0.999999
ENSG00000081870	2364.93	-1.08344	0.526934	-2.05612	0.0397712	0.978956		-0.866958	0.526867	-1.6455	0.0998671	1		-0.0318096	0.526476	-0.0604198	0.951821	0.999998		-0.0570415	0.526416	-0.108358	0.913712	0.999992		-0.101504	0.526395	-0.192828	0.847094	0.999999
ENSG00000081913	7987.75	0.383472	0.362419	1.05809	0.290014	0.98606		0.119037	0.362496	0.328381	0.742623	1		-0.152673	0.362092	-0.421643	0.673286	0.999998		-0.248431	0.362059	-0.686161	0.492612	0.999992		-0.391929	0.362057	-1.0825	0.279028	0.999999
ENSG00000081923	0	NA	NA	NA	NA	NA		NA	NA	NA	NA	NA		NA	NA	NA	NA	NA		NA	NA	NA	NA	NA		NA	NA	NA	NA	NA
ENSG00000081985	0.698252	0	0.26676	0	1	1		0.375294	0.268427	1.39812	0.162076	1		-0.000544254	0.269581	-0.00201889	0.998389	0.999998		-0.00223732	0.271377	-0.00824434	0.993422	0.999992		-0.00299104	0.272166	-0.0109898	0.991232	0.999999
ENSG00000082014	96.6577	-0.434921	0.477906	-0.910055	0.362794	1		0.28919	0.47104	0.613939	0.539255	1		-0.206582	0.468564	-0.440882	0.659298	0.999998		0.161493	0.463017	0.348783	0.727252	0.999992		0.0468478	0.462725	0.101243	0.919357	0.999999
ENSG00000082068	2993.68	-0.583012	0.461971	-1.26201	0.206946	0.978956		-0.63854	0.462036	-1.38201	0.166967	1		-0.0532457	0.461439	-0.115391	0.908135	0.999998		-0.194838	0.461397	-0.422279	0.672821	0.999992		-0.0589898	0.461338	-0.127867	0.898254	0.999999
ENSG00000082074	43.6824	-0.0883642	0.699266	-0.126367	0.899441	1		-0.390112	0.699075	-0.558041	0.576816	1		-0.495437	0.699822	-0.707947	0.478978	0.999998		-0.575478	0.699837	-0.822304	0.410904	0.999992		-0.872476	0.699829	-1.2467	0.212508	0.999999
ENSG00000082126	0.99546	0.417153	0.271824	1.53464	0.124871	0.978956		0	0.26924	0	1	1		-0.000434248	0.274555	-0.00158164	0.998738	0.999998		-0.00177271	0.275945	-0.00642415	0.994874	0.999992		-0.00236259	0.276551	-0.00854306	0.993184	0.999999
ENSG00000082146	1759.93	-0.933896	0.579853	-1.61057	0.107273	0.978956		-1.05236	0.579945	-1.81459	0.0695872	1		-0.027574	0.579385	-0.0475919	0.962041	0.999998		0.0364843	0.579316	0.0629783	0.949784	0.999992		-0.0187373	0.5793	-0.0323447	0.974197	0.999999
ENSG00000082153	7866.33	-0.0020192	0.276073	-0.007314	0.994164	1		0.0449277	0.276082	0.162733	0.870729	1		-0.114315	0.275636	-0.414732	0.678338	0.999998		-0.0640225	0.275552	-0.232342	0.816272	0.999992		-0.0327715	0.275517	-0.118945	0.905319	0.999999
ENSG00000082175	0	NA	NA	NA	NA	NA		NA	NA	NA	NA	NA		NA	NA	NA	NA	NA		NA	NA	NA	NA	NA		NA	NA	NA	NA	NA
ENSG00000082196	128.935	-0.0144479	0.623917	-0.0231568	0.981525	1		-0.500082	0.625134	-0.79996	0.423734	1		-0.282399	0.625688	-0.451342	0.651743	0.999998		-0.170827	0.624665	-0.273469	0.784492	0.999992		-0.39632	0.624801	-0.634314	0.525876	0.999999
ENSG00000082212	5622.8	-0.316719	0.566271	-0.559306	0.575953	1		-0.319801	0.566283	-0.564738	0.572252	1		-0.446461	0.566045	-0.788738	0.430265	0.999998		-0.227163	0.566012	-0.401339	0.68817	0.999992		-0.540286	0.56602	-0.954535	0.339813	0.999999
ENSG00000082213	1980	-0.703658	0.579884	-1.21345	0.224959	0.978956		-0.595436	0.579869	-1.02685	0.304493	1		-0.0686748	0.579293	-0.118549	0.905632	0.999998		-0.211972	0.579265	-0.365933	0.714415	0.999992		-0.110869	0.579229	-0.191408	0.848206	0.999999
ENSG00000082258	1124.69	0.816203	0.526157	1.55125	0.120841	0.978956		0.0121534	0.526667	0.023076	0.98159	1		-0.408068	0.526022	-0.775762	0.43789	0.999998		-0.285268	0.525758	-0.542584	0.587416	0.999992		0.197536	0.525492	0.375906	0.706987	0.999999
ENSG00000082269	986.135	0.116327	0.400023	0.290801	0.771204	1		-0.121972	0.400575	-0.304494	0.760752	1		-0.115713	0.397685	-0.290968	0.771076	0.999998		-0.131918	0.397392	-0.331961	0.739919	0.999992		-0.0608229	0.397205	-0.153127	0.878298	0.999999
ENSG00000082293	0	NA	NA	NA	NA	NA		NA	NA	NA	NA	NA		NA	NA	NA	NA	NA		NA	NA	NA	NA	NA		NA	NA	NA	NA	NA
ENSG00000082397	0	NA	NA	NA	NA	NA		NA	NA	NA	NA	NA		NA	NA	NA	NA	NA		NA	NA	NA	NA	NA		NA	NA	NA	NA	NA
ENSG00000082438	235.259	0.274961	0.547744	0.501988	0.615676	1		0.883569	0.546563	1.61659	0.105967	1		-0.0853697	0.545022	-0.156635	0.875532	0.999998		-0.152719	0.544477	-0.280487	0.779104	0.999992		-0.457524	0.544779	-0.839834	0.401001	0.999999
ENSG00000082458	1656.51	0.985126	0.635251	1.55077	0.120958	0.978956		-0.166289	0.635517	-0.26166	0.793584	1		-0.672003	0.634991	-1.05829	0.289925	0.999998		-0.194588	0.634882	-0.306495	0.759227	0.999992		0.12114	0.63484	0.19082	0.848666	0.999999
ENSG00000082482	0	NA	NA	NA	NA	NA		NA	NA	NA	NA	NA		NA	NA	NA	NA	NA		NA	NA	NA	NA	NA		NA	NA	NA	NA	NA
ENSG00000082497	0.190254	0	0.26676	0	1	1		0	0.26676	0	1	1		-0.00349278	0.26676	-0.0130934	0.989553	0.999998		-0.0155151	0.26676	-0.0581614	0.95362	0.999992		0.188608	0.267338	0.705502	0.480498	0.999999
ENSG00000082512	670.36	-0.212022	0.533625	-0.397324	0.691129	1		-0.562274	0.534182	-1.05259	0.29253	1		0.739844	0.532632	1.38903	0.164823	0.999998		0.631116	0.532515	1.18516	0.235954	0.999992		-0.0945189	0.532875	-0.177376	0.859213	0.999999
ENSG00000082515	2363.77	-0.207126	0.291308	-0.711021	0.477071	1		0.0664788	0.291112	0.228362	0.819365	1		0.0313891	0.290704	0.107976	0.914015	0.999998		0.0362073	0.290459	0.124655	0.900796	0.999992		-0.0523902	0.290412	-0.1804	0.856839	0.999999
ENSG00000082516	5555.63	-0.540258	0.596364	-0.90592	0.364978	1		-0.486845	0.596367	-0.816351	0.414299	1		-0.0179231	0.596163	-0.0300641	0.976016	0.999998		-0.219283	0.596158	-0.367827	0.713002	0.999992		-0.177488	0.596149	-0.297724	0.765913	0.999999
ENSG00000082556	4.81312	0.485509	0.575854	0.843111	0.399166	1		0	0.56991	0	1	1		0.571534	0.58962	0.969325	0.332383	0.999998		0.372349	0.590265	0.630816	0.528161	0.999992		0.136386	0.589864	0.231216	0.817147	0.999999
ENSG00000082641	6790.69	0.20916	0.387186	0.540206	0.589055	1		0.36836	0.387164	0.951432	0.341385	1		0.00670243	0.386803	0.0173277	0.986175	0.999998		0.0987191	0.386741	0.255259	0.798523	0.999992		0.259131	0.386704	0.670101	0.502793	0.999999
ENSG00000082684	15.4872	0.228375	0.570576	0.400254	0.688969	1		0.195907	0.570133	0.343617	0.731134	1		0.0288882	0.574548	0.0502799	0.959899	0.999998		0.439132	0.576531	0.761679	0.446251	0.999992		1.28124	0.578066	2.21644	0.0266617	0.999999
ENSG00000082701	4831.74	0.654197	0.400206	1.63465	0.102123	0.978956		0.768505	0.400195	1.92032	0.0548169	1		0.0433339	0.399733	0.108407	0.913673	0.999998		0.128303	0.399652	0.321037	0.748182	0.999992		-0.0189683	0.399649	-0.0474624	0.962145	0.999999
ENSG00000082781	14.6047	0.104105	0.694266	0.14995	0.880804	1		0.219289	0.694382	0.315804	0.752151	1		0.497545	0.698713	0.712088	0.47641	0.999998		0.579872	0.698894	0.829699	0.406709	0.999992		0.296167	0.698848	0.423793	0.671716	0.999999
ENSG00000082805	1349.76	0.590391	0.643289	0.917769	0.35874	1		0.357915	0.643371	0.556311	0.577998	1		0.131974	0.642636	0.205363	0.837289	0.999998		-0.0537346	0.642622	-0.0836178	0.93336	0.999992		-0.303307	0.642631	-0.471977	0.636943	0.999999
ENSG00000082898	16974.9	0.057242	0.329317	0.17382	0.862007	1		-0.377875	0.329387	-1.14721	0.251296	1		-0.0406891	0.329199	-0.1236	0.901632	0.999998		-0.104519	0.329178	-0.317516	0.750852	0.999992		-0.0129201	0.329161	-0.0392517	0.96869	0.999999
ENSG00000082929	2.06014	0.202191	0.316336	0.639165	0.522715	1		0.379954	0.31671	1.19969	0.230259	1		-0.000386061	0.319076	-0.00120993	0.999035	0.999998		-0.00156334	0.320065	-0.00488443	0.996103	0.999992		-0.00207618	0.320493	-0.00647808	0.994831	0.999999
ENSG00000082996	601.925	-0.480033	0.585955	-0.819232	0.412654	1		0.847085	0.58496	1.44811	0.147587	1		-0.00418071	0.584822	-0.00714869	0.994296	0.999998		0.220284	0.584501	0.376875	0.706267	0.999992		-0.120198	0.584594	-0.205609	0.837096	0.999999
ENSG00000083067	0.744334	0	0.26728	0	1	1		0	0.266772	0	1	1		-0.000507895	0.271292	-0.00187213	0.998506	0.999998		0.398485	0.274646	1.45091	0.146806	0.999992		-0.00278164	0.273677	-0.0101639	0.99189	0.999999
ENSG00000083093	1305.68	-0.186295	0.335306	-0.555599	0.578485	1		-0.46056	0.335884	-1.37119	0.170317	1		-0.174509	0.334145	-0.522256	0.601492	0.999998		-0.382597	0.334019	-1.14543	0.25203	0.999992		-0.20629	0.333691	-0.618205	0.53644	0.999999
ENSG00000083097	1448.84	1.07458	0.473025	2.27172	0.0231034	0.978956		0.660371	0.473314	1.39521	0.162953	1		0.0369726	0.47206	0.0783219	0.937572	0.999998		-0.0532752	0.471946	-0.112884	0.910122	0.999992		-0.0317053	0.471867	-0.0671911	0.94643	0.999999
ENSG00000083099	2227.45	-0.440602	0.34382	-1.28149	0.200022	0.978956		-0.200806	0.343649	-0.584334	0.558996	1		-0.0156431	0.342656	-0.0456524	0.963587	0.999998		-0.0147514	0.342477	-0.0430727	0.965644	0.999992		-0.0143582	0.3424	-0.0419339	0.966551	0.999999
ENSG00000083123	1705.97	-0.73765	0.509948	-1.44652	0.148031	0.978956		-0.798245	0.510043	-1.56505	0.11757	1		-0.152106	0.509204	-0.298713	0.765159	0.999998		-0.16157	0.509108	-0.317358	0.750972	0.999992		-0.174061	0.509069	-0.341921	0.73241	0.999999
ENSG00000083168	8481.66	0.473733	0.49989	0.947675	0.343295	1		-0.0213846	0.499962	-0.0427725	0.965883	1		0.0535921	0.499681	0.107253	0.914588	0.999998		-0.158116	0.499674	-0.316438	0.75167	0.999992		-0.21836	0.499668	-0.43701	0.662104	0.999999
ENSG00000083223	1601.94	0.541795	0.529305	1.0236	0.306025	0.992227		0.173863	0.529547	0.328324	0.742666	1		-0.124944	0.528229	-0.236534	0.813019	0.999998		-0.440287	0.528228	-0.833515	0.404554	0.999992		-0.317898	0.528154	-0.601905	0.547238	0.999999
ENSG00000083290	5.21565	0.24946	0.496034	0.502909	0.615029	1		0	0.493921	0	1	1		0.620777	0.502961	1.23425	0.217111	0.999998		0.321889	0.503034	0.639895	0.522241	0.999992		0.560828	0.504335	1.11201	0.266132	0.999999
ENSG00000083307	0	NA	NA	NA	NA	NA		NA	NA	NA	NA	NA		NA	NA	NA	NA	NA		NA	NA	NA	NA	NA		NA	NA	NA	NA	NA
ENSG00000083312	16006.1	0.75115	0.381701	1.9679	0.0490797	0.978956		0.519902	0.381729	1.36196	0.173209	1		-0.00447975	0.381559	-0.0117406	0.990633	0.999998		-0.0731479	0.381542	-0.191716	0.847964	0.999992		-0.0513271	0.381531	-0.134529	0.892984	0.999999
ENSG00000083444	2251.48	-0.179288	0.438363	-0.408993	0.682545	1		0.305575	0.438097	0.697506	0.485486	1		0.00353453	0.437275	0.00808308	0.993551	0.999998		0.129939	0.437125	0.297259	0.766269	0.999992		0.108116	0.437087	0.247355	0.804634	0.999999
ENSG00000083454	1007.4	0.636607	0.676251	0.941377	0.346512	1		0.735221	0.676249	1.0872	0.276946	1		-0.300013	0.676273	-0.443628	0.657312	0.999998		-0.626951	0.676274	-0.927067	0.353892	0.999992		-0.318099	0.676214	-0.470411	0.638061	0.999999
ENSG00000083457	1253.53	0.361617	0.529975	0.68233	0.495031	1		0.377462	0.53	0.712192	0.476346	1		0.191853	0.53009	0.361926	0.717407	0.999998		0.0573292	0.529998	0.108169	0.913862	0.999992		0.136091	0.529896	0.256826	0.797313	0.999999
ENSG00000083520	4373.44	0.364617	0.429794	0.848353	0.396241	1		-0.0100103	0.429942	-0.023283	0.981425	1		-0.158304	0.429294	-0.368756	0.71231	0.999998		-0.38137	0.429276	-0.888403	0.374324	0.999992		-0.341876	0.429241	-0.796466	0.425761	0.999999
ENSG00000083535	884.182	0.0861017	0.237984	0.361796	0.717504	1		0.100267	0.238187	0.420961	0.673783	1		-0.0430786	0.235117	-0.183222	0.854624	0.999998		-0.125473	0.234487	-0.535097	0.592583	0.999992		-0.110618	0.23408	-0.472566	0.636523	0.999999
ENSG00000083544	719.618	-0.662762	0.458717	-1.44482	0.148509	0.978956		-0.479733	0.45849	-1.04633	0.295407	1		-0.101846	0.456228	-0.223235	0.823352	0.999998		-0.14606	0.455958	-0.320337	0.748713	0.999992		-0.160836	0.455833	-0.35284	0.724208	0.999999
ENSG00000083622	0	NA	NA	NA	NA	NA		NA	NA	NA	NA	NA		NA	NA	NA	NA	NA		NA	NA	NA	NA	NA		NA	NA	NA	NA	NA
ENSG00000083635	1769.08	-0.738763	0.470321	-1.57076	0.116238	0.978956		-0.478385	0.47017	-1.01747	0.308928	1		-0.0492852	0.469316	-0.105015	0.916364	0.999998		-0.101406	0.469219	-0.216116	0.828897	0.999992		-0.235418	0.46921	-0.501732	0.615856	0.999999
ENSG00000083642	7857.53	0.412194	0.322013	1.28005	0.200526	0.978956		0.0495084	0.322133	0.153689	0.877855	1		0.0346336	0.321684	0.107664	0.914263	0.999998		-0.15482	0.32166	-0.481314	0.630294	0.999992		-0.0962025	0.321625	-0.299114	0.764853	0.999999
ENSG00000083720	4821.99	-1.2959	0.650955	-1.99077	0.0465059	0.978956		-1.09854	0.650944	-1.6876	0.0914874	1		0.153122	0.650844	0.235267	0.814002	0.999998		0.00929809	0.650839	0.0142863	0.988602	0.999992		-0.0484998	0.650836	-0.0745193	0.940597	0.999999
ENSG00000083750	824.127	-0.309315	0.329984	-0.937364	0.348571	1		-0.310836	0.330168	-0.941446	0.346476	1		-0.167698	0.329254	-0.509328	0.610522	0.999998		0.0202952	0.328306	0.061818	0.950708	0.999992		-0.111392	0.328261	-0.33934	0.734353	0.999999
ENSG00000083782	0	NA	NA	NA	NA	NA		NA	NA	NA	NA	NA		NA	NA	NA	NA	NA		NA	NA	NA	NA	NA		NA	NA	NA	NA	NA
ENSG00000083799	2001.08	0.810817	0.466428	1.73835	0.0821485	0.978956		0.438681	0.466663	0.940037	0.347198	1		-0.115876	0.465443	-0.248959	0.803393	0.999998		-0.372433	0.46542	-0.800209	0.42359	0.999992		-0.00654083	0.465259	-0.0140585	0.988783	0.999999
ENSG00000083807	415.306	-0.68585	0.456819	-1.50136	0.133262	0.978956		0.150909	0.454512	0.332024	0.739871	1		-0.286372	0.45262	-0.6327	0.52693	0.999998		-0.405684	0.452217	-0.897101	0.369665	0.999992		-0.285898	0.451734	-0.632888	0.526806	0.999999
ENSG00000083812	444.552	0.586301	0.431336	1.35927	0.174062	0.978956		0.371377	0.432147	0.859377	0.390132	1		-0.123023	0.42644	-0.288488	0.772973	0.999998		-0.222928	0.426031	-0.523268	0.600788	0.999992		-0.510506	0.426261	-1.19764	0.231058	0.999999
ENSG00000083814	914.257	0.0460736	0.556362	0.0828123	0.934001	1		-0.26644	0.556606	-0.478686	0.632162	1		0.0877602	0.555989	0.157845	0.874579	0.999998		-1.07838	0.556529	-1.93769	0.052661	0.999992		-0.00850321	0.555831	-0.0152982	0.987794	0.999999
ENSG00000083817	853.989	0.241003	0.292468	0.824033	0.409921	1		0.379077	0.292295	1.2969	0.194666	1		0.128675	0.289163	0.444989	0.656328	0.999998		-0.0185382	0.288827	-0.0641842	0.948824	0.999992		-0.0852576	0.288659	-0.295357	0.767721	0.999999
ENSG00000083828	1008.73	-0.21039	0.442314	-0.475658	0.634318	1		-0.323658	0.442603	-0.731262	0.464619	1		0.0608588	0.440404	0.138189	0.890091	0.999998		0.0439624	0.440185	0.0998726	0.920445	0.999992		0.0816039	0.440063	0.185437	0.852886	0.999999
ENSG00000083838	526.906	-0.0221931	0.322578	-0.0687992	0.945149	1		0.015476	0.322712	0.0479562	0.961751	1		-0.25162	0.32113	-0.783545	0.433307	0.999998		-0.0816427	0.319539	-0.255501	0.798336	0.999992		0.133991	0.318626	0.420529	0.674099	0.999999
ENSG00000083844	338.496	0.566681	0.686727	0.825191	0.409263	1		-1.00519	0.686481	-1.46426	0.143123	1		0.204976	0.686567	0.298552	0.765282	0.999998		1.09211	0.68669	1.5904	0.111744	0.999992		-0.0358554	0.6866	-0.0522217	0.958352	0.999999
ENSG00000083845	29077.2	-0.555391	0.434464	-1.27834	0.201131	0.978956		-0.239001	0.434454	-0.550117	0.582239	1		-0.141741	0.43446	-0.326245	0.744239	0.999998		-0.0647737	0.434446	-0.149095	0.881479	0.999992		0.324139	0.434432	0.746122	0.455594	0.999999
ENSG00000083857	2.48101	0	0.395396	0	1	1		0	0.394867	0	1	1		0.57885	0.404263	1.43186	0.152183	0.999998		0.151556	0.4038	0.375324	0.70742	0.999992		0.257011	0.40488	0.634784	0.525569	0.999999
ENSG00000083896	6302.74	0.5955	0.365476	1.62938	0.103233	0.978956		0.627353	0.365486	1.71649	0.0860726	1		0.0343616	0.36514	0.0941053	0.925026	0.999998		0.00741534	0.365085	0.0203113	0.983795	0.999992		-0.123888	0.36508	-0.339345	0.73435	0.999999
ENSG00000083937	858.092	0.15158	0.465544	0.325598	0.744728	1		0.282139	0.46546	0.606152	0.544414	1		0.0714392	0.462939	0.154317	0.87736	0.999998		0.158056	0.462638	0.341641	0.732621	0.999992		0.101553	0.462573	0.219539	0.82623	0.999999
ENSG00000084070	4845.84	-0.126644	0.427376	-0.29633	0.766978	1		-0.409445	0.427498	-0.957772	0.338178	1		-0.00823063	0.426984	-0.0192762	0.984621	0.999998		0.011218	0.426929	0.0262761	0.979037	0.999992		-0.0681729	0.426918	-0.159686	0.873128	0.999999
ENSG00000084072	3030.99	-0.0203368	0.295913	-0.0687258	0.945208	1		0.271076	0.295756	0.916551	0.359378	1		-0.00724158	0.295414	-0.0245133	0.980443	0.999998		0.0195555	0.29521	0.0662429	0.947184	0.999992		0.0723774	0.295105	0.245259	0.806256	0.999999
ENSG00000084073	6385.83	0.132685	0.412658	0.321538	0.747803	1		0.0572699	0.412696	0.13877	0.889632	1		-0.0942866	0.412259	-0.228708	0.819096	0.999998		-0.104065	0.412217	-0.252452	0.800692	0.999992		-0.130968	0.412201	-0.317729	0.750691	0.999999
ENSG00000084090	15536.9	-0.0164534	0.307632	-0.0534841	0.957346	1		-0.14117	0.307665	-0.458844	0.646346	1		-0.114707	0.307443	-0.3731	0.709074	0.999998		-0.142649	0.307414	-0.464029	0.642627	0.999992		-0.107743	0.307398	-0.350499	0.725964	0.999999
ENSG00000084092	3196.17	0.16127	0.20313	0.793924	0.42724	1		0.0860371	0.203307	0.423188	0.672158	1		-0.0222886	0.202009	-0.110335	0.912144	0.999998		0.000579419	0.201722	0.00287237	0.997708	0.999992		-0.0829563	0.201666	-0.411355	0.680812	0.999999
ENSG00000084093	3384.9	1.39576	0.558005	2.50134	0.0123724	0.978956		1.03028	0.55807	1.84614	0.0648716	1		0.182645	0.557632	0.327536	0.743262	0.999998		-0.0502583	0.557621	-0.0901298	0.928184	0.999992		0.0872152	0.557589	0.156415	0.875706	0.999999
ENSG00000084110	24.696	0.450813	0.680606	0.66237	0.507734	1		0.70189	0.680845	1.03091	0.302583	1		0.211659	0.67964	0.311428	0.755475	0.999998		0.174765	0.680164	0.256946	0.797221	0.999992		-0.127287	0.679914	-0.18721	0.851496	0.999999
ENSG00000084112	2787.19	0.845864	0.474308	1.78336	0.0745271	0.978956		0.64582	0.474408	1.36132	0.173413	1		-0.00990659	0.473526	-0.0209209	0.983309	0.999998		0.0500191	0.473441	0.10565	0.91586	0.999992		-0.105868	0.47344	-0.223614	0.823058	0.999999
ENSG00000084207	16926.1	-0.701889	0.515393	-1.36185	0.173245	0.978956		-0.922468	0.515413	-1.78977	0.0734916	1		-0.0305994	0.515331	-0.0593782	0.952651	0.999998		0.0493138	0.515319	0.0956956	0.923762	0.999992		-0.299346	0.515324	-0.580888	0.561316	0.999999
ENSG00000084234	10551.5	-0.246385	0.383962	-0.641691	0.521074	1		0.237454	0.383895	0.618538	0.53622	1		0.205476	0.38377	0.535413	0.592364	0.999998		0.365553	0.383723	0.952648	0.340769	0.999992		0.440116	0.383706	1.14701	0.251376	0.999999
ENSG00000084444	1376.41	-0.120489	0.387676	-0.310799	0.755953	1		-0.143184	0.387805	-0.369217	0.711966	1		0.0847298	0.385946	0.219538	0.826231	0.999998		0.0807409	0.385735	0.209317	0.834201	0.999992		-0.281193	0.385865	-0.728734	0.466165	0.999999
ENSG00000084453	0	NA	NA	NA	NA	NA		NA	NA	NA	NA	NA		NA	NA	NA	NA	NA		NA	NA	NA	NA	NA		NA	NA	NA	NA	NA
ENSG00000084463	11977.8	-0.0851145	0.264099	-0.322283	0.747238	1		-0.230807	0.264155	-0.873756	0.382251	1		-0.0438073	0.263855	-0.166028	0.868135	0.999998		-0.131967	0.263819	-0.50022	0.61692	0.999992		-0.204688	0.263806	-0.775905	0.437805	0.999999
ENSG00000084623	15328.1	-0.539481	0.382319	-1.41108	0.158222	0.978956		-0.268162	0.382293	-0.701456	0.483018	1		-0.1278	0.382176	-0.334402	0.738076	0.999998		-0.0489459	0.382148	-0.128081	0.898085	0.999992		0.0613317	0.382133	0.160498	0.872488	0.999999
ENSG00000084628	0.946062	0	0.288262	0	1	1		0	0.287781	0	1	1		-0.280644	0.295185	-0.950742	0.341736	0.999998		-0.282292	0.296742	-0.951304	0.34145	0.999992		-0.0776777	0.298202	-0.260487	0.794488	0.999999
ENSG00000084636	2.96757	0	0.282452	0	1	1		0.453461	0.28322	1.60109	0.109357	1		-0.000175937	0.284376	-0.000618678	0.999506	0.999998		-0.000708075	0.284906	-0.00248529	0.998017	0.999992		-0.000937842	0.285134	-0.00328913	0.997376	0.999999
ENSG00000084652	5188.03	-0.855705	0.596002	-1.43574	0.151076	0.978956		-1.15517	0.596053	-1.93803	0.0526191	1		-0.0351219	0.595933	-0.0589359	0.953003	0.999998		0.482942	0.595886	0.81046	0.417676	0.999992		0.482713	0.59588	0.810085	0.417891	0.999999
ENSG00000084674	0.190254	0	0.26676	0	1	1		0	0.26676	0	1	1		-0.00349278	0.26676	-0.0130934	0.989553	0.999998		-0.0155151	0.26676	-0.0581614	0.95362	0.999992		0.188608	0.267338	0.705502	0.480498	0.999999
ENSG00000084676	2138.65	0.533196	0.669556	0.796343	0.425833	1		-0.37804	0.669674	-0.564514	0.572404	1		0.0944456	0.669355	0.141099	0.887791	0.999998		0.00203077	0.669346	0.00303396	0.997579	0.999992		-0.285658	0.669351	-0.426769	0.669548	0.999999
ENSG00000084693	4515.48	-0.204257	0.378862	-0.539135	0.589794	1		-0.423921	0.378963	-1.11864	0.263295	1		0.0189734	0.378846	0.050082	0.960057	0.999998		0.0646407	0.378748	0.170669	0.864484	0.999992		-0.108708	0.378751	-0.287016	0.7741	0.999999
ENSG00000084710	273.859	-0.102547	0.582718	-0.175981	0.860309	1		0.274279	0.58202	0.471253	0.63746	1		0.698345	0.579439	1.20521	0.228123	0.999998		0.907893	0.578901	1.5683	0.11681	0.999992		0.731747	0.578914	1.264	0.20623	0.999999
ENSG00000084731	2145.46	0.357642	0.499514	0.715981	0.474003	1		0.156619	0.499652	0.313455	0.753935	1		0.0233536	0.498669	0.0468318	0.962647	0.999998		0.200157	0.498549	0.401478	0.688068	0.999992		0.129852	0.498531	0.26047	0.794501	0.999999
ENSG00000084733	10715.1	-0.270585	0.487396	-0.555165	0.578782	1		-0.325207	0.487412	-0.667212	0.504636	1		-0.103636	0.487229	-0.212705	0.831557	0.999998		-0.0738858	0.48721	-0.151651	0.879462	0.999992		-0.0844416	0.487203	-0.173319	0.862401	0.999999
ENSG00000084734	0	NA	NA	NA	NA	NA		NA	NA	NA	NA	NA		NA	NA	NA	NA	NA		NA	NA	NA	NA	NA		NA	NA	NA	NA	NA
ENSG00000084754	13378.2	-0.00275418	0.233516	-0.0117944	0.99059	1		-0.0578742	0.23355	-0.247802	0.804287	1		0.0351062	0.233251	0.150508	0.880364	0.999998		0.0437893	0.233198	0.187778	0.851051	0.999992		0.0351389	0.233177	0.150697	0.880215	0.999999
ENSG00000084764	0	NA	NA	NA	NA	NA		NA	NA	NA	NA	NA		NA	NA	NA	NA	NA		NA	NA	NA	NA	NA		NA	NA	NA	NA	NA
ENSG00000084774	12475	-0.561316	0.572961	-0.979675	0.327246	1		-0.499381	0.572962	-0.871579	0.383438	1		-0.0798774	0.572859	-0.139436	0.889105	0.999998		-0.221105	0.572855	-0.385971	0.699518	0.999992		-0.228089	0.572851	-0.398164	0.69051	0.999999
ENSG00000085063	892.911	1.33709	0.587061	2.2776	0.0227505	0.978956		0.969886	0.587257	1.65155	0.0986255	1		0.0891599	0.585906	0.152174	0.879049	0.999998		-0.544499	0.586033	-0.929126	0.352824	0.999992		-0.322569	0.585882	-0.55057	0.581928	0.999999
ENSG00000085117	4591.26	1.6174	0.640486	2.52527	0.0115609	0.978956		1.54241	0.640493	2.40816	0.016033	1		-0.346813	0.64029	-0.54165	0.58806	0.999998		-0.365842	0.640277	-0.571381	0.567741	0.999992		-0.233041	0.640266	-0.363975	0.715876	0.999999
ENSG00000085185	1655.32	0.698999	0.434035	1.61047	0.107296	0.978956		0.645731	0.434127	1.48743	0.136902	1		-0.00603759	0.432748	-0.0139517	0.988868	0.999998		0.272208	0.432466	0.629431	0.529067	0.999992		-0.0603352	0.432536	-0.139492	0.889062	0.999999
ENSG00000085224	5696.41	1.17644	0.531363	2.214	0.0268287	0.978956		0.365781	0.531469	0.688245	0.491298	1		0.0341066	0.531148	0.064213	0.948801	0.999998		-0.280927	0.531148	-0.528905	0.596872	0.999992		-0.23555	0.531131	-0.443487	0.657413	0.999999
ENSG00000085231	1601.86	0.454116	0.34236	1.32643	0.184698	0.978956		-0.0485174	0.343003	-0.141449	0.887515	1		-0.0988157	0.341615	-0.289261	0.772382	0.999998		-0.172538	0.341396	-0.505389	0.613285	0.999992		-0.115046	0.341229	-0.337151	0.736003	0.999999
ENSG00000085265	0	NA	NA	NA	NA	NA		NA	NA	NA	NA	NA		NA	NA	NA	NA	NA		NA	NA	NA	NA	NA		NA	NA	NA	NA	NA
ENSG00000085274	1544.17	0.451142	0.310171	1.45449	0.145809	0.978956		0.377645	0.310358	1.21681	0.223678	1		0.0327277	0.308894	0.105951	0.915621	0.999998		-0.0526899	0.308647	-0.170712	0.86445	0.999992		0.0125356	0.308443	0.0406415	0.967582	0.999999
ENSG00000085276	1108.55	-0.179252	0.54459	-0.32915	0.742042	1		0.0576991	0.544457	0.105975	0.915602	1		0.396292	0.543306	0.729409	0.465751	0.999998		0.388604	0.543199	0.715399	0.474363	0.999992		0.510222	0.54312	0.939428	0.347511	0.999999
ENSG00000085365	1599.28	0.547106	0.629051	0.869733	0.384447	1		0.544369	0.629071	0.865354	0.386845	1		0.104682	0.628472	0.166566	0.867712	0.999998		-0.000572548	0.628445	-0.000911055	0.999273	0.999992		0.586335	0.628375	0.933096	0.35077	0.999999
ENSG00000085377	4094.26	-0.39965	0.469099	-0.851952	0.394241	1		-0.285029	0.469084	-0.607629	0.543433	1		-0.103454	0.468615	-0.220766	0.825275	0.999998		-0.178658	0.468576	-0.381277	0.702997	0.999992		-0.0723353	0.46854	-0.154384	0.877307	0.999999
ENSG00000085382	568.722	0.20118	0.340797	0.590321	0.554975	1		-0.0197001	0.341688	-0.0576552	0.954023	1		-0.184497	0.339687	-0.543138	0.587035	0.999998		-0.103092	0.338624	-0.304442	0.760791	0.999992		-0.175588	0.338427	-0.518835	0.603876	0.999999
ENSG00000085415	3823.42	-0.6232	0.520872	-1.19645	0.231519	0.978956		-0.457179	0.520844	-0.877765	0.380071	1		-0.053376	0.520458	-0.102556	0.918316	0.999998		-0.146892	0.52043	-0.282251	0.777751	0.999992		-0.0677712	0.520404	-0.130228	0.896386	0.999999
ENSG00000085433	1585.19	0.981528	0.470458	2.08632	0.0369495	0.978956		0.85267	0.470566	1.81201	0.0699846	1		-0.00536327	0.469602	-0.0114209	0.990888	0.999998		0.00343539	0.469443	0.00731801	0.994161	0.999992		0.196025	0.469308	0.41769	0.676174	0.999999
ENSG00000085449	3087.02	-0.117555	0.551823	-0.21303	0.831304	1		-0.451652	0.551946	-0.818291	0.413191	1		0.0117133	0.551409	0.0212425	0.983052	0.999998		-0.0463968	0.551377	-0.0841472	0.932939	0.999992		0.0365866	0.551352	0.0663579	0.947093	0.999999
ENSG00000085465	251.548	1.11836	0.693927	1.61164	0.107041	0.978956		1.1025	0.69392	1.5888	0.112105	1		0.0510629	0.693858	0.0735928	0.941334	0.999998		0.213343	0.693928	0.307442	0.758507	0.999992		0.023525	0.693924	0.0339014	0.972956	0.999999
ENSG00000085491	2277.49	-0.181782	0.411872	-0.441355	0.658956	1		-0.631939	0.412276	-1.53281	0.125324	1		0.133326	0.411276	0.324177	0.745804	0.999998		0.191459	0.411134	0.465684	0.641442	0.999992		0.0818882	0.411118	0.199184	0.842119	0.999999
ENSG00000085511	2493.03	-0.320579	0.419104	-0.764915	0.444322	1		-0.561145	0.419323	-1.33821	0.180826	1		0.0701933	0.418389	0.16777	0.866764	0.999998		-0.0988523	0.418338	-0.236297	0.813202	0.999992		-0.0483315	0.418275	-0.11555	0.908009	0.999999
ENSG00000085514	148.344	0.5803	0.699238	0.829903	0.406594	1		0.611981	0.699241	0.875208	0.381461	1		0.284787	0.699319	0.407235	0.683835	0.999998		-0.0221406	0.699318	-0.0316603	0.974743	0.999992		0.117568	0.699289	0.168125	0.866485	0.999999
ENSG00000085552	0	NA	NA	NA	NA	NA		NA	NA	NA	NA	NA		NA	NA	NA	NA	NA		NA	NA	NA	NA	NA		NA	NA	NA	NA	NA
ENSG00000085563	0.530416	0	0.26676	0	1	1		0	0.26676	0	1	1		0.352678	0.26934	1.30942	0.190393	0.999998		-0.00381999	0.269121	-0.0141943	0.988675	0.999992		-0.00466003	0.27001	-0.0172588	0.98623	0.999999
ENSG00000085644	504.669	0.934947	0.472204	1.97997	0.0477074	0.978956		0.258081	0.473641	0.544886	0.585832	1		-0.258042	0.469878	-0.549169	0.58289	0.999998		-0.0234254	0.469063	-0.0499408	0.96017	0.999992		-0.0205489	0.468875	-0.0438259	0.965043	0.999999
ENSG00000085662	11776.5	0.237246	0.46345	0.511913	0.608712	1		0.129962	0.463463	0.280415	0.779159	1		-0.0942529	0.463472	-0.203363	0.838852	0.999998		0.0369114	0.463437	0.0796471	0.936518	0.999992		0.0559516	0.463426	0.120735	0.903901	0.999999
ENSG00000085719	5157.04	-0.349998	0.546307	-0.640662	0.521743	1		-0.691719	0.546387	-1.26599	0.205517	1		-0.160519	0.546074	-0.29395	0.768796	0.999998		-0.205687	0.546052	-0.376681	0.706411	0.999992		-0.203657	0.546042	-0.372969	0.709172	0.999999
ENSG00000085721	5875.61	0.183925	0.342743	0.536627	0.591525	1		0.0453462	0.34282	0.132274	0.894768	1		-0.0948161	0.342241	-0.277045	0.781746	0.999998		-0.138999	0.342183	-0.406213	0.684586	0.999992		-0.145452	0.342154	-0.425107	0.670759	0.999999
ENSG00000085733	127.581	0.326416	0.660476	0.494213	0.621156	1		0.491118	0.660529	0.743521	0.457166	1		0.68236	0.661189	1.03202	0.302063	0.999998		1.30394	0.661454	1.97133	0.0486867	0.999992		1.44663	0.661509	2.18686	0.0287529	0.999999
ENSG00000085741	22.0098	0.191168	0.647761	0.295122	0.767901	1		0.536679	0.648475	0.827603	0.407896	1		0.918431	0.650509	1.41186	0.15799	0.999998		1.06526	0.651175	1.6359	0.10186	0.999992		1.05174	0.651344	1.61471	0.106372	0.999999
ENSG00000085760	2795.63	-1.0801	0.572572	-1.8864	0.0592406	0.978956		-0.784087	0.572502	-1.36958	0.170818	1		-0.0937639	0.572175	-0.163873	0.869831	0.999998		-0.200864	0.572149	-0.35107	0.725536	0.999992		-0.178228	0.57213	-0.311516	0.755408	0.999999
ENSG00000085788	2313.98	0.514625	0.391678	1.3139	0.188881	0.978956		0.329626	0.391837	0.841233	0.400218	1		-0.0213468	0.390811	-0.0546217	0.95644	0.999998		-0.0941327	0.390706	-0.24093	0.809609	0.999992		-0.535282	0.390828	-1.36961	0.170808	0.999999
ENSG00000085831	8.67437	0.251879	0.569599	0.442204	0.658341	1		0	0.567501	0	1	1		0.402303	0.577579	0.696532	0.486095	0.999998		0.435399	0.578707	0.752364	0.451832	0.999992		0.669826	0.579695	1.15548	0.247894	0.999999
ENSG00000085832	3669.72	0.180178	0.483678	0.372516	0.709508	1		-0.0757896	0.483788	-0.156659	0.875514	1		0.103485	0.483168	0.21418	0.830407	0.999998		0.0975578	0.48312	0.201933	0.839969	0.999992		0.0461407	0.483106	0.0955085	0.923911	0.999999
ENSG00000085840	4671.62	-0.63316	0.532507	-1.18902	0.234433	0.978956		-0.809278	0.532566	-1.51958	0.128616	1		-0.0513402	0.532248	-0.0964591	0.923156	0.999998		-0.15096	0.532227	-0.283639	0.776687	0.999992		-0.11953	0.532211	-0.224592	0.822297	0.999999
ENSG00000085871	375.924	-1.25813	0.663697	-1.89564	0.0580077	0.978956		-0.665838	0.663233	-1.00393	0.315413	1		0.221178	0.662435	0.333887	0.738465	0.999998		0.468297	0.662273	0.707105	0.479501	0.999992		0.321395	0.66227	0.485293	0.627468	0.999999
ENSG00000085872	9846.87	0.344906	0.289126	1.19292	0.232899	0.978956		0.335657	0.289146	1.16085	0.245701	1		0.00862057	0.288809	0.0298487	0.976188	0.999998		0.0131943	0.288755	0.0456937	0.963554	0.999992		-0.186303	0.288761	-0.645181	0.51881	0.999999
ENSG00000085978	1378.83	0.404493	0.637244	0.634754	0.525589	1		1.39716	0.637036	2.19322	0.0282913	1		0.27118	0.636519	0.426036	0.670082	0.999998		-0.11739	0.636529	-0.184422	0.853682	0.999992		0.344195	0.636458	0.540798	0.588647	0.999999
ENSG00000085982	3.26595	0.490721	0.556063	0.882492	0.377511	1		0	0.548215	0	1	1		0.404244	0.575776	0.702085	0.482626	0.999998		-0.095802	0.57432	-0.16681	0.86752	0.999992		-0.208288	0.574723	-0.362415	0.717042	0.999999
ENSG00000085998	2656.34	-0.00223539	0.483814	-0.00462034	0.996314	1		-0.263876	0.483971	-0.545231	0.585594	1		-0.439432	0.483211	-0.9094	0.363139	0.999998		-0.331139	0.483105	-0.68544	0.493066	0.999992		-0.115773	0.483034	-0.239679	0.810579	0.999999
ENSG00000085999	2640.44	-0.486332	0.393141	-1.23704	0.216072	0.978956		-0.721213	0.393361	-1.83346	0.0667336	1		-0.0261776	0.39273	-0.0666554	0.946856	0.999998		0.100617	0.392557	0.256311	0.797711	0.999992		0.096517	0.392508	0.245898	0.805761	0.999999
ENSG00000086015	2435.86	0.347532	0.329647	1.05425	0.291767	0.986264		0.425077	0.329644	1.2895	0.197224	1		0.113005	0.329039	0.343441	0.731267	0.999998		0.106042	0.328852	0.32246	0.747104	0.999992		-0.0116214	0.32883	-0.0353417	0.971807	0.999999
ENSG00000086061	27108.8	0.521261	0.38652	1.3486	0.177466	0.978956		0.54631	0.386523	1.4134	0.157539	1		-0.0430318	0.386473	-0.111345	0.911343	0.999998		-0.161832	0.386464	-0.418749	0.6754	0.999992		-0.157677	0.386458	-0.408006	0.68327	0.999999
ENSG00000086062	3354.74	0.578082	0.529451	1.09185	0.274898	0.984031		0.137558	0.529587	0.259747	0.795059	1		0.288388	0.529014	0.545141	0.585657	0.999998		0.367554	0.528965	0.694854	0.487147	0.999992		0.267848	0.528959	0.506368	0.612598	0.999999
ENSG00000086065	2222.61	-0.657107	0.42294	-1.55366	0.120264	0.978956		-0.130049	0.422603	-0.307734	0.758285	1		-0.113793	0.421924	-0.269701	0.78739	0.999998		-0.268983	0.421858	-0.637615	0.523724	0.999992		-0.0812212	0.42174	-0.192586	0.847283	0.999999
ENSG00000086102	5178.16	0.161314	0.343603	0.469476	0.638729	1		-0.0488045	0.343721	-0.141989	0.887089	1		0.0773353	0.343063	0.225426	0.821648	0.999998		-0.0743318	0.343024	-0.216696	0.828446	0.999992		-0.120784	0.343	-0.352141	0.724733	0.999999
ENSG00000086159	11.0015	0.497827	0.699532	0.711657	0.476677	1		0.192382	0.699791	0.274913	0.783383	1		0.175574	0.699777	0.2509	0.801892	0.999998		0.594343	0.699425	0.849759	0.395459	0.999992		0.562026	0.699313	0.803684	0.42158	0.999999
ENSG00000086189	2489.88	-0.391111	0.342666	-1.14137	0.253714	0.978956		0.015854	0.342392	0.0463036	0.963068	1		-0.225803	0.341715	-0.660793	0.508745	0.999998		-0.405745	0.341637	-1.18765	0.234972	0.999992		-0.338265	0.341523	-0.990461	0.321949	0.999999
ENSG00000086200	3382.96	-0.0864381	0.41118	-0.210219	0.833496	1		0.498666	0.410985	1.21334	0.224998	1		-0.0622249	0.410636	-0.151533	0.879555	0.999998		-0.422092	0.410649	-1.02787	0.304013	0.999992		-0.386445	0.410592	-0.941191	0.346607	0.999999
ENSG00000086205	0	NA	NA	NA	NA	NA		NA	NA	NA	NA	NA		NA	NA	NA	NA	NA		NA	NA	NA	NA	NA		NA	NA	NA	NA	NA
ENSG00000086232	13365.6	-0.153401	0.25027	-0.612944	0.539913	1		-0.244163	0.25031	-0.97544	0.329342	1		-0.0454489	0.250047	-0.181761	0.85577	0.999998		-0.119907	0.25001	-0.479608	0.631506	0.999992		-0.149619	0.249992	-0.598495	0.54951	0.999999
ENSG00000086288	1.55153	0	0.374121	0	1	1		0.374615	0.376734	0.994374	0.320041	1		0.373553	0.384513	0.971495	0.331302	0.999998		-0.00476708	0.384134	-0.01241	0.990099	0.999992		0.123852	0.385849	0.320986	0.748221	0.999999
ENSG00000086289	2168.01	-0.661651	0.528467	-1.25202	0.210563	0.978956		-0.694467	0.528522	-1.31398	0.188853	1		-0.0727155	0.527861	-0.137755	0.890434	0.999998		-0.0929332	0.527798	-0.176077	0.860233	0.999992		-0.0493877	0.527762	-0.0935795	0.925443	0.999999
ENSG00000086300	0.973684	0	0.287675	0	1	1		0	0.287202	0	1	1		-0.000522726	0.293041	-0.0017838	0.998577	0.999998		0.116082	0.29507	0.393405	0.694021	0.999992		0.361971	0.296534	1.22067	0.22221	0.999999
ENSG00000086475	5987.77	-0.516233	0.477813	-1.08041	0.27996	0.984031		-0.550369	0.477831	-1.15181	0.249401	1		0.521476	0.477799	1.09141	0.275092	0.999998		0.507341	0.477767	1.0619	0.288281	0.999992		-0.0306915	0.477808	-0.0642339	0.948784	0.999999
ENSG00000086504	6087.26	-0.0870736	0.298779	-0.291431	0.770721	1		0.254659	0.298674	0.852633	0.393863	1		0.0674101	0.298375	0.225924	0.82126	0.999998		0.311171	0.298231	1.04339	0.296768	0.999992		0.100566	0.298242	0.337197	0.735968	0.999999
ENSG00000086506	0	NA	NA	NA	NA	NA		NA	NA	NA	NA	NA		NA	NA	NA	NA	NA		NA	NA	NA	NA	NA		NA	NA	NA	NA	NA
ENSG00000086544	870.153	0.666625	0.407453	1.63608	0.101823	0.978956		0.67328	0.407554	1.652	0.0985339	1		-0.145639	0.404844	-0.35974	0.719041	0.999998		0.0541777	0.40426	0.134017	0.893389	0.999992		0.0120944	0.404154	0.0299252	0.976127	0.999999
ENSG00000086548	18.26	-0.673743	0.592217	-1.13766	0.255261	0.978956		-0.672329	0.59196	-1.13577	0.256054	1		0.154915	0.59516	0.260292	0.794638	0.999998		0.214498	0.595807	0.360013	0.718837	0.999992		0.443989	0.596321	0.744546	0.456546	0.999999
ENSG00000086570	0.190254	0	0.26676	0	1	1		0	0.26676	0	1	1		-0.00349278	0.26676	-0.0130934	0.989553	0.999998		-0.0155151	0.26676	-0.0581614	0.95362	0.999992		0.188608	0.267338	0.705502	0.480498	0.999999
ENSG00000086589	6388.55	0.348793	0.295162	1.1817	0.237324	0.978956		0.238517	0.295222	0.807923	0.419135	1		0.0214434	0.294903	0.0727135	0.942034	0.999998		-0.0338104	0.294831	-0.114677	0.908701	0.999992		-0.107132	0.29481	-0.363392	0.716312	0.999999
ENSG00000086598	8152.66	0.0124457	0.54168	0.022976	0.981669	1		-0.12358	0.541703	-0.228133	0.819543	1		0.549706	0.541503	1.01515	0.310035	0.999998		-0.0648406	0.541517	-0.119739	0.90469	0.999992		-0.0353573	0.541508	-0.0652941	0.94794	0.999999
ENSG00000086619	2635.57	0.966023	0.496864	1.94424	0.0518664	0.978956		0.92424	0.496894	1.86003	0.0628808	1		0.321365	0.496499	0.647263	0.517462	0.999998		0.333519	0.496421	0.671847	0.501681	0.999992		0.316319	0.496392	0.637237	0.52397	0.999999
ENSG00000086666	1446.45	1.01574	0.535707	1.89608	0.0579501	0.978956		0.0491463	0.536192	0.091658	0.92697	1		-0.518226	0.53524	-0.968211	0.332939	0.999998		-0.199324	0.535005	-0.372564	0.709473	0.999992		-0.374896	0.53501	-0.700727	0.483474	0.999999
ENSG00000086696	0.424165	0	0.26676	0	1	1		0	0.26676	0	1	1		-0.318567	0.267288	-1.19185	0.23332	0.999998		-0.325481	0.268388	-1.21273	0.225234	0.999992		-0.326412	0.269385	-1.21169	0.225631	0.999999
ENSG00000086712	2681.92	-0.107801	0.360014	-0.299437	0.764607	1		-0.00588642	0.359992	-0.0163516	0.986954	1		0.102202	0.358918	0.284751	0.775835	0.999998		-0.0932638	0.358868	-0.259884	0.794954	0.999992		-0.111192	0.358814	-0.309887	0.756647	0.999999
ENSG00000086717	1.21162	0.405905	0.363018	1.11814	0.263506	0.978956		0	0.358411	0	1	1		-0.0107089	0.371285	-0.0288428	0.97699	0.999998		-0.208228	0.372207	-0.559442	0.57586	0.999992		-0.209946	0.373323	-0.56237	0.573864	0.999999
ENSG00000086730	14876.6	-0.136757	0.315252	-0.433802	0.664432	1		0.123757	0.315221	0.392603	0.694613	1		-0.116142	0.315027	-0.368672	0.712372	0.999998		-0.173041	0.315001	-0.549336	0.582775	0.999992		-0.0990668	0.314981	-0.314517	0.753129	0.999999
ENSG00000086758	20813.6	0.552505	0.592913	0.931848	0.351415	1		0.142655	0.592927	0.240594	0.80987	1		0.0682175	0.592853	0.115066	0.908392	0.999998		-0.0843233	0.592851	-0.142234	0.886895	0.999992		-0.127053	0.592849	-0.214309	0.830306	0.999999
ENSG00000086827	3247.82	-0.507476	0.448091	-1.13253	0.257412	0.978956		-0.61719	0.44818	-1.3771	0.16848	1		0.0761859	0.447599	0.17021	0.864845	0.999998		0.0678396	0.447531	0.151586	0.879513	0.999992		0.00996137	0.447512	0.0222595	0.982241	0.999999
ENSG00000086848	1308.47	0.325127	0.322282	1.00883	0.313057	0.996827		0.504969	0.322123	1.56763	0.116968	1		0.0242394	0.320239	0.0756916	0.939664	0.999998		0.0470973	0.319866	0.14724	0.882942	0.999992		-0.160996	0.319913	-0.503251	0.614788	0.999999
ENSG00000086967	684.137	-0.000895703	0.414542	-0.00216071	0.998276	1		0.0098334	0.41454	0.0237213	0.981075	1		0.266271	0.414574	0.642277	0.520693	0.999998		0.555158	0.414584	1.33907	0.180547	0.999992		0.166832	0.414581	0.402412	0.687381	0.999999
ENSG00000086991	0	NA	NA	NA	NA	NA		NA	NA	NA	NA	NA		NA	NA	NA	NA	NA		NA	NA	NA	NA	NA		NA	NA	NA	NA	NA
ENSG00000087008	1025.77	-0.0205539	0.396352	-0.0518576	0.958642	1		-0.0292433	0.396493	-0.0737547	0.941206	1		0.0205761	0.394256	0.0521898	0.958377	0.999998		0.241094	0.393759	0.61229	0.540346	0.999992		0.221912	0.393656	0.563721	0.572944	0.999999
ENSG00000087053	2634.18	-0.294436	0.584791	-0.503488	0.614621	1		-0.572166	0.584895	-0.978238	0.327957	1		-0.00357825	0.584411	-0.00612284	0.995115	0.999998		0.101306	0.584364	0.17336	0.862368	0.999992		0.142902	0.584346	0.24455	0.806805	0.999999
ENSG00000087074	4589.61	1.17688	0.645075	1.82441	0.0680908	0.978956		1.75035	0.645053	2.7135	0.00665758	1		0.206335	0.644952	0.319923	0.749027	0.999998		0.339612	0.644933	0.526585	0.598482	0.999992		0.396703	0.644926	0.615113	0.53848	0.999999
ENSG00000087076	472.551	-0.343019	0.507284	-0.676188	0.498922	1		-0.00672229	0.506713	-0.0132665	0.989415	1		0.10238	0.505188	0.202658	0.839403	0.999998		0.733638	0.504118	1.45529	0.145589	0.999992		0.532607	0.504151	1.05644	0.290766	0.999999
ENSG00000087077	4386.51	-0.0754189	0.30096	-0.250594	0.802128	1		0.317042	0.300784	1.05405	0.291859	1		-0.101299	0.300194	-0.337443	0.735783	0.999998		-0.0969298	0.300077	-0.323016	0.746683	0.999992		-0.149073	0.300043	-0.49684	0.619302	0.999999
ENSG00000087085	36.3707	1.06123	0.693143	1.53104	0.125759	0.978956		1.35804	0.693287	1.95884	0.0501317	1		0.241418	0.693608	0.348061	0.727794	0.999998		1.00857	0.694359	1.45253	0.146356	0.999992		0.49781	0.694181	0.717119	0.473301	0.999999
ENSG00000087086	34631.5	0.040692	0.421415	0.0965604	0.923076	1		0.190399	0.421412	0.451813	0.651403	1		0.0570756	0.421345	0.13546	0.892248	0.999998		0.272515	0.421334	0.646791	0.517767	0.999992		-0.0604213	0.421337	-0.143404	0.885971	0.999999
ENSG00000087087	12850.6	0.0797919	0.468087	0.170464	0.864645	1		0.499017	0.468065	1.06613	0.286366	1		0.0545234	0.468058	0.116489	0.907265	0.999998		-0.0546678	0.468044	-0.1168	0.907018	0.999992		-0.121075	0.468039	-0.258685	0.795878	0.999999
ENSG00000087088	7438.94	0.573903	0.40759	1.40804	0.159119	0.978956		0.501651	0.407612	1.23071	0.218432	1		0.17079	0.407503	0.419114	0.675133	0.999998		0.284734	0.407443	0.69883	0.484658	0.999992		0.17888	0.407437	0.439037	0.660635	0.999999
ENSG00000087095	2010.82	0.370553	0.336987	1.09961	0.271503	0.983027		0.133885	0.337249	0.396993	0.691373	1		0.00616544	0.33662	0.0183157	0.985387	0.999998		-0.00545399	0.336391	-0.0162133	0.987064	0.999992		0.0186789	0.336275	0.0555465	0.955703	0.999999
ENSG00000087111	4405.8	-0.103591	0.359181	-0.28841	0.773033	1		-0.121729	0.359225	-0.338864	0.734712	1		-0.114909	0.358582	-0.320454	0.748624	0.999998		0.00306244	0.35847	0.00854309	0.993184	0.999992		-0.129328	0.358464	-0.360783	0.718261	0.999999
ENSG00000087116	2.36722	0	0.326911	0	1	1		0	0.326608	0	1	1		-0.000391668	0.330326	-0.0011857	0.999054	0.999998		0.431973	0.332298	1.29996	0.193615	0.999992		0.197176	0.332143	0.593648	0.552748	0.999999
ENSG00000087128	0.285381	0	0.26676	0	1	1		0	0.26676	0	1	1		-0.00349278	0.26676	-0.0130934	0.989553	0.999998		-0.0155151	0.26676	-0.0581614	0.95362	0.999992		0.252035	0.269188	0.936276	0.349131	0.999999
ENSG00000087152	6967.45	0.596648	0.369174	1.61617	0.106058	0.978956		0.302584	0.36925	0.819456	0.412526	1		-0.105302	0.369042	-0.285339	0.775385	0.999998		0.00256343	0.368963	0.00694765	0.994457	0.999992		0.00687647	0.368938	0.0186385	0.985129	0.999999
ENSG00000087157	908.457	0.53919	0.431807	1.24868	0.211781	0.978956		0.237295	0.432223	0.549011	0.582998	1		0.00399689	0.4316	0.00926065	0.992611	0.999998		0.127195	0.431125	0.29503	0.767971	0.999992		0.00943709	0.431086	0.0218914	0.982535	0.999999
ENSG00000087191	9846.62	-0.290665	0.238647	-1.21797	0.223235	0.978956		-0.229698	0.238651	-0.962483	0.335807	1		0.0464023	0.238387	0.194651	0.845666	0.999998		-0.0388699	0.238334	-0.16309	0.870448	0.999992		0.0320437	0.23829	0.134474	0.893028	0.999999
ENSG00000087206	2487.24	0.797707	0.467502	1.70632	0.0879489	0.978956		0.778486	0.467532	1.6651	0.0958936	1		0.0412178	0.467158	0.0882309	0.929693	0.999998		0.0110494	0.467065	0.0236572	0.981126	0.999992		-0.0125138	0.467027	-0.0267947	0.978623	0.999999
ENSG00000087237	6.96667	0.296076	0.567507	0.521714	0.60187	1		0.309794	0.567101	0.546278	0.584875	1		0.460177	0.574544	0.800942	0.423165	0.999998		0.627518	0.576604	1.0883	0.276462	0.999992		0.950366	0.57809	1.64398	0.100181	0.999999
ENSG00000087245	1.93006	0.228446	0.37926	0.602346	0.546944	1		0.0498106	0.377649	0.131897	0.895066	1		-0.000944314	0.381054	-0.00247816	0.998023	0.999998		-0.00386177	0.382875	-0.0100862	0.991952	0.999992		-0.00515089	0.38367	-0.0134253	0.989288	0.999999
ENSG00000087250	0.319	0	0.26676	0	1	1		0	0.26676	0	1	1		-0.00349278	0.26676	-0.0130934	0.989553	0.999998		0.26896	0.268686	1.00102	0.316818	0.999992		-0.0162513	0.267904	-0.0606608	0.951629	0.999999
ENSG00000087253	3.84251	-0.226189	0.619207	-0.365288	0.714896	1		-0.567339	0.612532	-0.92622	0.354332	1		-0.504577	0.633972	-0.795897	0.426092	0.999998		-0.583729	0.636443	-0.917174	0.359052	0.999992		-0.0324195	0.641859	-0.0505089	0.959717	0.999999
ENSG00000087258	1.02174	0	0.357851	0	1	1		0.370824	0.361179	1.02671	0.304559	1		-0.00139851	0.367758	-0.00380279	0.996966	0.999998		0.180267	0.372163	0.484376	0.628119	0.999992		0.237253	0.373721	0.63484	0.525533	0.999999
ENSG00000087263	4890.59	-0.4308	0.337036	-1.2782	0.201179	0.978956		-0.354804	0.337035	-1.05272	0.292468	1		-0.0800533	0.336554	-0.237862	0.811988	0.999998		-0.140538	0.336483	-0.417668	0.67619	0.999992		-0.0656868	0.336429	-0.195247	0.845199	0.999999
ENSG00000087266	1650.8	0.381891	0.645438	0.591677	0.554067	1		0.686377	0.645392	1.0635	0.287553	1		0.6692	0.644942	1.03761	0.299451	0.999998		0.279169	0.644949	0.432855	0.66512	0.999992		0.638372	0.64491	0.989863	0.322241	0.999999
[truncated: 56,496 more rows]

## Sheet: Conditions key
Conditions Key
[truncated: 9 more rows]
