# Supplementary material for: Activating PAX gene family paralogs to complement PAX5 leukemia driver mutations
Source: PLoS Genet. 2018 Sep 14;14(9):e1007642. doi: 10.1371/journal.pgen.1007642 (PMC6157899; doi:10.1371/journal.pgen.1007642)
Supplement: S2 Dataset — Tabs are labeled with corresponding figure numbers. Corresponding sub-figure labels within each tab are highlighted in yellow. (XLSX) [file pgen.1007642.s021.xlsx]

## Sheet: Figure 2
Figure 2A	note- 2^-ΔΔCt values for PAX2 use baseline PAX5 in the calculation of relative expression, since there is no detectable baseline PAX2
		Exp date
PAXs		2015-05-19	2015-05-29	2016-02-19	2/03/17 set 1	02/03/17 set 2
Sample	Target	RQ (2^-ΔΔCt)	RQ (2^-ΔΔCt)	RQ (2^-ΔΔCt)	RQ (2^-ΔΔCt)	RQ (2^-ΔΔCt)	Mean 2^-((ΔCTExp)-(ΔCTPAX5_Ctrl))	Std dev
EV	PAX2	N/A	N/A	0	0	0	0	0
EV	PAX5	N/A	N/A	1	1	1	1	0
EV	PAX8	N/A	N/A	0	0	0	0	0
P5M	PAX2	N/A	N/A	0	0	0	0	0
P5M	PAX5	N/A	N/A	6.88054	2.6867	4.03315	4.53346	2.14122
P5M	PAX8	N/A	N/A	0	0	0	0	0
PAX2	PAX2	N/A	N/A	1.68465	2.38157	3.12501	2.39708	0.720304
PAX2	PAX5	N/A	N/A	0.275858	0.812809	1.01019	0.69962	0.380027
PAX2	PAX8	N/A	N/A	0	0	0	0	0
PAX5	PAX2	N/A	N/A	0	0	0	0	0
PAX5	PAX5	N/A	N/A	1.9149	5.12177	5.01475	4.01714	1.82138
PAX5	PAX8	N/A	N/A	0	0	0	0	0
PAX8	PAX2	N/A	N/A	0	0	0	0	0
PAX8	PAX5	N/A	N/A	0.323115	0.481927	0.833363	0.546135	0.261113
PAX8	PAX8	N/A	N/A	4.52164	2.09075	2.77319	3.12853	1.25379
Downstream
Sample	Target	RQ (2^-ΔΔCt)	RQ (2^-ΔΔCt)	RQ (2^-ΔΔCt)	RQ (2^-ΔΔCt)	RQ (2^-ΔΔCt)	Mean 2^-((ΔCTExp)-(ΔCTCtrl))	Std Dev	T-test (two tailed, unequal variance)
EV	CD10	1	1	1	1	1	1	0
EV	CD19	1	1	1	1	1	1	0
EV	CD79a	1	1	1	1	1	1	0
EV	BACH2	1	1	1	1	1	1	0
P5M	CD10	1.1351	0.945843	1.87459	0.685705	1.01591	1.13143	0.446865	0.546677
P5M	CD19	1.08143	1.32033	1.57711	0.856225	1.72053	1.31113	0.352895	0.119976
P5M	CD79a	1.37931	1.15422	1.06552	0.680763	0.797312	1.01542	0.28007	0.907933
P5M	BACH2	0.995793	0.925271	1.15345	0.702637	0.748006	0.905032	0.184378	0.313587
PAX2	CD10	2.85279	2.43542	2.92752	1.74399	1.76339	2.34462	0.571147	0.00623637
PAX2	CD19	2.64964	2.37105	3.3	3.9297	2.38007	2.92609	0.67633	0.00311825
PAX2	CD79a	1.76617	1.4597	2.83849	1.43339	1.25502	1.75056	0.635332	0.0574841
PAX2	BACH2	3.89678	2.44885	2.5278	1.80301	2.17989	2.57126	0.793291	0.0114312
PAX5	CD10	3.26763	2.98275	3.01874	2.09171	2.1514	2.70245	0.541915	0.00216339
PAX5	CD19	3.94902	3.99793	5.07394	5.30324	5.17277	4.69938	0.667854	0.000244219
PAX5	CD79a	1.72744	1.42199	2.19572	1.43945	1.47171	1.65126	0.328595	0.0114062
PAX5	BACH2	5.00747	3.37954	2.76039	2.76816	3.54286	3.49169	0.918026	0.00372285
PAX8	CD10	4.07366	4.40903	2.87356	1.00104	2.02327	2.87611	1.41661	0.0414982
PAX8	CD19	2.6253	3.48931	2.59638	2.41161	2.60987	2.74649	0.424207	0.000773469
PAX8	CD79a	2.10429	2.14197	2.2513	1.02319	1.50398	1.80495	0.525392	0.0266367
PAX8	BACH2	6.98377	4.31989	3.04722	1.3083	2.99224	3.73028	2.1101	0.0444168
Figure 2B		Exp date
PAXs		2016-01-12	2016-01-20	2017-02-03	n/a	n/a
Sample	Target	RQ (2^-ΔΔCt)	RQ (2^-ΔΔCt)	RQ (2^-ΔΔCt)	n/a	n/a	Mean 2^-((ΔCTExp)-(ΔCTPAX5_Ctrl))	Std dev
EV	PAX2	0	0	0	n/a	n/a	0	0
EV	PAX5	1	1	1	n/a	n/a	1	0
EV	PAX8	0	0	0	n/a	n/a	0	0
					n/a	n/a
P5M	PAX2	0	0	0	n/a	n/a	0	0
P5M	PAX5	2.26387	2.47041	3.00805	n/a	n/a	2.58078	0.384168
P5M	PAX8	0	0	0	n/a	n/a	0	0
					n/a	n/a
P2	PAX2	1.27794	5.05923	1.21556	n/a	n/a	2.51758	2.20136
P2	PAX5	0.786541	1.09297	0.856617	n/a	n/a	0.912042	0.160556
P2	PAX8	0	0	0	n/a	n/a	0	0
					n/a	n/a
P5	PAX2	0	0	0	n/a	n/a	0	0
P5	PAX5	2.72875	4.6555	3.21995	n/a	n/a	3.53473	1.0012
P5	PAX8	0	0	0	n/a	n/a	0	0
					n/a	n/a
P8	PAX2	0	0	0	n/a	n/a	0	0
P8	PAX5	0.772399	1.02568	0.858224	n/a	n/a	0.885433	0.128812
P8	PAX8	2.04028	8.45645	1.93479	n/a	n/a	4.14384	3.7352
Downstream
Sample	Target	RQ (2^-ΔΔCt)	RQ (2^-ΔΔCt)	RQ (2^-ΔΔCt)	n/a	n/a	Mean 2^-((ΔCTExp)-(ΔCTCtrl))	Std dev	T-test (two tailed, unequal variance)
EV	CD10	1	1	1	n/a	n/a	1	0
EV	CD19	1	1	1	n/a	n/a	1	0
EV	CD79a	1	1	1	n/a	n/a	1	0
EV	BACH2	1	1	1	n/a	n/a	1	0
P5M	CD10	0.797628	0.864904	0.632129	n/a	n/a	0.764887	0.119791	0.0767077
P5M	CD19	0.824924	0.829569	0.929548	n/a	n/a	0.861347	0.0591096	0.0555787
P5M	CD79a	0.940446	0.758791	0.924389	n/a	n/a	0.874542	0.100564	0.163275
P5M	BACH2	0.750911	0.620108	0.684463	n/a	n/a	0.685161	0.065404	0.0140818
P2	CD10	1.91092	2.1522	1.79987	n/a	n/a	1.95433	0.18013	0.0116682
P2	CD19	1.09778	1.14698	1.18216	n/a	n/a	1.1423	0.042387	0.0283232
P2	CD79a	1.06441	1.07016	1.02934	n/a	n/a	1.05463	0.0220974	0.0504382
P2	BACH2	0.797684	0.932226	0.840972	n/a	n/a	0.856961	0.0686816	0.0689924
P5	CD10	4.03594	5.14476	3.58855	n/a	n/a	4.25642	0.801195	0.019587
P5	CD19	1.7728	2.28421	1.68947	n/a	n/a	1.91549	0.322025	0.0388552
P5	CD79a	1.41088	1.5297	1.177	n/a	n/a	1.37253	0.179452	0.0693945
P5	BACH2	1.38541	2.1555	1.44883	n/a	n/a	1.66325	0.427486	0.115062
P8	CD10	2.07354	2.783	2.26648	n/a	n/a	2.37434	0.366821	0.0229327
P8	CD19	1.09111	1.25148	1.61036	n/a	n/a	1.31765	0.26587	0.174381
P8	CD79a	1.16773	1.2211	1.39235	n/a	n/a	1.2604	0.117354	0.0615215
P8	BACH2	0.974306	1.12135	1.20146	n/a	n/a	1.09904	0.11521	0.274934

## Sheet: Figure 3
Figure 3A
Reh							Reh				Average over replicates
2015-10-16	Day 4 lenti						Grouped numbers relative to EV CD10	Exp date	%Δ from EV	% of EV	%Δ from EV	% of EV	ttest (two tailed, unequal variance)		For graph	Ave % from EV	Ave % of EV	Std Dev	By probe
Vector	Marker	Mean intensity	%Δ from EV	% of EV	EV is 1
EV	CD38	64882	0	100	1		EV	2016-12-05	0	100	0	100
P5M	CD38	59372	-8.49234	91.5077	0.915077			2017-01-03	0	100					EV	100	100	0	CD10
P2	CD38	26098	-59.7762	40.2238	0.402238			2017-01-09	0	100					P5M	1.15137	101.151	7.03932
P5	CD38	23870	-63.2101	36.7899	0.367899		P5M	2016-12-05	2.12801	102.128	1.15137	101.151	0.80358		PAX2	140.705	240.705	18.0144
P8	CD38	29304	-54.8349	45.1651	0.451651			2017-01-03	-6.32528	93.6747					PAX5	132.76	232.76	13.2926
								2017-01-09	7.65136	107.651					PAX8	147.376	247.376	21.0266
EV	CD43	112513	0	100	1		P2	2016-12-05	120.17	220.17	140.705	240.705	0.00541942
P5M	CD43	121484	7.9733	107.973	1.07973			2017-01-03	153.845	253.845					EV	100	100	0	CD19
P2	CD43	82364	-26.796	73.204	0.73204			2017-01-09	148.101	248.101					P5M	4.5232	104.523	7.78798
P5	CD43	65483	-41.7996	58.2004	0.582004		P5	2016-12-05	117.441	217.441	132.76	232.76	0.00332504		PAX2	80.53	180.53	2.38847
P8	CD43	73099	-35.0306	64.9694	0.649694			2017-01-03	139.577	239.577					PAX5	94.8965	194.896	6.09439
								2017-01-09	141.26	241.26					PAX8	40.7239	140.724	8.93101
Reh							P8	2016-12-05	132.646	232.646	147.376	247.376	0.00671692
2015-11-20	Day 4 lenti							2017-01-03	171.456	271.456					EV	100	100	0	CD38
Vector	Marker	Mean intensity	%Δ from EV	% of EV	EV is 1			2017-01-09	138.026	238.026					P5M	-17.7054	82.2946	12.682
EV	CD38	49780	0	100	1		….for CD19				0	100			PAX2	-62.6668	37.3332	4.81414
P5M	CD38	33766	-32.1695	67.8305	0.678305		P5M	2016-12-05	11.7904	111.79	4.5232	104.523	0.420362		PAX5	-66.6182	33.3818	3.47617
P2	CD38	15818	-68.2242	31.7758	0.317758			2017-01-03	-3.69773	96.3023					PAX8	-63.3649	36.6351	7.8901
P5	CD38	14855	-70.1587	29.8413	0.298413			2017-01-09	5.47693	105.477
P8	CD38	14734	-70.4018	29.5982	0.295982		P2	2016-12-05	82.0961	182.096	80.53	180.53	0.000293098		EV	100	100	0	CD43
								2017-01-03	81.7131	181.713					P5M	5.33809	105.338	3.72675
EV	CD43		#DIV/0!	#DIV/0!	#DIV/0!			2017-01-09	77.7809	177.781					PAX2	-23.6964	76.3036	3.31954
P5M	CD43	38034	0	100	1		P5	2016-12-05	101.797	201.797	94.8965	194.896	0.00137197		PAX5	-40.5185	59.4815	1.34499
P2	CD43	28868	-24.0995	75.9005	0.759005			2017-01-03	90.2514	190.251					PAX8	-35.4007	64.5993	1.45718
P5	CD43	23156	-39.1176	60.8824	0.608824			2017-01-09	92.6408	192.641
P8	CD43	25040	-34.1642	65.8358	0.658358		P8	2016-12-05	49.2442	149.244	40.7239	140.724	0.0156563
								2017-01-03	41.4952	141.495
Reh								2017-01-09	31.4322	131.432
2016-12-05	Day 4 lenti
Vector	Marker	Mean intensity	%Δ from EV	% of EV	EV is 1		…for CD38
EV	CD19	5954	0	100	1		P5M	2016-10-16	-8.49234	91.5077	-17.7054	82.2946	0.136788
P5M	CD19	6656	11.7904	111.79	1.1179			2016-11-20	-32.1695	67.8305
P2	CD19	10842	82.0961	182.096	1.82096			2016-12-05	-12.4543	87.5457
P5	CD19	12015	101.797	201.797	2.01797		P2	2016-10-16	-59.7762	40.2238	-62.6668	37.3332	0.00196138
P8	CD19	8886	49.2442	149.244	1.49244			2016-11-20	-68.2242	31.7758
								2016-12-05	-60	40
EV	CD10	11983	0	100	1		P5	2016-10-16	-63.2101	36.7899	-66.6182	33.3818	0.000906369
P5M	CD10	12238	2.12801	102.128	1.02128			2016-11-20	-70.1587	29.8413
P2	CD10	26383	120.17	220.17	2.2017			2016-12-05	-66.4858	33.5142
P5	CD10	26056	117.441	217.441	2.17441		P8	2016-10-16	-54.8349	45.1651	-63.3649	36.6351	0.00512856
P8	CD10	27878	132.646	232.646	2.32646			2016-11-20	-70.4018	29.5982
								2016-12-05	-64.858	35.142
EV	CD38	7925	0	100	1
P5M	CD38	6938	-12.4543	87.5457	0.875457		…for CD43					100
P2	CD38	3170	-60	40	0.4		P5M	2016-10-16	7.9733	107.973	5.33809	105.338	0.291931
P5	CD38	2656	-66.4858	33.5142	0.335142			2016-11-20	N/A	N/A
P8	CD38	2785	-64.858	35.142	0.35142			2016-12-05	2.70289	102.703
							P2	2016-10-16	-26.796	73.204	-23.6964	76.3036	0.00647789
EV	CD43	14762	0	100	1			2016-11-20	-24.0995	75.9005
P5M	CD43	15161	2.70289	102.703	1.02703			2016-12-05	-20.1937	79.8063
P2	CD43	11781	-20.1937	79.8063	0.798063		P5	2016-10-16	-41.7996	58.2004	-40.5185	59.4815	0.000367089
P5	CD43	8763	-40.6381	59.3619	0.593619			2016-11-20	-39.1176	60.8824
P8	CD43	9299	-37.0072	62.9928	0.629928			2016-12-05	-40.6381	59.3619
							P8	2016-10-16	-35.0306	64.9694	-35.4007	64.5993	0.000564306
Reh								2016-11-20	-34.1642	65.8358
2017-01-03	Day 4 lenti							2016-12-05	-37.0072	62.9928
Vector	Marker	Mean intensity	%Δ from EV	% of EV	EV is 1
EV	CD19	7437	0	100	1
P5M	CD19	7162	-3.69773	96.3023	0.963023
P2	CD19	13514	81.7131	181.713	1.81713
P5	CD19	14149	90.2514	190.251	1.90251
P8	CD19	10523	41.4952	141.495	1.41495
EV	CD10	11873	0	100	1
P5M	CD10	11122	-6.32528	93.6747	0.936747
P2	CD10	30139	153.845	253.845	2.53845
P5	CD10	28445	139.577	239.577	2.39577
P8	CD10	32230	171.456	271.456	2.71456
Reh
2017-01-09	Day 4 lenti
Vector	Marker	Mean intensity	%Δ from EV	% of EV	EV is 1
EV	CD19	7066	0	100	1
P5M	CD19	7453	5.47693	105.477	1.05477
P2	CD19	12562	77.7809	177.781	1.77781
P5	CD19	13612	92.6408	192.641	1.92641
P8	CD19	9287	31.4322	131.432	1.31432
EV	CD10	12586	0	100	1
P5M	CD10	13549	7.65136	107.651	1.07651
P2	CD10	31226	148.101	248.101	2.48101
P5	CD10	30365	141.26	241.26	2.4126
P8	CD10	29958	138.026	238.026	2.38026
Figure 3B
697 cells
2016-11-21	Day 4 lenti						697 cells				Average over replicates
Vector	Marker	Mean intensity	%Δ from EV	% of EV	EV is 1		Grouped numbers relative to EV CD10		%Δ from EV	% of EV	%Δ from EV	% of EV	ttest (two tailed, unequal variance)		For graph	Ave % from EV	Ave % of EV	Std Dev	By probe
EV	CD19	5114	0	100	1
P5M	CD19	3926	-23.2303	76.7697	0.767697		EV		0	100	0	100
P2	CD19	6743	31.8537	131.854	1.31854				0	100					EV	100	100	0	CD10
P5	CD19	7381	44.3293	144.329	1.44329				0	100					P5M	-4.13423	95.8658	10.1323
P8	CD19	7182	40.438	140.438	1.40438		P5M	2016-11-21	-12.9449	87.0551	-4.13423	95.8658	0.552984		PAX2	158.892	258.892	25.3766
								2016-12-05	6.93771	106.938					PAX5	339.024	439.024	62.885
EV	CD10	10761	0	100	1			2017-01-03	-6.39549	93.6045					PAX8	293.481	393.481	66.9673
P5M	CD10	9368	-12.9449	87.0551	0.870551		P2	2016-11-21	135.192	235.192	158.892	258.892	0.00839551
P2	CD10	25309	135.192	235.192	2.35192			2016-12-05	155.819	255.819					EV	100	100	0	CD19
P5	CD10	42407	294.08	394.08	3.9408			2017-01-03	185.665	285.665					P5M	-12.7141	87.2859	9.48543
P8	CD10	37950	252.662	352.662	3.52662		P5	2016-11-21	294.08	394.08	339.024	439.024	0.011275		PAX2	44.862	144.862	12.8383
								2016-12-05	312.104	412.104					PAX5	57.7087	157.709	13.1309
EV	CD38	13939	0	100	1			2017-01-03	410.888	510.888					PAX8	37.6621	137.662	2.5228
P5M	CD38	12626	-9.41961	90.5804	0.905804		P8	2016-11-21	252.662	352.662	293.481	393.481	0.0169167
P2	CD38	8990	-35.5047	64.4953	0.644953			2016-12-05	257.012	357.012					EV	100	100	0	CD38
P5	CD38	8606	-38.2596	61.7404	0.617404			2017-01-03	370.767	470.767					P5M	1.43051	101.431	9.62622
P8	CD38	9720	-30.2676	69.7324	0.697324		….for CD19								PAX2	-29.13	70.87	7.8377
							P5M	2016-11-21	-23.2303	76.7697	-12.7141	87.2859	0.145975		PAX5	-37.8213	62.1787	0.524281
EV	CD43	25630	0	100	1			2016-12-05	-10.1072	89.8928					PAX8	-30.5757	69.4243	5.94486
P5M	CD43	26297	2.60242	102.602	1.02602			2017-01-03	-4.80465	95.1953
P2	CD43	21917	-14.4869	85.5131	0.855131		P2	2016-11-21	31.8537	131.854	44.862	144.862	0.0262292		EV	100	100	0	CD43
P5	CD43	18514	-27.7643	72.2357	0.722357			2016-12-05	45.209	145.209					P5M	5.17227	105.172	2.65342
P8	CD43	17569	-31.4514	68.5486	0.685486			2017-01-03	57.5234	157.523					PAX2	-11.9681	88.0319	3.42914
							P5	2016-11-21	44.3293	144.329	57.7087	157.709	0.0168235		PAX5	-28.7129	71.2871	0.87293
697 cells								2016-12-05	58.2208	158.221					PAX8	-24.5399	75.4601	9.68701
2016-12-05	Day 4 lenti							2017-01-03	70.5761	170.576
Vector	Marker	Mean intensity	%Δ from EV	% of EV	EV is 1		P8	2016-11-21	40.438	140.438	37.6621	137.662	0.00149232
EV	CD19	18660	0	100	1			2016-12-05	35.5091	135.509
P5M	CD19	16774	-10.1072	89.8928	0.898928			2017-01-03	37.0392	137.039
P2	CD19	27096	45.209	145.209	1.45209
P5	CD19	29524	58.2208	158.221	1.58221		…for CD38
P8	CD19	25286	35.5091	135.509	1.35509		P5M	2016-11-21	-9.41961	90.5804	1.43051	101.431	0.820938
								2016-12-05	8.94608	108.946
EV	CD10	5362	0	100	1			2017-01-03	4.76506	104.765
P5M	CD10	5734	6.93771	106.938	1.06938		P2	2016-11-21	-35.5047	64.4953	-29.13	70.87	0.0232913
P2	CD10	13717	155.819	255.819	2.55819			2016-12-05	-20.3792	79.6208
P5	CD10	22097	312.104	412.104	4.12104			2017-01-03	-31.506	68.494
P8	CD10	19143	257.012	357.012	3.57012		P5	2016-11-21	-38.2596	61.7404	-37.8213	62.1787	6.40459e-05
								2016-12-05	-37.2405	62.7595
EV	CD38	13872	0	100	1			2017-01-03	-37.9639	62.0361
P5M	CD38	15113	8.94608	108.946	1.08946		P8	2016-11-21	-30.2676	69.7324	-30.5757	69.4243	0.0123678
P2	CD38	11045	-20.3792	79.6208	0.796208			2016-12-05	-24.7909	75.2091
P5	CD38	8706	-37.2405	62.7595	0.627595			2017-01-03	-36.6687	63.3313
P8	CD38	10433	-24.7909	75.2091	0.752091
							…for CD43
EV	CD43	22644	0	100	1		P5M	2016-11-21	2.60242	102.602	5.17227	105.172	0.0776462
P5M	CD43	23779	5.01237	105.012	1.05012			2016-12-05	5.01237	105.012
P2	CD43	19620	-13.3545	86.6455	0.866455			2017-01-03	7.90203	107.902
P5	CD43	15968	-29.4824	70.5176	0.705176		P2	2016-11-21	-14.4869	85.5131	-11.9681	88.0319	0.0262909
P8	CD43	16145	-28.7008	71.2992	0.712992			2016-12-05	-13.3545	86.6455
								2017-01-03	-8.06281	91.9372
697 cells							P5	2016-11-21	-27.7643	72.2357	-28.7129	71.2871	0.000307951
2017-01-03	Day 4 lenti							2016-12-05	-29.4824	70.5176
Vector	Marker	Mean intensity	%Δ from EV	% of EV	EV is 1			2017-01-03	-28.892	71.108
EV	CD19	13591	0	100	1		P8	2016-11-21	-31.4514	68.5486	-24.5399	75.4601	0.0482155
P5M	CD19	12938	-4.80465	95.1953	0.951953			2016-12-05	-28.7008	71.2992
P2	CD19	21409	57.5234	157.523	1.57523			2017-01-03	-13.4677	86.5323
P5	CD19	23183	70.5761	170.576	1.70576
P8	CD19	18625	37.0392	137.039	1.37039
EV	CD10	12243	0	100	1
P5M	CD10	11460	-6.39549	93.6045	0.936045
P2	CD10	34974	185.665	285.665	2.85665
P5	CD10	62548	410.888	510.888	5.10888
P8	CD10	57636	370.767	470.767	4.70767
EV	CD38	16600	0	100	1
P5M	CD38	17391	4.76506	104.765	1.04765
P2	CD38	11370	-31.506	68.494	0.68494
P5	CD38	10298	-37.9639	62.0361	0.620361
P8	CD38	10513	-36.6687	63.3313	0.633313
EV	CD43	29233	0	100	1
P5M	CD43	31543	7.90203	107.902	1.07902
P2	CD43	26876	-8.06281	91.9372	0.919372
P5	CD43	20787	-28.892	71.108	0.71108
P8	CD43	25296	-13.4677	86.5323	0.865323

## Sheet: Figure 4
Figure 4A and B
Reh cells	Mean FSC-A	FSC-A, Δ from EV	FSC-A, %Δ from EV	%Δ "Normalized" to EV (100%)					Combined numbers
							Reh cells		FSC-A, %Δ from EV		Mean %Δ FSC-A	Std Dev %from EV	One Way T-test vs EV=0
2015-05-15							P5M	2015-05-15	-4.56936	P5M	0.812532	4.43036	0.672063
P5M	98911	-4736	-4.56936	95.4306				2015-05-29	8.70631	EV	0	0
EV	103647	0	0	100				2015-06-19	-0.434783	PAX2	-6.52444	2.45507	0.00127803
PAX2	94681	-8966	-8.65052	91.3495				2015-07-06	0.761989	PAX5	-7.79647	2.76112	0.000609416
PAX5	94744	-8903	-8.58973	91.4103				2015-07-24	-1.30592	PAX8	-9.04629	3.75723	0.00199364
PAX8	88766	-14881	-14.3574	85.6426				2015-09-15	1.71695
							EV	2015-05-15	0
								2015-05-29	0
								2015-06-19	0
2015-05-29								2015-07-06	0
P5M	102010	8170	8.70631	108.706				2015-07-24	0
EV	93840	0	0	100				2015-09-15	0
PAX2	91554	-2286	-2.43606	97.5639			P2	2015-05-15	-8.65052
PAX5	89875	-3965	-4.22528	95.7747				2015-05-29	-2.43606
PAX8	89009	-4831	-5.14812	94.8519				2015-06-19	-5.11551
								2015-07-06	-6.48706
								2015-07-24	-8.97234
								2015-09-15	-7.48518
2015-06-19							P5	2015-05-15	-8.58973
P5M	84043	-367	-0.434783	99.5652				2015-05-29	-4.22528
EV	84410	0	0	100				2015-06-19	-5.72918
PAX2	80092	-4318	-5.11551	94.8845				2015-07-06	-11.3587
PAX5	79574	-4836	-5.72918	94.2708				2015-07-24	-8.31294
PAX8	79210	-5200	-6.16041	93.8396				2015-09-15	-8.563
							P8	2015-05-15	-14.3574
								2015-05-29	-5.14812
								2015-06-19	-6.16041
								2015-07-06	-11.9962
2015-07-06								2015-07-24	-10.4361
P5M	119012	900	0.761989	100.762				2015-09-15	-6.1795
EV	118112	0	0	100
PAX2	110450	-7662	-6.48706	93.5129
PAX5	104696	-13416	-11.3587	88.6413
PAX8	103943	-14169	-11.9962	88.0038
2015-07-24
P5M	122582	-1622	-1.30592	98.6941
EV	124204	0	0	100
PAX2	113060	-11144	-8.97234	91.0277
PAX5	113879	-10325	-8.31294	91.6871
PAX8	111242	-12962	-10.4361	89.5639
2015-09-15
P5M	107585	1816	1.71695	101.717
EV	105769	0	0	100
PAX2	97852	-7917	-7.48518	92.5148
PAX5	96712	-9057	-8.563	91.437
PAX8	99233	-6536	-6.1795	93.8205
697 cells
2016-11-21	Mean FSC-A	FSC-A, Δ from EV	FSC-A, %Δ from EV	%Δ "Normalized" to EV (100%)			697 cells		Combined numbers
P5M	118058	-761	-0.64047	99.3595					FSC-A, %Δ from EV		Mean %Δ FSC-A	Std Dev %from EV	One Way T-test vs EV=0
EV	118819	0	0	100			P5M	2016-11-21	-0.64047	P5M	-1.80121	1.75499	0.217433
PAX2	107466	-11353	-9.55487	90.4451				2016-12-05	-0.943008	EV	0	0
PAX5	102210	-16609	-13.9784	86.0216				2017-01-03	-3.82016	PAX2	-10.1667	1.51277	0.00729948
PAX8	108958	-9861	-8.29918	91.7008			EV	2016-11-21	0	PAX5	-13.8755	0.659539	0.000752271
								2016-12-05	0	PAX8	-9.08999	2.94125	0.0331724
2016-12-05								2017-01-03	0
P5M	103468	-985	-0.943008	99.057			P2	2016-11-21	-9.55487
EV	104453	0	0	100				2016-12-05	-11.8896
PAX2	92034	-12419	-11.8896	88.1104				2017-01-03	-9.05566
PAX5	90696	-13757	-13.1705	86.8295			P5	2016-11-21	-13.9784
PAX8	97533	-6920	-6.62499	93.375				2016-12-05	-13.1705
								2017-01-03	-14.4775
2017-01-03							P8	2016-11-21	-8.29918
P5M	83109	-3301	-3.82016	96.1798				2016-12-05	-6.62499
EV	86410	0	0	100				2017-01-03	-12.3458
PAX2	78585	-7825	-9.05566	90.9443
PAX5	73900	-12510	-14.4775	85.5225
PAX8	75742	-10668	-12.3458	87.6542
Figure 4E
Reh cells
	Date of re-sort	GFP % at re-sort	Average d.17-18	Std Dev Day 17-18	Ttest
EV	2015-09-11	94.8	96.55	2.47487	n/a
	2015-11-16	98.3
P5M	2015-09-11	93	93	0	n/a
	2015-11-16
gfp(-)	2015-09-11	0.1	0.15	0.0707107	0.0114886
	2015-11-16	0.2
PAX2	2015-09-11	28	35.5	10.6066	0.0653243
	2015-11-16	43
PAX5	2015-09-11	55	53.5	2.12132	0.00316863
	2015-11-16	52
PAX8	2015-09-11	25.5	27.75	3.18198	0.0022917
	2015-11-16	30
697 cells
Group #1, (1/12/2017)	Day 0	Day 15	Average Day 15	Std Dev	One way T-test
EV	>98	86.7	86.8	0.141421	n/a
P5M	>98	90.6	90.9	0.424264	0.0295478
P2	>98	12.9	12.5	0.0707107	0.00190489
P5	>98	14.4	12.95	0.565685	0.0120908
P8	>98	5.36	6.1	2.05061	0.00500217
none	>1	0	0.05	1.04652	4.1868e-05
Group #2, (1/12/2017)	Day 0	Day 15
EV	>98	86.9
P5M	>98	91.2
P2	>98	12.1
P5	>98	11.5
P8	>98	6.84
none	>1	0.1

## Sheet: Figure 5
Figure 5A	note- 2^-ΔΔCt values for PAX2 use baseline PAX5 in the calculation of relative expression, since there is no detectable baseline PAX2
PAX2	2016-01-25	2016-01-06	2016-01-21
	2^-ΔΔCт (Veh PAX5)	2^-ΔΔCт (Veh PAX5)	2^-ΔΔCт (Veh PAX5)	Average	Std Dev	t-test, 2 tailed, unequal variance
PotGluc	0.37191	0.306758	0.356666	0.345111	0.0340785	0.00323451
PotCl	0.140856	0.134671	0.113838	0.129788	0.0141557	0.00394182
NaGluc	0.190817	0.176778	0.0426394	0.136745	0.0817995	0.10145
NaCl	0.092727	0.0947369	0.0641526	0.0838721	0.0171072	0.0135856
CaCl	0.348052	0.547754	0.582415	0.49274	0.126496	0.02127
Vehicle	0	0	0	0	0
PAX5	2016-01-25	2016-01-06	2016-01-21
	2^-ΔΔCт	2^-ΔΔCт	2^-ΔΔCт	Average	Std Dev	t-test, 2 tailed, unequal variance
PotGluc	6.41496	6.462	5.46792	6.11496	0.560845	0.00398362
PotCl	4.09918	3.65398	4.31199	4.02171	0.335775	0.00409069
NaGluc	4.04185	3.70585	3.56787	3.77186	0.243787	0.00256853
NaCl	4.2102	5.20846	3.64854	4.35574	0.790081	0.0179808
CaCl	3.87169	5.29553	4.88594	4.68439	0.733008	0.0129382
Vehicle	1	1	1	1	0
PAX8	2016-01-25	2016-01-06	2016-01-21
	2^-ΔΔCт	2^-ΔΔCт	2^-ΔΔCт	Average	Std Dev	t-test, 2 tailed, unequal variance
PotGluc	undetected	undetected	undetected	n/a	n/a	n/a
PotCl	undetected	undetected	undetected	n/a	n/a	n/a
NaGluc	undetected	undetected	undetected	n/a	n/a	n/a
NaCl	undetected	undetected	undetected	n/a	n/a	n/a
CaCl	undetected	undetected	undetected	n/a	n/a	n/a
Vehicle	undetected	undetected	undetected	n/a	n/a	n/a
Figure 5B
Combined 2^-ΔΔCт (Veh PAX5)
	2016-12-30	2017-01-30	2016-12-30	2017-01-30	2016-12-30	2017-01-30
	PAX2	PAX2	PAX5	PAX5	PAX8	PAX8
Reh NoTx	0	0	1	1	undetected	undetected
Pot Gluc 20mM	0	0	1.20408	0.926297	undetected	undetected
Pot Gluc 40mM	0	0	1.47582	1.52931	undetected	undetected
Pot Gluc 80mM	0.0585318	0.0939692	3.31903	3.47189	undetected	undetected
Pot Gluc 100mM	0.285178	0.153458	2.37861	1.63392	undetected	undetected
Pot Gluc 120mM	0	0	1.1527	0.773917	undetected	undetected
CaCl2 20mM	0	0	1.08977	1.05819	undetected	undetected
CaCl2 40mM	0	0	1.0378	1.15196	undetected	undetected
CaCl2 80mM	0.0458166	0.0715857	2.14624	2.27726	undetected	undetected
CaCl2 100mM	0.0811963	0.0856894	1.86114	1.77955	undetected	undetected
CaCl2 120mM	0.0119497	0	1.78031	1.31388	undetected	undetected
				Std Dev			T-test, 2 tailed, unequal variance
Averages	PAX2	PAX5	PAX8	PAX2	PAX5	PAX8	PAX2	PAX5	PAX8
Reh NoTx	0	1	undetected	0	0	n/a			n/a
Pot Gluc 20mM	0	1.06519	undetected	0	0.196421	n/a		0.720635	n/a
Pot Gluc 40mM	0	1.50257	undetected	0	0.0378195	n/a		0.0338438	n/a
Pot Gluc 80mM	0.0762505	3.39546	undetected	0.025058	0.108093	n/a	0.145355	0.0203061	n/a
Pot Gluc 100mM	0.219318	2.00626	undetected	0.0931401	0.526577	n/a	0.185719	0.225622	n/a
Pot Gluc 120mM	0	0.963307	undetected	0	0.267838	n/a		0.878169	n/a
CaCl2 20mM	0	1.07398	undetected	0	0.0223311	n/a		0.13388	n/a
CaCl2 40mM	0	1.09488	undetected	0	0.0807196	n/a		0.34478	n/a
CaCl2 80mM	0.0587012	2.21175	undetected	0.0182215	0.0926386	n/a	0.137553	0.0343813	n/a
CaCl2 100mM	0.0834429	1.82034	undetected	0.00317713	0.0576936	n/a	0.0171359	0.0316329	n/a
CaCl2 120mM	0.00597484	1.5471	undetected	0.0084497	0.329817	n/a		0.256529	n/a
Figure 5C
		Timepoint
		24	48	72		Averages		Std dev		Std dev		Std dev
2017-05-10	Gene	2^-ΔΔCт	2^-ΔΔCт	2^-ΔΔCт		Gene	24h		48h		72h
NoTx	PAX2	1	1	1		PAX2	0	0	0	0	0	0
NoTx	PAX5	1	1	1		PAX5	1	0	1	0	1	0
NoTx	CD10	1	1	1		CD10	1	0	1	0	1	0
NoTx	CD19	1	1	1		CD19	1	0	1	0	1	0
NoTx	BACH2	1	1	1		BACH2	1	0	1	0	1	0
PotGluc	PAX2	0.0234716	0	0		PAX2	0.0154737	0.0113108	0	0	0	0
PotGluc	PAX5	3.99532	0.983906	1.00011		PAX5	4.09614	0.142582	1.38421	0.566113	1.23597	0.333565
PotGluc	CD10	2.28338	1.62092	0.699719		CD10	2.70904	0.601975	1.63385	0.018278	0.836818	0.193888
PotGluc	CD19	1.24553	2.02715	1.35376		CD19	1.57703	0.468813	2.13942	0.158771	1.67658	0.456535
PotGluc	BACH2	1.23802	1.33028	0.608935		BACH2	1.46549	0.321691	1.6857	0.502642	0.819838	0.298262
CaCl2	PAX2	0.0342751	0	0		PAX2	0.0251357	0.012925	0	0	0	0
CaCl2	PAX5	3.71415	1.04792	0.991209		PAX5	3.73041	0.0229874	1.4157	0.520111	1.14154	0.212607
CaCl2	CD10	1.62596	1.24072	0.953212		CD10	2.04334	0.590261	1.24367	0.00417852	1.00932	0.0793449
CaCl2	CD19	0.993795	1.88689	1.44229		CD19	1.16384	0.240478	1.8445	0.0599516	1.52042	0.1105
CaCl2	BACH2	1.50163	1.28502	0.805487		BACH2	1.66684	0.233639	1.36908	0.118878	0.882943	0.10954
2017-05-17
NoTx	PAX2	1	1	1
NoTx	PAX5	1	1	1		For ttest			ttest		ttest		ttest
NoTx	CD10	1	1	1		PAX2		24h		48h		72h
NoTx	CD19	1	1	1		NoTx	2017-05-10	0		0		0
NoTx	BACH2	1	1	1			2017-05-17	0		0		0
PotGluc	PAX2	0.00747575	0	0
PotGluc	PAX5	4.19696	1.78451	1.47184		PotGluc	2017-05-10	0.0234716	0.192686	0		0	n/a
PotGluc	CD10	3.1347	1.64677	0.973918			2017-05-17	0.00747575		0		0
PotGluc	CD19	1.90853	2.25169	1.9994
PotGluc	BACH2	1.69296	2.04112	1.03074		CaCl2	2017-05-10	0.0342751	0.110685	0		0	n/a
CaCl2	PAX2	0.0159963	0	0			2017-05-17	0.0159963		0		0
CaCl2	PAX5	3.74666	1.78347	1.29188		PAX5
CaCl2	CD10	2.46072	1.24663	1.06542		NoTx	2017-05-10	1		1		1
CaCl2	CD19	1.33388	1.8021	1.59856			2017-05-17	1		1		1
CaCl2	BACH2	1.83205	1.45314	0.960399
						PotGluc	2017-05-10	3.99532	0.00105869	0.983906	0.438438	1.00011	0.422473
							2017-05-17	4.19696		1.78451		1.47184
						CaCl2	2017-05-10	3.71415	3.54383e-05	1.04792	0.375665	0.991209	0.445824
							2017-05-17	3.74666		1.78347		1.29188
						CD10
						NoTx	2017-05-10	1		1		1
							2017-05-17	1		1		1
						PotGluc	2017-05-10	2.28338	0.155397	1.62092	0.0129793	0.699719	0.444842
							2017-05-17	3.1347		1.64677		0.973918
						CaCl2	2017-05-10	1.62596	0.24226	1.24072	0.00771895	0.953212	0.895236
							2017-05-17	2.46072		1.24663		1.06542
						CD19
						NoTx	2017-05-10	1		1		1
							2017-05-17	1		1		1
						PotGluc	2017-05-10	1.24553	0.331969	2.02715	0.0625249	1.35376	0.283417
							2017-05-17	1.90853		2.25169		1.9994
						CaCl2	2017-05-10	0.993795	0.51183	1.88689	0.0319304	1.44229	0.0948725
							2017-05-17	1.33388		1.8021		1.59856
						BACH2
						NoTx	2017-05-10	1		1		1
							2017-05-17	1		1		1
						PotGluc	2017-05-10	1.23802	0.289369	1.33028	0.304436	0.608935	0.549941
							2017-05-17	1.69296		2.04112		1.03074
						CaCl2	2017-05-10	1.50163	0.154608	1.28502	0.142562	0.805487	0.372139
							2017-05-17	1.83205		1.45314		0.960399

## Sheet: Figure 8
Figure 8A (see also S8 Fig)	note- 2^-ΔΔCt values for PAX2 use baseline PAX5 in the calculation of relative expression, since there is no detectable baseline PAX2
Transfected samples		2016-12-29	2017-01-27	2016-11-08					(BAFF-R)
Set 1	ctrl = Actin						Tranfected sample averages	NFAT5	TNFRSF13C	FAM46C	CD72	IRF4	EGR1	IKZF3	KLF2	SAMHD1	SNX12	BAFF
		RQ (2^-ΔΔCt)	RQ (2^-ΔΔCt)	RQ (2^-ΔΔCt)			EV	1	1	1	1	1	1	1	1	1	1	1
EV	NFAT5	1	1				P2	0.925841	1.96435	4.99167	2.73821	3.09446	2.97342	1.38427	1.68533	2.65116	0.938617	0.859143
P2	NFAT5	0.935898	0.915784				P5	0.867333	3.18007	7.40466	2.78537	8.44874	2.63854	1.65447	1.52934	3.07103	0.770243	0.851578
P5	NFAT5	0.870221	0.864444				P8	1.00822	3.32297	2.78147	2.77684	7.30171	5.56571	1.56537	2.30434	2.895	1.10386	0.954027
P8	NFAT5	0.973654	1.04279
EV	BAFFR	1	1				Std Dev
P2	BAFFR	2.03575	1.89295				EV	0	0	0	0	0	0	0	0	0	0	0
P5	BAFFR	2.95232	3.40781				P2	0.0142228	0.100975	1.51393	0.20917	0.00414152	0.321293	0.270112	0.462962	0.859552	0.0741967	0.301754
P8	BAFFR	2.88299	3.76295				P5	0.00408466	0.322085	3.21704	0.075351	1.45252	0.0154419	0.123836	0.376088	0.409884	0.0840594	0.256138
EV	FAM46C	1	1				P8	0.0488876	0.62223	1.54727	0.376795	1.878	1.01122	0.108769	0.56503	0.368842	0.152826	0.393496
P2	FAM46C	3.92116	6.06218
P5	FAM46C	5.12987	9.67945				Ttest
P8	FAM46C	1.68739	3.87556				EV	N/A	N/A	N/A	N/A	N/A	N/A	N/A	N/A	N/A	N/A	N/A
EV	CD72	1	1				P2	0.085811	0.0470494	0.166807	0.0540401	0.000890129	0.0729692	0.293658	0.283697	0.224541	0.450234	0.628548
P2	CD72	2.59031	2.88612				P5	0.0138576	0.0662664	0.217265	0.0189932	0.0872317	0.00424231	0.0846746	0.29638	0.0885174	0.161162	0.562955
P5	CD72	2.83865	2.73209				P8	0.85134	0.119168	0.350623	0.0947541	0.132219	0.0988984	0.0860752	0.189228	0.0870715	0.512636	0.895755
P8	CD72	2.51041	3.04327
EV	IRF4	1	1
P2	IRF4	3.09739	3.09153
P5	IRF4	7.42165	9.47582
P8	IRF4	5.97376	8.62965
EV	EGR1	1	1
P2	EGR1	3.20061	2.74623
P5	EGR1	2.62762	2.64946
P8	EGR1	4.85067	6.28075
Set 2		2016-12-29	2017-01-27	2016-11-08
		RQ (2^-ΔΔCt)	RQ (2^-ΔΔCt)	RQ (2^-ΔΔCt)
EV	IKZF3	1		1
P2	IKZF3	1.19327		1.57527
P5	IKZF3	1.5669		1.74203
P8	IKZF3	1.64228		1.48846
EV	KLF2	1		1
P2	KLF2	2.01269		1.35796
P5	KLF2	1.79528		1.26341
P8	KLF2	2.70388		1.9048
EV	SAMHD1	1		1
P2	SAMHD1	3.25896		2.04337
P5	SAMHD1	3.36086		2.78119
P8	SAMHD1	3.15581		2.63419
EV	SNX12	1		1
P2	SNX12	0.991082		0.886152
P5	SNX12	0.710804		0.829682
P8	SNX12	0.995793		1.21192
Run alone
EV	BAFF	1		1
P2	BAFF	1.07252		0.64577
P5	BAFF	1.03269		0.670461
P8	BAFF	1.23227		0.675783
Salt treated samples		2017-05-04	2017-05-17						(BAFF-R)
Set 1	ctrl = GAPDH						Salt treated sample averages	NFAT5	TNFRSF13C	FAM46C	CD72	IRF4	EGR1	IKZF3	KLF2	SAMHD1	SNX12	BAFF
		RQ (2^-ΔΔCt)	RQ (2^-ΔΔCt)				NoTx	1	1	1	1	1	1	1	1	1	1	1
NoTx	NFAT5	1	1				PotG	2.44607	3.16192	6.79166	5.23112	8.81726	3.9938	4.44001	2.11835	4.55292	0.8981	2.42287
PotG	NFAT5	2.51711	2.37502				CaCl2	3.23378	2.99476	9.17055	5.83521	14.7917	7.48011	10.1593	3.94905	13.9129	1.29865	1.73963
CaCl	NFAT5	3.91747	2.5501
NoTx	BAFFR	1	1				Std Dev
PotG	BAFFR	3.57283	2.75101				NoTx	0	0	0	0	0	0	0	0	0	0	0
CaCl	BAFFR	3.2828	2.70673				PotG	0.100477	0.581115	4.77293	0.747858	1.13158	1.71	0.413901	0.081103	0.280972	0.0491534	0.916287
NoTx	FAM46C	1	1				CaCl2	0.966872	0.40734	2.96033	0.287244	3.08407	0.424715	4.80306	0.536515	0.0264984	0.0369557	0.423265
PotG	FAM46C	3.4167	10.1666
CaCl	FAM46C	7.07728	11.2638				Ttest
NoTx	CD72	1	1				NoTx	N/A	N/A	N/A	N/A	N/A	N/A	N/A	N/A	N/A	N/A	N/A
PotG	CD72	4.7023	5.75993				PotG	0.0312531	0.119574	0.335895	0.0791558	0.0649361	0.244368	0.0540327	0.0326171	0.0355623	0.0355623	0.272027
CaCl	CD72	5.6321	6.03833				CaCl2	0.189083	0.0912933	0.159666	0.0267267	0.099837	0.0294828	0.226053	0.081449	0.000923761	0.0555618	0.244787
NoTx	IRF4	1	1
PotG	IRF4	8.01711	9.61741
CaCl	IRF4	12.6109	16.9724
NoTx	EGR1	1	1
PotG	EGR1	2.78464	5.20295
CaCl	EGR1	7.17979	7.78043
Set 2		2017-05-04	2017-05-17
		RQ (2^-ΔΔCt)	RQ (2^-ΔΔCt)
NoTx 050417	IKZF3	1	1
NoTx 050417	KLF2	1	1
NoTx 050417	SAMHD1	1	1
NoTx 050417	SNX12	1	1
PotGluc 050417	IKZF3	4.73269	4.14734
PotGluc 050417	KLF2	2.17569	2.061
PotGluc 050417	SAMHD1	4.7516	4.35425
PotGluc 050417	SNX12	0.932856	0.863343
CaCl2 050417	IKZF3	6.76305	13.5556
CaCl2 050417	KLF2	4.32843	3.56968
CaCl2 050417	SAMHD1	13.9317	13.8942
CaCl2 050417	SNX12	1.32478	1.27252
Run alone
NoTx	BAFF	1	1
Pot gluc	BAFF	1.77496	3.07078
CaCl2	BAFF	1.44034	2.03893
Figure 8C
Treatment	Date	Target
		CD10	CD19	BACH2	CD72	IRF4	PAX2	PAX5	NFAT5
		RQ (2^-ΔΔCt)	RQ (2^-ΔΔCt)	RQ (2^-ΔΔCt)	RQ (2^-ΔΔCt)	RQ (2^-ΔΔCt)	RQ (2^-ΔΔCt)	RQ (2^-ΔΔCt)	RQ (2^-ΔΔCt)
NonT si -salt	2018-06-01	1	1	1	1	1	0	1	1
	2018-06-15	1	1	1	1	1	0	1	1
	Average	1	1	1	1	1	0	1	1
	Std Dev	0	0	0	0	0	0	0	0
PAX2 si -salt	2018-06-01	1.16581	1.09302	1.35602	1.20168	1.12245	undetected	1.24398	1.33899
	2018-06-15	0.983285	1.01348	1.02718	1.05328	0.912194	undetected	0.936907	0.980296
	Average	1.07455	1.05325	1.1916	1.12748	1.01732	undetected	1.09044	1.15964
	Std Dev	0.129067	0.0562408	0.232526	0.104933	0.148675	undetected	0.217133	0.253635
	T-test	0.56396	0.408363	0.45149	0.335576	0.896031	N/A	0.6611	0.536962
PAX5 si -salt	2018-06-01	0.303152	0.375775	0.563879	0.245542	1.21576	undetected	0.81665	1.12089
	2018-06-15	0.354128	0.362192	0.4139	0.244455	1.58217	undetected	0.795565	1.25158
	Average	0.32864	0.368984	0.48889	0.244998	1.39896	undetected	0.806108	1.18623
	Std Dev	0.0360452	0.00960489	0.106051	0.000768414	0.259096	undetected	0.0149096	0.0924077
	T-test	0.0241573	0.00685173	0.0927425	0.000458155	0.274057	N/A	0.0345815	0.214822
Combo si -salt	2018-06-01	0.318779	0.400074	0.542093	0.24947	1.24389	undetected	0.712195	1.12034
	2018-06-15	0.266029	0.337535	0.360188	0.178227	1.53095	undetected	0.670516	1.16283
	Average	0.292404	0.368804	0.45114	0.213849	1.38742	undetected	0.691355	1.14159
	Std Dev	0.0372999	0.0442214	0.128626	0.0503769	0.202988	undetected	0.0294711	0.0300442
	T-test	0.0237185	0.0315122	0.104545	0.0288266	0.225879	N/A	0.0429184	0.0948132
NFAT si -salt	2018-06-01	1.02115	0.964839	1.14554	1.16826	0.841683	undetected	1.08769	0.823201
	2018-06-15	1.03203	1.12215	0.984699	1.24782	0.977747	undetected	0.997537	0.759374
	Average	1.02659	1.0435	1.06512	1.20804	0.909715	undetected	1.04261	0.791287
	Std Dev	0.00769486	0.111239	0.113735	0.056261	0.0962119	undetected	0.0637498	0.0451327
	T-test	0.128484	0.678421	0.566683	0.120287	0.411099	N/A	0.517876	0.0965955
NonT si +salt	2018-06-01	5.2064	2.46967	2.40249	9.31673	21.8194	0.0654423	4.81968	9.44883
	2018-06-15	4.38976	1.28728	1.64437	5.16077	18.1883	0.060162	8.77962	8.69929
	Average	4.79808	1.87847	2.02343	7.23875	20.0039	0.0628022	6.79965	9.07406
	Std Dev	0.57745	0.836077	0.536068	2.93871	2.56761	0.00373378	2.80011	0.530004
PAX2si +salt	2018-06-01	4.40857	1.73394	2.23984	8.07245	13.7794	0.0145417	4.01988	7.66006
	2018-06-15	3.88439	1.35194	1.71991	5.06823	11.1812	0.010696	6.93197	6.63012
	Average	4.14648	1.54294	1.97987	6.57034	12.4803	0.0126188	5.47592	7.14509
	Std Dev	0.370656	0.27011	0.367644	2.1243	1.83719	0.00271934	2.05915	0.728277
	T-test	0.311399	0.643244	0.933137	0.818721	0.0778994	0.00420934	0.644089	0.0939125
PAX5 si +salt	2018-06-01	3.10492	0.92126	1.48665	2.709	24.5969	0.0673081	2.71727	7.36225
	2018-06-15	2.41749	0.622116	0.721639	1.28944	31.9126	0.0770733	4.63696	7.59393
	Average	2.7612	0.771688	1.10414	1.99922	28.2548	0.0721907	3.67712	7.47809
	Std Dev	0.486086	0.211526	0.540945	1.00378	5.17302	0.00690507	1.35743	0.163825
	T-test	0.0623121	0.211196	0.229927	0.139745	0.180748	0.232829	0.291675	0.0554346
Combo si +salt	2018-06-01	3.21692	1.3133	1.42536	3.19023	24.4374	0.0408853	2.7494	8.37705
	2018-06-15	2.49649	0.383361	0.785355	1.07778	41.7457	0.0475496	4.42625	8.49613
	Average	2.85671	0.848333	1.10536	2.13401	33.0915	0.0442174	3.58783	8.43659
	Std Dev	0.509428	0.65757	0.452549	1.49373	12.2388	0.00471234	1.18571	0.0841994
	T-test	0.0704528	0.30431	0.205429	0.159941	0.276989	0.0485487	0.273825	0.234991
NFAT si +salt	2018-06-01	6.01182	1.81527	2.83299	8.60824	20.0631	0.00721509	5.38126	6.44735
	2018-06-15	4.93721	1.21483	1.95396	4.46763	14.7189	0.0103502	9.72249	5.62791
	Average	5.47452	1.51505	2.39347	6.53794	17.391	0.00878264	7.55188	6.03763
	Std Dev	0.759868	0.424571	0.621564	2.92785	3.77894	0.00221685	3.06971	0.579434
	T-test	0.421745	0.638624	0.589006	0.83342	0.503551	0.00321521	0.821853	0.0318521

## Sheet: Figure 9
Figure 9A	note- 2^-ΔΔCt values for PAX2 use baseline PAX5 in the calculation of relative expression, since there is no detectable baseline PAX2
		PAX5	CD10	CD19	BACH2	IRF4	CD72	SAMHD1	NFAT5
		2^-ΔΔCт	2^-ΔΔCт	2^-ΔΔCт	2^-ΔΔCт	2^-ΔΔCт	2^-ΔΔCт	2^-ΔΔCт	2^-ΔΔCт
2018-05-25	NoTr	1	1	1	1	1	1	1	1
2018-06-07	NoTr	1	1	1	1	1	1	1	1
2018-06-18	NoTr	1	1	1	1	1	1	1	1
2018-05-25	80mM Kgluc	1.96	2.42751	1.31657	2.41897	4.59872	0.915808	1.37502	6.10195
2018-06-07	80mM Kgluc	1.3828	1.2629	0.935413	1.13337	6.35417	1.31778	1.26752	14.1857
2018-06-18	80mM Kgluc	1.95432	1.80957	0.955751	3.30079	5.40373	0.964264	0.925846	7.38644
		Averages
	NoTr	1	1	1	1	1	1	1	1
	Kgluc	1.76571	1.83333	1.06924	2.28438	5.4522	1.06595	1.18946	9.22471
		Std dev
	NoTr	0	0	0	0	0	0	0	0
	Kgluc	0.331618	0.582666	0.214431	1.08996	0.878731	0.219432	0.23454	4.34412
		Ttest, 2 tailed, unequal variance
		0.0572086	0.131558	0.632222	0.178038	0.0127374	0.654561	0.296688	0.08175
Figure 9B, C
		2017-12-29	2017-12-29
		Experimental set 1	Experimental set 2	2018-01-04	Compiled averages	Std Dev	Ttest, 2 tailed, unequal variance
		2^-ΔΔCт	2^-ΔΔCт	2^-ΔΔCт	2^-ΔΔCт	2^-ΔΔCт	2^-ΔΔCт
Man 80	PAX2	0	0	0	0	0	n/a
	PAX5	1.18557	0.807182	1.61384	1.2022	0.403585	0.477006
	CD10	0.971754	1.1868	1.55386	1.23747	0.294341	0.297137
	CD19	0.758833	0.96778	1.24765	0.991419	0.245262	0.957191
	BACH2	0.860393	1.06262	1.79599	1.23967	0.492283	0.487866
Man 160	PAX2	0.00247671	0.00166775	0	0.00138149	0.00126293	0.122719
	PAX5	1.90414	1.62147	1.88565	1.80375	0.158134	0.0126584
	CD10	1.88392	1.72243	1.70515	1.7705	0.098605	0.00541496
	CD19	1.4869	1.39043	1.53989	1.47241	0.0757804	0.0084686
	BACH2	1.5675	1.31993	1.75364	1.54703	0.217582	0.0489006
Pot 80	PAX2	0.0952068	0.061497	0.0281705	0.0616248	0.0335183	0.134893
	PAX5	4.27002	2.53947	4.92988	3.91313	1.23452	0.054973
	CD10	4.98128	2.60938	3.16526	3.58531	1.24049	0.0689053
	CD19	2.37383	1.40962	1.93497	1.90614	0.482751	0.0830002
	BACH2	2.00126	1.11493	1.79226	1.63615	0.46333	0.140498
Untreated	PAX2	0	0	0	0	0
	PAX5	1	1	1	1	0
	CD10	1	1	1	1	0
	CD19	1	1	1	1	0
	BACH2	1	1	1	1	0

## Sheet: S3 Fig
S3 Fig, B
Days post sort	Day 0			Day 4			Day 6
Exp replicate	1	2	3	1	2	3	1	2	3
Treatment
EV	0.257	0.257	0.251	0.61	0.574	0.558	0.607	0.627	0.65
P5M	0.253	0.246	0.245	0.502	0.475	0.463	0.667	0.742	0.609
P2	0.247	0.241	0.236	0.379	0.381	0.369	0.554	0.548	0.49
P5	0.242	0.233	0.231	0.345	0.353	0.337	0.444	0.486	0.399
P8	0.243	0.234	0.228	0.331	0.324	0.326	0.396	0.395	0.335
Nogfp	0.246	0.235	0.23	0.388	0.382	0.378	0.545	0.546	0.448
Averages	Day 0	Std dev	%norm EV		Day 4	Std dev	%norm EV		Day 6	Std dev	%norm EV
EV	0.255	0.0034641	1		0.580667	0.0266333	1		0.628	0.0215174	1
P5M	0.248	0.0043589	0.972549		0.48	0.019975	0.826636		0.672667	0.0666808	1.07113
P2	0.241333	0.00550757	0.946405		0.376333	0.0064291	0.648106		0.530667	0.0353459	0.845011
P5	0.235333	0.00585947	0.922876		0.345	0.008	0.594145		0.443	0.0435086	0.705414
P8	0.235	0.00754983	0.921569		0.327	0.00360555	0.563146		0.375333	0.0349333	0.597665
Nogfp	0.237	0.00818535	0.929412		0.382667	0.00503322	0.659013		0.513	0.0562939	0.816879

## Sheet: S5 Fig
S5 Fig, A and B	note - values represent "area under curve" derived percentages
	Phase
	G1-phase	S-phase	G2-phase
Treatment
EV	48.2	43.7	7.31
P5M	42	44.4	11.5
Non Trans	39.3	51.6	5.72
PAX2	22.7	67.3	7.11
PAX5	26.8	65.9	5.45
PAX8	25.7	61.7	6.78

## Sheet: S7 Fig
S7 Fig A and B
Combined for stats GAPDH	2016-12-30	2017-01-30	2016-12-30	2017-01-30	2016-12-30	2017-01-30
	PAX2	PAX2	PAX5	PAX5	PAX8	PAX8
Reh NoTx	0	0	1	1	0	0
Pot Gluc 20mM	0	0	0.980561	0.879437	0	0
Pot Gluc 40mM	0	0	0.919392	1.3482	0	0
Pot Gluc 80mM	0.0110209	0.0667509	2.32325	2.44263	0	0
Pot Gluc 100mM	0.0694422	0.17446	1.93094	2.08538	0	0
Pot Gluc 120mM	0	0	1.30452	1.51923	0	0
CaCl2 20mM	0	0	1.04036	1.04199	0	0
CaCl2 40mM	0	0	0.832331	1.04008	0	0
CaCl2 80mM	0.0590888	0.060593	1.684	1.38556	0	0
CaCl2 100mM	0.0717607	0.113795	1.04875	1.57531	0	0
CaCl2 120mM	0	0.0181035	1.36922	1.54557	0	0
				Std Dev			Ttest, 2 tailed, unequal variance
Averages	PAX2	PAX5	PAX8	PAX2	PAX5	PAX8	PAX2	PAX5	PAX8
Reh NoTx	0	1	undetected	0	0	undetected	n/a		n/a
Pot Gluc 20mM	0	0.929999	undetected	0	0.0715059	undetected	n/a	0.398232	n/a
Pot Gluc 40mM	0	1.1338	undetected	0	0.303216	undetected	n/a	0.644824	n/a
Pot Gluc 80mM	0.0388859	2.38294	undetected	0.039407	0.0844131	undetected	0.39583	0.0274601	n/a
Pot Gluc 100mM	0.121951	2.00816	undetected	0.0742591	0.109206	undetected	0.258839	0.0486669	n/a
Pot Gluc 120mM	0	1.41188	undetected	0	0.151829	undetected	n/a	0.162329	n/a
CaCl2 20mM	0	1.04117	undetected	0	0.00114854	undetected	n/a	0.0125555	n/a
CaCl2 40mM	0	0.936203	undetected	0	0.146897	undetected	n/a	0.649358	n/a
CaCl2 80mM	0.0598409	1.53478	undetected	0.00106363	0.211029	undetected	0.0080008	0.173231	n/a
CaCl2 100mM	0.0927776	1.31203	undetected	0.0297225	0.372336	undetected	0.14182	0.446181	n/a
CaCl2 120mM	0.00905177	1.4574	undetected	0.0128011	0.124703	undetected	n/a	0.121242	n/a
S7 Fig C and D
		PAX2		PAX5		Averages		Std Dev		Ttest, 2 tailed, unequal variance
		2018-02-09	2018-02-16	2018-02-09	2018-02-16	PAX2	PAX5	PAX2	PAX5	PAX2	PAX5
K-gluc	20mM	0	0	1.38265	0.964935	0	1.17379	0	0.295366
	40mM	0	0	1.42724	1.23067	0	1.32895	0	0.138991
	80mM	0.00254489	0.00207359	2.03856	1.73133	0.00230924	1.88494	0.000333259	0.217243	0.0647409	0.109418
	160mM	0	0	0.975313	0.802417	0	0.888865	0	0.122256
CaCl2	20mM	0	0	0.851997	0.608102	0	0.73005	0	0.17246
	40mM	0	0	0.677423	0.738355	0	0.707889	0	0.0430856
	80mM	0	0	1.4905	1.28062	0	1.38556	0	0.148409		0.169177
	160mM	0	0	24.3248	3.27125	0	13.798	0	14.8871
	NoTx	0	0	1	1	0	1	0	0

## Sheet: S8 Fig
S8 Fig, A (See also Figure 8)	note- 2^-ΔΔCt values for PAX2 use baseline PAX5 in the calculation of relative expression, since there is no detectable baseline PAX2
Transfected samples		2016-12-29	2017-01-27	2016-11-08					(BAFF-R)
Set 1	ctrl = Actin						Tranfected sample averages	NFAT5	TNFRSF13C	FAM46C	CD72	IRF4	EGR1	IKZF3	KLF2	SAMHD1	SNX12	BAFF
		RQ (2^-ΔΔCt)	RQ (2^-ΔΔCt)	RQ (2^-ΔΔCt)			EV	1	1	1	1	1	1	1	1	1	1	1
EV	NFAT5	1	1				P2	0.925841	1.96435	4.99167	2.73821	3.09446	2.97342	1.38427	1.68533	2.65116	0.938617	0.859143
P2	NFAT5	0.935898	0.915784				P5	0.867333	3.18007	7.40466	2.78537	8.44874	2.63854	1.65447	1.52934	3.07103	0.770243	0.851578
P5	NFAT5	0.870221	0.864444				P8	1.00822	3.32297	2.78147	2.77684	7.30171	5.56571	1.56537	2.30434	2.895	1.10386	0.954027
P8	NFAT5	0.973654	1.04279
EV	BAFFR	1	1				Std Dev
P2	BAFFR	2.03575	1.89295				EV	0	0	0	0	0	0	0	0	0	0	0
P5	BAFFR	2.95232	3.40781				P2	0.0142228	0.100975	1.51393	0.20917	0.00414152	0.321293	0.270112	0.462962	0.859552	0.0741967	0.301754
P8	BAFFR	2.88299	3.76295				P5	0.00408466	0.322085	3.21704	0.075351	1.45252	0.0154419	0.123836	0.376088	0.409884	0.0840594	0.256138
EV	FAM46C	1	1				P8	0.0488876	0.62223	1.54727	0.376795	1.878	1.01122	0.108769	0.56503	0.368842	0.152826	0.393496
P2	FAM46C	3.92116	6.06218
P5	FAM46C	5.12987	9.67945				Ttest
P8	FAM46C	1.68739	3.87556				EV	N/A	N/A	N/A	N/A	N/A	N/A	N/A	N/A	N/A	N/A	N/A
EV	CD72	1	1				P2	0.085811	0.0470494	0.166807	0.0540401	0.000890129	0.0729692	0.293658	0.283697	0.224541	0.450234	0.628548
P2	CD72	2.59031	2.88612				P5	0.0138576	0.0662664	0.217265	0.0189932	0.0872317	0.00424231	0.0846746	0.29638	0.0885174	0.161162	0.562955
P5	CD72	2.83865	2.73209				P8	0.85134	0.119168	0.350623	0.0947541	0.132219	0.0988984	0.0860752	0.189228	0.0870715	0.512636	0.895755
P8	CD72	2.51041	3.04327
EV	IRF4	1	1
P2	IRF4	3.09739	3.09153
P5	IRF4	7.42165	9.47582
P8	IRF4	5.97376	8.62965
EV	EGR1	1	1
P2	EGR1	3.20061	2.74623
P5	EGR1	2.62762	2.64946
P8	EGR1	4.85067	6.28075
Set 2		2016-12-29	2017-01-27	2016-11-08
		RQ (2^-ΔΔCt)	RQ (2^-ΔΔCt)	RQ (2^-ΔΔCt)
EV	IKZF3	1		1
P2	IKZF3	1.19327		1.57527
P5	IKZF3	1.5669		1.74203
P8	IKZF3	1.64228		1.48846
EV	KLF2	1		1
P2	KLF2	2.01269		1.35796
P5	KLF2	1.79528		1.26341
P8	KLF2	2.70388		1.9048
EV	SAMHD1	1		1
P2	SAMHD1	3.25896		2.04337
P5	SAMHD1	3.36086		2.78119
P8	SAMHD1	3.15581		2.63419
EV	SNX12	1		1
P2	SNX12	0.991082		0.886152
P5	SNX12	0.710804		0.829682
P8	SNX12	0.995793		1.21192
Run alone
EV	BAFF	1		1
P2	BAFF	1.07252		0.64577
P5	BAFF	1.03269		0.670461
P8	BAFF	1.23227		0.675783
Salt treated samples		2017-05-04	2017-05-17						(BAFF-R)
Set 1	ctrl = GAPDH						Salt treated sample averages	NFAT5	TNFRSF13C	FAM46C	CD72	IRF4	EGR1	IKZF3	KLF2	SAMHD1	SNX12	BAFF
		RQ (2^-ΔΔCt)	RQ (2^-ΔΔCt)				NoTx	1	1	1	1	1	1	1	1	1	1	1
NoTx	NFAT5	1	1				PotG	2.44607	3.16192	6.79166	5.23112	8.81726	3.9938	4.44001	2.11835	4.55292	0.8981	2.42287
PotG	NFAT5	2.51711	2.37502				CaCl2	3.23378	2.99476	9.17055	5.83521	14.7917	7.48011	10.1593	3.94905	13.9129	1.29865	1.73963
CaCl	NFAT5	3.91747	2.5501
NoTx	BAFFR	1	1				Std Dev
PotG	BAFFR	3.57283	2.75101				NoTx	0	0	0	0	0	0	0	0	0	0	0
CaCl	BAFFR	3.2828	2.70673				PotG	0.100477	0.581115	4.77293	0.747858	1.13158	1.71	0.413901	0.081103	0.280972	0.0491534	0.916287
NoTx	FAM46C	1	1				CaCl2	0.966872	0.40734	2.96033	0.287244	3.08407	0.424715	4.80306	0.536515	0.0264984	0.0369557	0.423265
PotG	FAM46C	3.4167	10.1666
CaCl	FAM46C	7.07728	11.2638				Ttest
NoTx	CD72	1	1				NoTx	N/A	N/A	N/A	N/A	N/A	N/A	N/A	N/A	N/A	N/A	N/A
PotG	CD72	4.7023	5.75993				PotG	0.0312531	0.119574	0.335895	0.0791558	0.0649361	0.244368	0.0540327	0.0326171	0.0355623	0.0355623	0.272027
CaCl	CD72	5.6321	6.03833				CaCl2	0.189083	0.0912933	0.159666	0.0267267	0.099837	0.0294828	0.226053	0.081449	0.000923761	0.0555618	0.244787
NoTx	IRF4	1	1
PotG	IRF4	8.01711	9.61741
CaCl	IRF4	12.6109	16.9724
NoTx	EGR1	1	1
PotG	EGR1	2.78464	5.20295
CaCl	EGR1	7.17979	7.78043
Set 2		2017-05-04	2017-05-17
		RQ (2^-ΔΔCt)	RQ (2^-ΔΔCt)
NoTx 050417	IKZF3	1	1
NoTx 050417	KLF2	1	1
NoTx 050417	SAMHD1	1	1
NoTx 050417	SNX12	1	1
PotGluc 050417	IKZF3	4.73269	4.14734
PotGluc 050417	KLF2	2.17569	2.061
PotGluc 050417	SAMHD1	4.7516	4.35425
PotGluc 050417	SNX12	0.932856	0.863343
CaCl2 050417	IKZF3	6.76305	13.5556
CaCl2 050417	KLF2	4.32843	3.56968
CaCl2 050417	SAMHD1	13.9317	13.8942
CaCl2 050417	SNX12	1.32478	1.27252
Run alone
NoTx	BAFF	1	1
Pot gluc	BAFF	1.77496	3.07078
CaCl2	BAFF	1.44034	2.03893
S8 Fig, B
		2017-10-19	2017-10-26	2017-11-02
Sample	Target	RQ (2^-ΔΔCt)	RQ (2^-ΔΔCt)	RQ (2^-ΔΔCt)		Average RQ	Std Dev	Ttest vs noTx	Ttest vs NoTx + Salt
NoTX	NFAT	1	1	1		1	0
NoTX	PAX2	0	0	0		0	0
NoTX	PAX5	1	1	1		1	0
NoTX	SLC5A3	1	1	1		1	0
NoTX	SLC6A6	1	1	1		1	0
NoTX + salt	NFAT	6.46427	4.11159	12.5779		7.71791	4.37014	0.116847
NoTX + salt	PAX2	0.0316493	0.0149706	0.0296665		0.0254288	0.0091112	0.0402289
NoTX + salt	PAX5	2.85996	2.2765	5.76592		3.63413	1.8691	0.134729
NoTX + salt	SLC5A3	49.4849	28.0372	58.4074		45.3098	15.6097	0.0389661
NoTX + salt	SLC6A6	17.2168	16.4008	33.72		22.4459	9.77218	0.0627652
NFAT	NFAT	0.910392	0.752911	1.36221		1.0085	0.316276	0.967087
NFAT	PAX2	0	0	0		0	0
NFAT	PAX5	0.853308	1.25359	1.68056		1.26249	0.413698	0.386401
NFAT	SLC5A3	1.20247	1.33427	1.80996		1.4489	0.319555	0.135433
NFAT	SLC6A6	0.799999	0.875575	1.24758		0.974385	0.239593	0.870169
NFAT + Salt	NFAT	6.71582	4.42256	4.85695		5.33178	1.21813	0.0253611
NFAT + Salt	PAX2	0.00641144	0.00304748	0.00343653		0.00429848	0.00184019	0.0560074	0.0169969
NFAT + Salt	PAX5	3.75678	4.68621	5.12588		4.52296	0.698995	0.0128696
NFAT + Salt	SLC5A3	24.1802	12.7716	12.7289		16.5602	6.59913	0.0550504	0.0424618
NFAT + Salt	SLC6A6	13.2674	14.256	16.0138		14.5124	1.39103	0.00351396	0.236291
GAPDH	NFAT	1.62304	0.842643	2.51135		1.65901	0.834936	0.30497
GAPDH	PAX2	0	0	0		0	0
GAPDH	PAX5	1.26877	0.900412	1.93502		1.36807	0.5244	0.348124
GAPDH	SLC5A3	1.71492	1.80226	2.66668		2.06129	0.526101	0.0730507
GAPDH	SLC6A6	1.34488	1.52373	2.47053		1.77971	0.604913	0.155226
GAPDH + Salt	NFAT	7.64607	5.83426	6.29674		6.59235	0.941385	0.00931373
GAPDH + Salt	PAX2	0.0294742	0.0174047	0.0151468		0.0206752	0.00770333	0.0432911	0.5281
GAPDH + Salt	PAX5	3.11887	3.38572	3.39852		3.30104	0.157889	0.00156572
GAPDH + Salt	SLC5A3	52.3392	34.0898	25.5474		37.3255	13.6858	0.0442015
GAPDH + Salt	SLC6A6	23.1021	18.6915	18.6903		20.1613	2.54678	0.00583706
NoTX	GAPDH	1	1	1		1	0
NoTX + salt	GAPDH	1.72801	2.13943	2.85755		2.24166	0.571666
NFAT	GAPDH	0.951347	1.31666	1.13144		1.13315	0.182664
NFAT + Salt	GAPDH	1.85137	2.42989	2.23843		2.17323	0.294719
GAPDH	GAPDH	1.14516	0.348018	0.38902		0.627401	0.448865
GAPDH + Salt	GAPDH	1.78427	0.57135	0.784795		1.04681	0.64752

[truncated: 2 more sheets: S10 Fig, S12 Fig]
